# Supplementary material for: Quantitative proteomics-based analyses performed on pre-eclampsia samples in the 2004–2020 period: a systematic review
Source: Clin Proteomics. 2021 Jan 26;18:6. doi: 10.1186/s12014-021-09313-1 (PMC7836571; doi:10.1186/s12014-021-09313-1)
Supplement: Supplementary file 2 — Additional file 2: Table S1. Complete list of proteins described in the literature as differentially regulated from placental samples. [file 12014_2021_9313_MOESM2_ESM.xlsx]

## Sheet: all redundant proteins
article	Accession	Gene name	Protein name	regulation	sample collection(1)	sample collection(2)
J Cell Biochem. 2019 Apr;120(4)	A0A087WYZ4	CGA	Glycoprotein hormones α chain	PE > C	term	PE group(37.1±1.8 weeks)
J Cell Biochem. 2019 Apr;120(4)	A0A024R3E3	APOA1	Apolipoprotein A‐I	PE > C	term	control group (37.9±0.6 weeks)
J Cell Biochem. 2019 Apr;120(4)	A0A024RAT5	SLCO1A2	Solute carrier organic anion transporter family member	PE > C	term
J Cell Biochem. 2019 Apr;120(4)	K7ER74	APOC4‐APOC2	Protein APOC4‐APOC2	PE > C	term
J Cell Biochem. 2019 Apr;120(4)	A0A024RDS2	POSTN	Periostin, osteoblast‐specific factor	PE > C	term
J Cell Biochem. 2019 Apr;120(4)	C9JF17	APOD	Apolipoprotein D (fragment)	PE > C	term
J Cell Biochem. 2019 Apr;120(4)	P01023	A2M	α‐2‐Macroglobulin	PE > C	term
J Cell Biochem. 2019 Apr;120(4)	H7BY64	ZNF511‐PRAP1	Protein ZNF511‐PRAP1 (fragment)	PE > C	term
J Cell Biochem. 2019 Apr;120(4)	A0A024R1Y8	FSTL3	Follistatin‐like 3 (secreted glycoprotein)	PE > C	term
J Cell Biochem. 2019 Apr;120(4)	Q06033	ITIH3	Inter‐α‐trypsin inhibitor heavy chain H3	PE > C	term
J Cell Biochem. 2019 Apr;120(4)	Q8NF20	FLJ00382	FLJ00382 protein (fragment)	PE > C	term
J Cell Biochem. 2019 Apr;120(4)	P02649	APOE	Apolipoprotein E	PE > C	term
J Cell Biochem. 2019 Apr;120(4)	P19320	VCAM1	Vascular cell adhesion protein 1	PE > C	term
J Cell Biochem. 2019 Apr;120(4)	Q68CK4	HMFT1766	Leucine‐rich α‐2‐glycoprotein	PE > C	term
J Cell Biochem. 2019 Apr;120(4)	P55056	APOC4	Apolipoprotein C‐IV	PE > C	term
J Cell Biochem. 2019 Apr;120(4)	X6R8F3	LCN2	Neutrophil gelatinase‐associated lipocalin	PE > C	term
J Cell Biochem. 2019 Apr;120(4)	P46199	MTIF2	Translation initiation factor IF‐2, mitochondrial	PE < C	term
J Cell Biochem. 2019 Apr;120(4)	P02775	PPBP	Platelet‐basic protein	PE < C	term
J Cell Biochem. 2019 Apr;120(4)	Q99590	SCAF11	Protein SCAF11	PE < C	term
J Cell Biochem. 2019 Apr;120(4)	Q6GTS8	PM20D1	N‐fatty‐acyl‐amino acid synthase/hydrolase PM20D1	PE < C	term
J Cell Biochem. 2019 Apr;120(4)	Q59HB3	–	Apolipoprotein B variant (Fragment)	PE < C	term
J Cell Biochem. 2019 Apr;120(4)	Q14766	LTBP1	Latent‐transforming growth factor β‐binding protein 1	PE < C	term
J Cell Biochem. 2019 Apr;120(4)	D3DUA0	MGC52282	Uncharacterized protein	PE < C	term
J Cell Biochem. 2019 Apr;120(4)	B3KNB4	–	cDNA FLJ14168 fis, clone NT2RP2001440, highly similar to 14‐3‐3 protein γ	PE < C	term
J Cell Biochem. 2019 Apr;120(4)	O00299	CLIC1	Chloride intracellular channel protein 1	PE < C	term
J Cell Biochem. 2019 Apr;120(4)	A0A024R6W0	GOT2	Aspartate aminotransferase	PE < C	term
J Cell Biochem. 2019 Apr;120(4)	V9HWH1	HEL57	Epididymis luminal protein 57	PE < C	term
J Cell Biochem. 2019 Apr;120(4)	Q6LDG4	C2	Complement protein (fragment)	PE < C	term
J Cell Biochem. 2019 Apr;120(4)	Q9Y4A1	–	Talin‐related protein (fragment)	PE < C	term
J Cell Biochem. 2019 Apr;120(4)	P62979	RPS27A	Ubiquitin‐40S ribosomal protein	PE < C	term
J Cell Biochem. 2019 Apr;120(4)	B2RNT7	KLHDC5	Kelch domain containing 5	PE < C	term
J Cell Biochem. 2019 Apr;120(4)	G8JLA2	MYL6	Myosin light polypeptide 6	PE < C	term
J Cell Biochem. 2019 Apr;120(4)	Q6FGH9	DNCL1	DNCL1 protein	PE < C	term
J Cell Biochem. 2019 Apr;120(4)	P58546	MTPN	Myotrophin	PE < C	term
J Cell Biochem. 2019 Apr;120(4)	P0CG39	POTEJ	POTE ankyrin domain family member J	PE < C	term
J Cell Biochem. 2019 Apr;120(4)	P25391	LAMA1	Laminin subunit α‐1	PE < C	term
J Cell Biochem. 2019 Apr;120(4)	A0A0J9YXC7	LIMS4	LIM and senescent cell antigen‐like–containing domain protein 3	PE < C	term
Proteomics Clin Appl. 2018 Sep;12(5)	Q8ND71	GIMAP8	GTPase IMAP family member 8	PE > C	term	Early onset PE group(32.45±1.81 weeks)
Proteomics Clin Appl. 2018 Sep;12(5)	Q12983	BNIP3	BCL2/adenovirus E1B 19 kDa protein-interacting protein 3	PE > C	term	control group (38.29±1.6 weeks)
Proteomics Clin Appl. 2018 Sep;12(5)	P02751	FN1	Fibronectin	PE > C	term
Proteomics Clin Appl. 2018 Sep;12(5)	P32119	PRDX2	Peroxiredoxin-2	PE > C	term
Proteomics Clin Appl. 2018 Sep;12(5)	Q8NBU5	ATAD1	ATPase family AAA domain-containing protein 1	PE > C	term
Proteomics Clin Appl. 2018 Sep;12(5)	Q5T6X4	FAM162B	Protein FAM162B	PE > C	term
Proteomics Clin Appl. 2018 Sep;12(5)	P61221	ABCE1	ATP-binding cassette sub-family E member 1	PE > C	term
Proteomics Clin Appl. 2018 Sep;12(5)	P23763	VAMP1	Vesicle-associated membrane protein 1	PE > C	term
Proteomics Clin Appl. 2018 Sep;12(5)	P27144	AK4	Adenylate kinase 4, mitochondrial	PE > C	term
Proteomics Clin Appl. 2018 Sep;12(5)	P29401	TKT	Transketolase	PE > C	term
Proteomics Clin Appl. 2018 Sep;12(5)	P00568	AK1	Adenylate kinase isoenzyme 1	PE > C	term
Proteomics Clin Appl. 2018 Sep;12(5)	O75251	NDUFS7	NADH dehydrogenase [ubiquinone] iron-sulfur protein 7, mitochondrial	PE > C	term
Proteomics Clin Appl. 2018 Sep;12(5)	P61981	YWHAG	14-3-3 protein gamma	PE > C	term
Proteomics Clin Appl. 2018 Sep;12(5)	P27105	STOM	Erythrocyte band 7 integral membrane protein	PE > C	term
Proteomics Clin Appl. 2018 Sep;12(5)	P10606	COX5B	Cytochrome c oxidase subunit 5B, mitochondrial	PE > C	term
Proteomics Clin Appl. 2018 Sep;12(5)	P60900	PSMA6	Proteasome subunit alpha type-6	PE > C	term
Proteomics Clin Appl. 2018 Sep;12(5)	P00966	ASS1	Argininosuccinate synthase	PE > C	term
Proteomics Clin Appl. 2018 Sep;12(5)	P49406	MRPL19	39S ribosomal protein L19, mitochondrial	PE > C	term
Proteomics Clin Appl. 2018 Sep;12(5)	P04040	CAT	Catalase	PE > C	term
Proteomics Clin Appl. 2018 Sep;12(5)	P00387	CYB5R3	NADH-cytochrome b5 reductase 3	PE > C	term
Proteomics Clin Appl. 2018 Sep;12(5)	O95140	MFN2	Mitofusin-2	PE > C	term
Proteomics Clin Appl. 2018 Sep;12(5)	P07814	EPRS	Bifunctional glutamate/proline--tRNA ligase	PE > C	term
Proteomics Clin Appl. 2018 Sep;12(5)	Q9H0U4	RAB1B	Ras-related protein Rab-1B	PE > C	term
Proteomics Clin Appl. 2018 Sep;12(5)	Q15046	KARS	Lysine--tRNA ligase	PE > C	term
Proteomics Clin Appl. 2018 Sep;12(5)	P50336	PPOX	Protoporphyrinogen oxidase	PE > C	term
Proteomics Clin Appl. 2018 Sep;12(5)	O95169	NDUFB8	NADH dehydrogenase [ubiquinone] 1 beta subcomplex subunit 8, mitochondrial	PE > C	term
Proteomics Clin Appl. 2018 Sep;12(5)	Q5JRX3	PITRM1	Presequence protease, mitochondrial	PE > C	term
Proteomics Clin Appl. 2018 Sep;12(5)	O94979	SEC31A	Protein transport protein Sec31A	PE > C	term
Proteomics Clin Appl. 2018 Sep;12(5)	P17568	NDUFB7	NADH dehydrogenase [ubiquinone] 1 beta subcomplex subunit 7	PE > C	term
Proteomics Clin Appl. 2018 Sep;12(5)	P33316	DUT	Deoxyuridine 5'-triphosphate nucleotidohydrolase, mitochondrial	PE > C	term
Proteomics Clin Appl. 2018 Sep;12(5)	Q86UT6	NLRX1	NLR family member X1	PE > C	term
Proteomics Clin Appl. 2018 Sep;12(5)	Q9BVV7	TIMM21	Mitochondrial import inner membrane translocase subunit Tim21	PE > C	term
Proteomics Clin Appl. 2018 Sep;12(5)	P31939	ATIC	Bifunctional purine biosynthesis protein PURH	PE > C	term
Proteomics Clin Appl. 2018 Sep;12(5)	Q5T653	MRPL2	39S ribosomal protein L2, mitochondrial	PE > C	term
Proteomics Clin Appl. 2018 Sep;12(5)	Q70HW3	SLC25A26	S-adenosylmethionine mitochondrial carrier protein	PE > C	term
Proteomics Clin Appl. 2018 Sep;12(5)	P07919	UQCRH	Cytochrome b-c1 complex subunit 6, mitochondrial	PE > C	term
Proteomics Clin Appl. 2018 Sep;12(5)	P22234	PAICS	Multifunctional protein ADE2	PE > C	term
Proteomics Clin Appl. 2018 Sep;12(5)	O94925	GLS	Glutaminase kidney isoform, mitochondrial	PE < C	term
Proteomics Clin Appl. 2018 Sep;12(5)	O75146	HIP1R	Huntingtin-interacting protein 1-related protein	PE < C	term
Proteomics Clin Appl. 2018 Sep;12(5)	P23368	ME2	NAD-dependent malic enzyme, mitochondrial	PE < C	term
Proteomics Clin Appl. 2018 Sep;12(5)	Q8N183	NDUFAF2	NADH dehydrogenase [ubiquinone] 1 alpha subcomplex assembly factor 2	PE < C	term
Proteomics Clin Appl. 2018 Sep;12(5)	Q9H3P7	ACBD3	Golgi resident protein GCP60	PE < C	term
Proteomics Clin Appl. 2018 Sep;12(5)	O75489	NDUFS3	NADH dehydrogenase [ubiquinone] iron-sulfur protein 3, mitochondrial	PE < C	term
Proteomics Clin Appl. 2018 Sep;12(5)	Q9NPE2	NGRN	Neugrin	PE < C	term
Proteomics Clin Appl. 2018 Sep;12(5)	Q9NZJ7	MTCH1	Mitochondrial carrier homolog 1	PE < C	term
Proteomics Clin Appl. 2018 Sep;12(5)	Q96AG4	LRRC59	Leucine-rich repeat-containing protein 59	PE < C	term
Proteomics Clin Appl. 2018 Sep;12(5)	Q03518	TAP1	Antigen peptide transporter 1	PE < C	term
Proteomics Clin Appl. 2018 Sep;12(5)	P21796	VDAC1	Voltage-dependent anion-selective channel protein 1	PE < C	term
Proteomics Clin Appl. 2018 Sep;12(5)	P09132	SRP19	Signal recognition particle 19 kDa protein	PE < C	term
Proteomics Clin Appl. 2018 Sep;12(5)	P18077	RPL35A	60S ribosomal protein L35a	PE < C	term
Proteomics Clin Appl. 2018 Sep;12(5)	P38117	ETFB	Electron transfer flavoprotein subunit beta	PE < C	term
Proteomics Clin Appl. 2018 Sep;12(5)	Q9Y697	NFS1	Cysteine desulfurase, mitochondrial	PE < C	term
Proteomics Clin Appl. 2018 Sep;12(5)	Q99497	PARK7	Protein/nucleic acid deglycase DJ-1	PE < C	term
Proteomics Clin Appl. 2018 Sep;12(5)	Q7Z5H3	ARHGAP22	Rho GTPase-activating protein 22	PE < C	term
Proteomics Clin Appl. 2018 Sep;12(5)	Q9Y2A7	NCKAP1	Nck-associated protein 1	PE < C	term
Proteomics Clin Appl. 2018 Sep;12(5)	P63096	GNAI1	Guanine nucleotide-binding protein G	PE < C	term
Proteomics Clin Appl. 2018 Sep;12(5)	Q9HD33	MRPL47	39S ribosomal protein L47, mitochondrial	PE < C	term
Proteomics Clin Appl. 2018 Sep;12(5)	P49411	TUFM	Elongation factor Tu, mitochondrial	PE < C	term
Proteomics Clin Appl. 2018 Sep;12(5)	Q9UHQ9	CYB5R1	NADH-cytochrome b5 reductase 1	PE < C	term
Proteomics Clin Appl. 2018 Sep;12(5)	Q92506	HSD17B8	Estradiol 17-beta-dehydrogenase 8	PE < C	term
Proteomics Clin Appl. 2018 Sep;12(5)	O96011	PEX11B	Peroxisomal membrane protein 11B	PE < C	term
Proteomics Clin Appl. 2018 Sep;12(5)	Q9H3Z4	DNAJC5	DnaJ homolog subfamily C member 5	PE < C	term
Proteomics Clin Appl. 2018 Sep;12(5)	Q96DB5	RMDN1	Regulator of microtubule dynamics protein 1	PE < C	term
Proteomics Clin Appl. 2018 Sep;12(5)	Q92538	GBF1	Golgi-specific brefeldin A-resistance guanine nucleotide exchange factor 1	PE < C	term
Proteomics Clin Appl. 2018 Sep;12(5)	Q709C8	VPS13C	Vacuolar protein sorting-associated protein 13C	PE < C	term
Proteomics Clin Appl. 2018 Sep;12(5)	Q8WWC4	C2orf47	m-AAA protease-interacting protein 1, mitochondrial	PE < C	term
Proteomics Clin Appl. 2018 Sep;12(5)	Q9H9J2	MRPL44	39S ribosomal protein L44, mitochondrial	PE < C	term
Proteomics Clin Appl. 2018 Sep;12(5)	P13804	ETFA	Electron transfer flavoprotein subunit alpha, mitochondrial	PE < C	term
Proteomics Clin Appl. 2018 Sep;12(5)	P21397	MAOA	Amine oxidase [flavin-containing] A	PE < C	term
Proteomics Clin Appl. 2018 Sep;12(5)	Q9NZN4	EHD2	EH domain-containing protein 2	PE < C	term
Proteomics Clin Appl. 2018 Sep;12(5)	Q9H1K1	ISCU	Iron-sulfur cluster assembly enzyme ISCU, mitochondrial	PE < C	term
Proteomics Clin Appl. 2018 Sep;12(5)	P12532	CKMT1A	Creatine kinase U-type, mitochondrial	PE < C	term
Proteomics Clin Appl. 2018 Sep;12(5)	P82650	MRPS22	28S ribosomal protein S22, mitochondrial	PE < C	term
Proteomics Clin Appl. 2018 Sep;12(5)	Q86U28	ISCA2	Iron-sulfur cluster assembly 2 homolog, mitochondrial	PE < C	term
Proteomics Clin Appl. 2018 Sep;12(5)	P36578	RPL4	60S ribosomal protein L4	PE < C	term
Proteomics Clin Appl. 2018 Sep;12(5)	P43155	CRAT	Carnitine O-acetyltransferase	PE < C	term
Proteomics Clin Appl. 2018 Sep;12(5)	P24539	ATP5F1	ATP synthase F	PE < C	term
Proteomics Clin Appl. 2018 Sep;12(5)	Q8NFV4	ABHD11	Protein ABHD11	PE < C	term
Proteomics Clin Appl. 2018 Sep;12(5)	P40926	MDH2	Malate dehydrogenase, mitochondrial	PE < C	term
Proteomics Clin Appl. 2018 Sep;12(5)	P52815	MRPL12	39S ribosomal protein L12, mitochondrial	PE < C	term
Proteomics Clin Appl. 2018 Sep;12(5)	Q9H6K4	OPA3	Optic atrophy 3 protein	PE < C	term
Proteomics Clin Appl. 2018 Sep;12(5)	P22570	FDXR	NADPH:adrenodoxin oxidoreductase, mitochondrial	PE < C	term
Proteomics Clin Appl. 2018 Sep;12(5)	P05388	RPLP0	60S acidic ribosomal protein P0	PE < C	term
Proteomics Clin Appl. 2018 Sep;12(5)	P14625	HSP90B1	Endoplasmin	PE < C	term
Proteomics Clin Appl. 2018 Sep;12(5)	Q9UNF0	PACSIN2	Protein kinase C and casein kinase substrate in neurons protein 2	PE < C	term
Proteomics Clin Appl. 2018 Sep;12(5)	O43169	CYB5B	Cytochrome b5 type B	PE < C	term
Proteomics Clin Appl. 2018 Sep;12(5)	Q3KQZ1	SLC25A35	Solute carrier family 25 member 35	PE < C	term
Proteomics Clin Appl. 2018 Sep;12(5)	P51649	ALDH5A1	Succinate-semialdehyde dehydrogenase, mitochondrial	PE < C	term
Proteomics Clin Appl. 2018 Sep;12(5)	Q9H845	ACAD9	Complex I assembly factor ACAD9, mitochondrial	PE < C	term
Proteomics Clin Appl. 2018 Sep;12(5)	P12235	SLC25A4	ADP/ATP translocase 1	PE < C	term
Proteomics Clin Appl. 2018 Sep;12(5)	Q9H0C2	SLC25A5	ADP/ATP translocase 4	PE < C	term
Proteomics Clin Appl. 2018 Sep;12(5)	P12236	SLC25A6	ADP/ATP translocase 3	PE < C	term
Proteomics Clin Appl. 2018 Sep;12(5)	Q96NB2	SFXN2	Sideroflexin-2	PE < C	term
Proteomics Clin Appl. 2018 Sep;12(5)	Q15286	RAB35	Ras-related protein Rab-35	PE < C	term
Proteomics Clin Appl. 2018 Sep;12(5)	Q7KZF4	SND1	Staphylococcal nuclease domain-containing protein 1	PE < C	term
Proteomics Clin Appl. 2018 Sep;12(5)	P10415	BCL2	Apoptosis regulator Bcl-2	PE < C	term
Proteomics Clin Appl. 2018 Sep;12(5)	P11310	ACADM	Medium-chain specific acyl-CoA dehydrogenase, mitochondrial	PE < C	term
Proteomics Clin Appl. 2018 Sep;12(5)	Q8NFF5	FLAD1	FAD synthase	PE < C	term
Proteomics Clin Appl. 2018 Sep;12(5)	P36543	ATP6V1E1	V-type proton ATPase subunit E 1	PE < C	term
Proteomics Clin Appl. 2018 Sep;12(5)	P09622	DLD	Dihydrolipoyl dehydrogenase, mitochondrial	PE < C	term
Proteomics Clin Appl. 2018 Sep;12(5)	P53597	SUCLG1	Succinate--CoA ligase [ADP/GDP-forming] subunit alpha, mitochondrial	PE < C	term
Proteomics Clin Appl. 2018 Sep;12(5)	Q12849	GRSF1	G-rich sequence factor 1	PE < C	term
Proteomics Clin Appl. 2018 Sep;12(5)	P30038	ALDH4A1	Delta-1-pyrroline-5-carboxylate dehydrogenase, mitochondrial	PE < C	term
Proteomics Clin Appl. 2018 Sep;12(5)	P10109	FDX1	Adrenodoxin, mitochondrial	PE < C	term
Proteomics Clin Appl. 2018 Sep;12(5)	P43304	GPD2	Glycerol-3-phosphate dehydrogenase, mitochondrial	PE < C	term
Proteomics Clin Appl. 2018 Sep;12(5)	P25705	ATP5A1	ATP synthase subunit alpha, mitochondrial	PE < C	term
Proteomics Clin Appl. 2018 Sep;12(5)	P34897	SHMT2	Serine hydroxymethyltransferase, mitochondrial	PE < C	term
Proteomics Clin Appl. 2018 Sep;12(5)	P30049	ATP5D	ATP synthase subunit delta, mitochondrial	PE < C	term
Proteomics Clin Appl. 2018 Sep;12(5)	P04083	ANXA1	Annexin A1	PE < C	term
Proteomics Clin Appl. 2018 Sep;12(5)	Q9NUB1	ACSS1	Acetyl-coenzyme A synthetase 2-like, mitochondrial	PE < C	term
Proteomics Clin Appl. 2018 Sep;12(5)	P27824	CANX	Calnexin	PE < C	term
Proteomics Clin Appl. 2018 Sep;12(5)	P23378	GLDC	Glycine dehydrogenase	PE < C	term
Proteomics Clin Appl. 2018 Sep;12(5)	Q5TGZ0	MINOS1	MICOS complex subunit MIC10	PE < C	term
Proteomics Clin Appl. 2018 Sep;12(5)	P27797	CALR	Calreticulin	PE < C	term
Proteomics Clin Appl. 2018 Sep;12(5)	P23284	PPIB	Peptidyl-prolyl cis-trans isomerase B	PE < C	term
Proteomics Clin Appl. 2018 Sep;12(5)	Q9BQP7	MGME1	Mitochondrial genome maintenance exonuclease 1	PE < C	term
Proteomics Clin Appl. 2018 Sep;12(5)	P11021	HSPA5	Endoplasmic reticulum chaperone BiP	PE < C	term
Proteomics Clin Appl. 2018 Sep;12(5)	O95714	HERC2	E3 ubiquitin-protein ligase HERC2	PE < C	term
Proteomics Clin Appl. 2018 Sep;12(5)	Q6DKK2	TTC19	Tetratricopeptide repeat protein 19, mitochondrial	PE < C	term
Proteomics Clin Appl. 2018 Sep;12(5)	P62906	RPL10A	60S ribosomal protein L10a	PE < C	term
Proteomics Clin Appl. 2018 Sep;12(5)	P04839	CYBB	Cytochrome b-245 heavy chain	PE < C	term
Proteomics Clin Appl. 2018 Sep;12(5)	Q13724	MOGS	Mannosyl-oligosaccharide glucosidase	PE < C	term
Proteomics Clin Appl. 2018 Sep;12(5)	P08559	PDHA1	Pyruvate dehydrogenase E1 component subunit alpha, somatic form, mitochondrial	PE < C	term
Proteomics Clin Appl. 2018 Sep;12(5)	Q9H2K0	MTIF3	Translation initiation factor IF-3, mitochondrial	PE < C	term
Proteomics Clin Appl. 2018 Sep;12(5)	Q96HH9	GRAMD3	GRAM domain-containing protein 2B	PE < C	term
Proteomics Clin Appl. 2018 Sep;12(5)	P30101	PDIA3	Protein disulfide-isomerase A3	PE < C	term
Proteomics Clin Appl. 2018 Sep;12(5)	O75608	LYPLA1	Acyl-protein thioesterase 1	PE < C	term
Proteomics Clin Appl. 2018 Sep;12(5)	P15954	COX7C	Cytochrome c oxidase subunit 7C, mitochondrial	PE < C	term
Proteomics Clin Appl. 2018 Sep;12(5)	P09669	COX6C	Cytochrome c oxidase subunit 6C	PE < C	term
Proteomics Clin Appl. 2018 Sep;12(5)	P49821	NDUFV1	NADH dehydrogenase [ubiquinone] flavoprotein 1, mitochondrial	PE < C	term
Proteomics Clin Appl. 2018 Sep;12(5)	Q08380	LGALS3BP	Galectin-3-binding protein	PE < C	term
Proteomics Clin Appl. 2018 Sep;12(5)	Q9BUP3	HTATIP2	Oxidoreductase HTATIP2	PE < C	term
BMC Pregnancy Childbirth. 2018 Nov 7;18(1)	O75083	WDR1	WD repeat-containing protein 1	PE > C	term	GDM-PE group(33.97±1.05 weeks)
BMC Pregnancy Childbirth. 2018 Nov 7;18(1)	P17948	FLT1	Vascular endothelial growth factor receptor 1	PE > C	term	GDM group (38.49±0.98 weeks)
BMC Pregnancy Childbirth. 2018 Nov 7;18(1)	P15428	HPGD	15-hydroxyprostaglandin dehydrogenase	PE > C	term
BMC Pregnancy Childbirth. 2018 Nov 7;18(1)	E9PKP0	RNASEH2C	Ribonuclease H2, subunit C	PE > C	term
BMC Pregnancy Childbirth. 2018 Nov 7;18(1)	D3DX03	ABP1	Amine oxidase	PE > C	term
BMC Pregnancy Childbirth. 2018 Nov 7;18(1)	B4DNZ4	N/A	cDNA FLJ51917	PE > C	term
BMC Pregnancy Childbirth. 2018 Nov 7;18(1)	B6ECB2	MUC1	Mucin 1	PE > C	term
BMC Pregnancy Childbirth. 2018 Nov 7;18(1)	P09525	ANXA4	Annexin A4	PE > C	term
BMC Pregnancy Childbirth. 2018 Nov 7;18(1)	Q8N959	N/A	cDNA FLJ38330	PE > C	term
BMC Pregnancy Childbirth. 2018 Nov 7;18(1)	Q9BXP8	PAPPA2	Pappalysin-2	PE > C	term
BMC Pregnancy Childbirth. 2018 Nov 7;18(1)	Q96HE7	ERO1A	ERO1-like protein 1 alpha	PE > C	term
BMC Pregnancy Childbirth. 2018 Nov 7;18(1)	Q96EK5	KIF1BP	KIF 1-binding protein	PE < C	term
BMC Pregnancy Childbirth. 2018 Nov 7;18(1)	Q7Z567	ATF3	Activating transcription factor 3	PE < C	term
BMC Pregnancy Childbirth. 2018 Nov 7;18(1)	E9PIR7	TXNRD1	Thioredoxin reductase 1	PE < C	term
BMC Pregnancy Childbirth. 2018 Nov 7;18(1)	B3KV96	N/A	cDNA FLJ16285	PE < C	term
BMC Pregnancy Childbirth. 2018 Nov 7;18(1)	P56181	NDUFV3	NADH dehydrogenase flavoprotein 3	PE < C	term
BMC Pregnancy Childbirth. 2018 Nov 7;18(1)	Q5JW85	GSTA3	Glutathione S-transferase A3	PE < C	term
BMC Pregnancy Childbirth. 2018 Nov 7;18(1)	J3QL04	ASPSCR1	Tether containing UBX domain for GLUT4	PE < C	term
BMC Pregnancy Childbirth. 2018 Nov 7;18(1)	Q07283	TCHH	Trichohyalin	PE < C	term
BMC Pregnancy Childbirth. 2018 Nov 7;18(1)	Q59HF0	N/A	Solute carrier family 13	PE < C	term
BMC Pregnancy Childbirth. 2018 Nov 7;18(1)	Q9NV56	MRGBP	MRG/MORF4L-binding protein	PE < C	term
BMC Pregnancy Childbirth. 2018 Nov 7;18(1)	Q96HN2	AHCYL2	Adenosylhomocysteinase 2	PE < C	term
BMC Pregnancy Childbirth. 2018 Nov 7;18(1)	B1ANR0	PABPC4	Polyadenylate-binding protein 4	PE < C	term
J Proteome Res. 2017 Feb 3;16(2)	Q5VU43	PDE4DIP	Myomegalin	PE < C	term	PE group(38.46±1.38 weeks)
J Proteome Res. 2017 Feb 3;16(2)	O43707	ACTN4	Alpha-actinin-4	PE < C	term	control group (39.25±1.15 weeks)
J Proteome Res. 2017 Feb 3;16(2)	O75083	WDR1	WD repeat-containing protein 1	PE < C	term
J Proteome Res. 2017 Feb 3;16(2)	O75334	PPFIA2	Liprin-alpha-2	PE < C	term
J Proteome Res. 2017 Feb 3;16(2)	O75616	ERAL1	Isoform HERA-B of GTPase Era, mitochondrial	PE < C	term
J Proteome Res. 2017 Feb 3;16(2)	O94983	CAMTA2	Isoform 2 of Calmodulin-binding transcription activator 2	PE < C	term
J Proteome Res. 2017 Feb 3;16(2)	O95954	FTCD	Formimidoyltransferase-cyclodeaminase	PE < C	term
J Proteome Res. 2017 Feb 3;16(2)	P00450	CP	Ceruloplasmin	PE < C	term
J Proteome Res. 2017 Feb 3;16(2)	P00488	F13A1	Coagulation factor XIII A chain	PE < C	term
J Proteome Res. 2017 Feb 3;16(2)	P00738	HP	Haptoglobin	PE < C	term
J Proteome Res. 2017 Feb 3;16(2)	P01009	SERPINA1	Alpha-1-antitrypsin	PE < C	term
J Proteome Res. 2017 Feb 3;16(2)	P01011	SERPINA3	Alpha-1-antichymotrypsin	PE < C	term
J Proteome Res. 2017 Feb 3;16(2)	P01023	A2M	Alpha-2-macroglobulin	PE < C	term
J Proteome Res. 2017 Feb 3;16(2)	P01024	C3	Complement C3	PE < C	term
J Proteome Res. 2017 Feb 3;16(2)	P01130	LDLR	Low-density lipoprotein receptor	PE < C	term
J Proteome Res. 2017 Feb 3;16(2)	P02675	FGB	Fibrinogen beta chain	PE < C	term
J Proteome Res. 2017 Feb 3;16(2)	P02679	FGG	Isoform Gamma-A of Fibrinogen gamma chain	PE < C	term
J Proteome Res. 2017 Feb 3;16(2)	P02774	GC	Vitamin D-binding protein	PE < C	term
J Proteome Res. 2017 Feb 3;16(2)	P02790	HPX	Hemopexin	PE < C	term
J Proteome Res. 2017 Feb 3;16(2)	P02792	FTL	Ferritin light chain	PE < C	term
J Proteome Res. 2017 Feb 3;16(2)	P03951	F11	Isoform 2 of Coagulation factor XI	PE < C	term
J Proteome Res. 2017 Feb 3;16(2)	P04004	VTN	Vitronectin	PE < C	term
J Proteome Res. 2017 Feb 3;16(2)	P04083	ANXA1	Annexin A1	PE < C	term
J Proteome Res. 2017 Feb 3;16(2)	P05108	CYP11A1	Cholesterol side-chain cleavage enzyme, mitochondrial	PE < C	term
J Proteome Res. 2017 Feb 3;16(2)	P05120	SERPINB2	Plasminogen activator inhibitor 2	PE < C	term
J Proteome Res. 2017 Feb 3;16(2)	P05556	ITGB1	Integrin beta-1	PE < C	term
J Proteome Res. 2017 Feb 3;16(2)	P07237	P4HB	Protein disulfide-isomerase	PE < C	term
J Proteome Res. 2017 Feb 3;16(2)	P07339	CTSD	Cathepsin D	PE < C	term
J Proteome Res. 2017 Feb 3;16(2)	P07355	ANXA2	Annexin A2	PE < C	term
J Proteome Res. 2017 Feb 3;16(2)	P08697	SERPINF2	Alpha-2-antiplasmin	PE < C	term
J Proteome Res. 2017 Feb 3;16(2)	P09525	ANXA4	Annexin A4	PE < C	term
J Proteome Res. 2017 Feb 3;16(2)	P09630	HOXC6	Homeobox protein Hox-C6	PE < C	term
J Proteome Res. 2017 Feb 3;16(2)	P0C0L5	C4B	Complement C4-B	PE < C	term
J Proteome Res. 2017 Feb 3;16(2)	P10599	TXN	Isoform 2 of Thioredoxin	PE < C	term
J Proteome Res. 2017 Feb 3;16(2)	P11166	SLC2A1	Solute carrier family 2, facilitated glucose transporter member 1	PE < C	term
J Proteome Res. 2017 Feb 3;16(2)	P11511	CYP19A1	Aromatase	PE < C	term
J Proteome Res. 2017 Feb 3;16(2)	P11532	DMD	Dystrophin	PE < C	term
J Proteome Res. 2017 Feb 3;16(2)	P12429	ANXA3	Annexin A3	PE < C	term
J Proteome Res. 2017 Feb 3;16(2)	P13667	PDIA4	Protein disulfide-isomerase A4	PE < C	term
J Proteome Res. 2017 Feb 3;16(2)	P13727	PRG2	Bone marrow proteoglycan	PE < C	term
J Proteome Res. 2017 Feb 3;16(2)	P14060	HSD3B1	3 beta-hydroxysteroid dehydrogenase/Delta 5-->4-isomerase type 1	PE < C	term
J Proteome Res. 2017 Feb 3;16(2)	P14061	HSD17B1	Estradiol 17-beta-dehydrogenase 1	PE < C	term
J Proteome Res. 2017 Feb 3;16(2)	P14210	HGF	Hepatocyte growth factor	PE < C	term
J Proteome Res. 2017 Feb 3;16(2)	P15311	EZR	Ezrin	PE < C	term
J Proteome Res. 2017 Feb 3;16(2)	P16284	PECAM1	Platelet endothelial cell adhesion molecule	PE < C	term
J Proteome Res. 2017 Feb 3;16(2)	P22314	UBA1	Ubiquitin-like modifier-activating enzyme 1	PE < C	term
J Proteome Res. 2017 Feb 3;16(2)	P23142	FBLN1	Fibulin-1	PE < C	term
J Proteome Res. 2017 Feb 3;16(2)	P23229	ITGA6	Integrin alpha-6	PE < C	term
J Proteome Res. 2017 Feb 3;16(2)	P23528	CFL1	Cofilin-1	PE < C	term
J Proteome Res. 2017 Feb 3;16(2)	P26038	MSN	Moesin	PE < C	term
J Proteome Res. 2017 Feb 3;16(2)	P30044	PRDX5	Peroxiredoxin-5, mitochondrial	PE < C	term
J Proteome Res. 2017 Feb 3;16(2)	P35555	FBN1	Fibrillin-1	PE < C	term
J Proteome Res. 2017 Feb 3;16(2)	P35609	ACTN2	Alpha-actinin-2	PE < C	term
J Proteome Res. 2017 Feb 3;16(2)	P35612	ADD2	Beta-adducin	PE < C	term
J Proteome Res. 2017 Feb 3;16(2)	P35613	BSG	Isoform 2 of Basigin	PE < C	term
J Proteome Res. 2017 Feb 3;16(2)	P37059	HSD17B2	Estradiol 17-beta-dehydrogenase 2	PE < C	term
J Proteome Res. 2017 Feb 3;16(2)	P37802	TAGLN2	Transgelin-2	PE < C	term
J Proteome Res. 2017 Feb 3;16(2)	P38398	BRCA1	Breast cancer type 1 susceptibility protein	PE < C	term
J Proteome Res. 2017 Feb 3;16(2)	P47985	UQCRFS1	Cytochrome b-c1 complex subunit Rieske, mitochondrial	PE < C	term
J Proteome Res. 2017 Feb 3;16(2)	P59190	RAB15	Isoform 2 of Ras-related protein Rab-15	PE < C	term
J Proteome Res. 2017 Feb 3;16(2)	P62158	CALM1	Calmodulin	PE < C	term
J Proteome Res. 2017 Feb 3;16(2)	P68036	UBE2L3	Isoform 2 of Ubiquitin-conjugating enzyme E2 L3	PE < C	term
J Proteome Res. 2017 Feb 3;16(2)	Q13136	PPFIA1	Liprin-alpha-1	PE < C	term
J Proteome Res. 2017 Feb 3;16(2)	Q14554	PDIA5	Protein disulfide-isomerase A5	PE < C	term
J Proteome Res. 2017 Feb 3;16(2)	Q15084	PDIA6	Isoform 2 of Protein disulfide-isomerase A6	PE < C	term
J Proteome Res. 2017 Feb 3;16(2)	Q3SY00	TSGA10IP	Testis-specific protein 10-interacting protein	PE < C	term
J Proteome Res. 2017 Feb 3;16(2)	Q5JRA6	MIA3	Melanoma inhibitory activity protein 3	PE < C	term
J Proteome Res. 2017 Feb 3;16(2)	Q63HQ2	EGFLAM	Pikachurin	PE < C	term
J Proteome Res. 2017 Feb 3;16(2)	Q6ZU15	SEPTIN14	Septin-14	PE < C	term
J Proteome Res. 2017 Feb 3;16(2)	Q7Z3Z0	KRT25	Keratin, type I cytoskeletal 25	PE < C	term
J Proteome Res. 2017 Feb 3;16(2)	Q8N573	OXR1	Isoform 5 of Oxidation resistance protein 1	PE < C	term
J Proteome Res. 2017 Feb 3;16(2)	Q8NBS9	TXNDC5	Thioredoxin domain-containing protein 5	PE < C	term
J Proteome Res. 2017 Feb 3;16(2)	Q99959	PKP2	Plakophilin-2	PE < C	term
J Proteome Res. 2017 Feb 3;16(2)	Q9H201	EPN3	Epsin-3	PE < C	term
J Proteome Res. 2017 Feb 3;16(2)	Q9NNX6	CD209	Isoform 6 of CD209 antigen	PE < C	term
J Proteome Res. 2017 Feb 3;16(2)	Q9NZM1	MYOF	Myoferlin	PE < C	term
J Proteome Res. 2017 Feb 3;16(2)	P02768	ALB	Serum albumin	PE < C	term
J Proteome Res. 2017 Feb 3;16(2)	P46776	RPL27A	60S ribosomal protein L27a	PE < C	term
J Proteome Res. 2017 Feb 3;16(2)	P50454	SERPINH1	Serpin H1	PE < C	term
J Proteome Res. 2017 Feb 3;16(2)	P80365	HSD11B2	Corticosteroid 11-beta-dehydrogenase isozyme 2	PE < C	term
J Proteome Res. 2017 Feb 3;16(2)	Q01995	TAGLN	Transgelin	PE < C	term
J Proteome Res. 2017 Feb 3;16(2)	Q03135	CAV1	Caveolin-1	PE < C	term
J Proteome Res. 2017 Feb 3;16(2)	Q08043	ACTN3	Alpha-actinin-3	PE < C	term
J Proteome Res. 2017 Feb 3;16(2)	Q14832	GRM3	Metabotropic glutamate receptor 3	PE < C	term
J Proteome Res. 2017 Feb 3;16(2)	Q15019	SEPTIN2	Septin-2	PE < C	term
J Proteome Res. 2017 Feb 3;16(2)	Q16352	INA	Alpha-internexin	PE < C	term
J Proteome Res. 2017 Feb 3;16(2)	Q5VSY0	GKAP1	G kinase-anchoring protein 1	PE < C	term
J Proteome Res. 2017 Feb 3;16(2)	P49796	RGS3	Isoform 6 of Regulator of G-protein signaling 3	PE < C	term
J Proteome Res. 2017 Feb 3;16(2)	Q6ZR08	DNAH12	Isoform 3 of Dynein heavy chain 12, axonemal	PE < C	term
J Proteome Res. 2017 Feb 3;16(2)	Q86UV5	USP48	Ubiquitin carboxyl-terminal hydrolase 48	PE < C	term
J Proteome Res. 2017 Feb 3;16(2)	Q8IZU9	KIRREL3	Kin of IRRE-like protein 3	PE < C	term
J Proteome Res. 2017 Feb 3;16(2)	Q8NAN2	MIGA1	Protein FAM73A	PE < C	term
J Proteome Res. 2017 Feb 3;16(2)	Q92870	APBB2	Amyloid beta A4 precursor protein-binding family B member 2	PE < C	term
J Proteome Res. 2017 Feb 3;16(2)	Q96KP4	CNDP2	Cytosolic non-specific dipeptidase	PE < C	term
J Proteome Res. 2017 Feb 3;16(2)	Q9BXJ8	TMEM120A	Isoform 2 of Transmembrane protein 120A	PE < C	term
J Proteome Res. 2017 Feb 3;16(2)	Q9BYG3	NIFK	MKI67 FHA domain-interacting nucleolar phosphoprotein	PE < C	term
J Proteome Res. 2017 Feb 3;16(2)	Q9C0C2	TNKS1BP1	182 kDa tankyrase-1-binding protein	PE < C	term
J Proteome Res. 2017 Feb 3;16(2)	Q9GZM7	TINAGL1	Tubulointerstitial nephritis antigen-like	PE < C	term
J Proteome Res. 2017 Feb 3;16(2)	Q9GZM7	TINAGL1	Isoform 2 of Tubulointerstitial nephritis antigen-like	PE < C	term
J Proteome Res. 2017 Feb 3;16(2)	Q9H2D6	TRIOBP	TRIO and F-actin-binding protein	PE < C	term
J Proteome Res. 2017 Feb 3;16(2)	Q9H7F0	ATP13A3	Probable cation-transporting ATPase 13A3	PE < C	term
J Proteome Res. 2017 Feb 3;16(2)	Q9HBD1	RC3H2	Roquin-2	PE < C	term
J Proteome Res. 2017 Feb 3;16(2)	Q9NY27	PPP4R2	Serine/threonine-protein phosphatase 4 regulatory subunit 2	PE < C	term
J Proteome Res. 2017 Feb 3;16(2)	Q9NZU7	CABP1	Calcium-binding protein 1	PE < C	term
J Proteome Res. 2017 Feb 3;16(2)	Q9P258	RCC2	Protein RCC2	PE < C	term
J Proteome Res. 2017 Feb 3;16(2)	Q9Y6U3	SCIN	Adseverin	PE < C	term
J Proteome Res. 2017 Feb 3;16(2)	O75529	TAF5L	TAF5-like RNA polymerase II p300/CBP-associated factor-associated factor 65 kDa subunit 5L	PE < C	term
J Proteome Res. 2017 Feb 3;16(2)	O96028	NSD2	Histone-lysine N-methyltransferase NSD2	PE < C	term
J Proteome Res. 2017 Feb 3;16(2)	P01876	IGHA1	Ig alpha-1 chain C region	PE < C	term
J Proteome Res. 2017 Feb 3;16(2)	P13611	VCAN	Versican core protein	PE < C	term
J Proteome Res. 2017 Feb 3;16(2)	A0MZ66	SHTN1	Isoform 6 of Shootin-1	PE < C	term
J Proteome Res. 2017 Feb 3;16(2)	A3KMH1	VWA8	von Willebrand factor A domain-containing protein 8	PE > C	term
J Proteome Res. 2017 Feb 3;16(2)	O15197	EPHB6	Ephrin type-B receptor 6	PE > C	term
J Proteome Res. 2017 Feb 3;16(2)	O75923	DYSF	Dysferlin	PE > C	term
J Proteome Res. 2017 Feb 3;16(2)	P00367	GLUD1	Glutamate dehydrogenase 1, mitochondrial	PE > C	term
J Proteome Res. 2017 Feb 3;16(2)	P00747	PLG	Plasminogen	PE > C	term
J Proteome Res. 2017 Feb 3;16(2)	P02647	APOA1	Apolipoprotein A-I	PE > C	term
J Proteome Res. 2017 Feb 3;16(2)	P02649	APOE	Apolipoprotein E	PE > C	term
J Proteome Res. 2017 Feb 3;16(2)	P02751	FN1	Fibronectin	PE > C	term
J Proteome Res. 2017 Feb 3;16(2)	P02765	AHSG	Alpha-2-HS-glycoprotein	PE > C	term
J Proteome Res. 2017 Feb 3;16(2)	P02786	TFRC	Transferrin receptor protein 1	PE > C	term
J Proteome Res. 2017 Feb 3;16(2)	P02787	TF	Serotransferrin	PE > C	term
J Proteome Res. 2017 Feb 3;16(2)	P04040	CAT	Catalase	PE > C	term
J Proteome Res. 2017 Feb 3;16(2)	P06396	GSN	Gelsolin	PE > C	term
J Proteome Res. 2017 Feb 3;16(2)	P07900	HSP90AA1	Isoform 2 of Heat shock protein HSP 90-alpha	PE > C	term
J Proteome Res. 2017 Feb 3;16(2)	P08107	HSPA1A	Heat shock 70 kDa protein 1A/1B	PE > C	term
J Proteome Res. 2017 Feb 3;16(2)	P08133	ANXA6	Annexin A6	PE > C	term
J Proteome Res. 2017 Feb 3;16(2)	P08238	HSP90AB1	Heat shock protein HSP 90-beta	PE > C	term
J Proteome Res. 2017 Feb 3;16(2)	P09211	GSTP1	Glutathione S-transferase P	PE > C	term
J Proteome Res. 2017 Feb 3;16(2)	P11021	HSPA5	78 kDa glucose-regulated protein	PE > C	term
J Proteome Res. 2017 Feb 3;16(2)	P11142	HSPA8	Heat shock cognate 71 kDa protein	PE > C	term
J Proteome Res. 2017 Feb 3;16(2)	P14625	HSP90B1	Endoplasmin	PE > C	term
J Proteome Res. 2017 Feb 3;16(2)	P16104	H2AX	Histone H2AX	PE > C	term
J Proteome Res. 2017 Feb 3;16(2)	P17066	HSPA6	Heat shock 70 kDa protein 6	PE > C	term
J Proteome Res. 2017 Feb 3;16(2)	P17948	FLT1	Vascular endothelial growth factor receptor 1	PE > C	term
J Proteome Res. 2017 Feb 3;16(2)	P18206	VCL	Vinculin	PE > C	term
J Proteome Res. 2017 Feb 3;16(2)	P19652	ORM2	Alpha-1-acid glycoprotein 2	PE > C	term
J Proteome Res. 2017 Feb 3;16(2)	P21980	TGM2	Protein-glutamine gamma-glutamyltransferase 2	PE > C	term
J Proteome Res. 2017 Feb 3;16(2)	P27487	DPP4	Dipeptidyl peptidase 4	PE > C	term
J Proteome Res. 2017 Feb 3;16(2)	P27797	CALR	Calreticulin	PE > C	term
J Proteome Res. 2017 Feb 3;16(2)	P27824	CANX	Calnexin	PE > C	term
J Proteome Res. 2017 Feb 3;16(2)	P30041	PRDX6	Peroxiredoxin-6	PE > C	term
J Proteome Res. 2017 Feb 3;16(2)	P30048	PRDX3	Thioredoxin-dependent peroxide reductase, mitochondrial	PE > C	term
J Proteome Res. 2017 Feb 3;16(2)	P30101	PDIA3	Protein disulfide-isomerase A3	PE > C	term
J Proteome Res. 2017 Feb 3;16(2)	P32119	PRDX2	Peroxiredoxin-2	PE > C	term
J Proteome Res. 2017 Feb 3;16(2)	P34931	HSPA1L	Heat shock 70 kDa protein 1-like	PE > C	term
J Proteome Res. 2017 Feb 3;16(2)	P35221	CTNNA1	Catenin alpha-1	PE > C	term
J Proteome Res. 2017 Feb 3;16(2)	P35241	RDX	Radixin	PE > C	term
J Proteome Res. 2017 Feb 3;16(2)	P35556	FBN2	Fibrillin-2	PE > C	term
J Proteome Res. 2017 Feb 3;16(2)	P38646	HSPA9	Stress-70 protein, mitochondrial	PE > C	term
J Proteome Res. 2017 Feb 3;16(2)	P45880	VDAC2	Voltage-dependent anion-selective channel protein 2	PE > C	term
J Proteome Res. 2017 Feb 3;16(2)	Q15582	TGFBI	Transforming growth factor-beta-induced protein ig-h3	PE > C	term
J Proteome Res. 2017 Feb 3;16(2)	Q16777	H2AC20	Histone H2A type 2-C	PE > C	term
J Proteome Res. 2017 Feb 3;16(2)	P46940	IQGAP1	Ras GTPase-activating-like protein IQGAP1	PE > C	term
J Proteome Res. 2017 Feb 3;16(2)	P50895	BCAM	Basal cell adhesion molecule	PE > C	term
J Proteome Res. 2017 Feb 3;16(2)	P54652	HSPA2	Heat shock-related 70 kDa protein 2	PE > C	term
J Proteome Res. 2017 Feb 3;16(2)	P98160	HSPG2	Basement membrane-specific heparan sulfate proteoglycan core protein	PE > C	term
J Proteome Res. 2017 Feb 3;16(2)	Q05209	PTPN12	Tyrosine-protein phosphatase non-receptor type 12	PE > C	term
J Proteome Res. 2017 Feb 3;16(2)	Q06830	PRDX1	Peroxiredoxin-1	PE > C	term
J Proteome Res. 2017 Feb 3;16(2)	Q12931	TRAP1	Heat shock protein 75 kDa, mitochondrial	PE > C	term
J Proteome Res. 2017 Feb 3;16(2)	Q13162	PRDX4	Peroxiredoxin-4	PE > C	term
J Proteome Res. 2017 Feb 3;16(2)	Q16181	SEPTIN7	Septin-7	PE > C	term
J Proteome Res. 2017 Feb 3;16(2)	Q5THR3	EFCAB6	EF-hand calcium-binding domain-containing protein 6	PE > C	term
J Proteome Res. 2017 Feb 3;16(2)	Q5U5Z8	AGBL2	Cytosolic carboxypeptidase 2	PE > C	term
J Proteome Res. 2017 Feb 3;16(2)	Q68CZ2	TNS3	Tensin-3	PE > C	term
J Proteome Res. 2017 Feb 3;16(2)	Q6ZSZ6	TSHZ1	Isoform 2 of Teashirt homolog 1	PE > C	term
J Proteome Res. 2017 Feb 3;16(2)	Q7Z4L9	PPP1R42	Protein phosphatase 1 regulatory subunit 42	PE > C	term
J Proteome Res. 2017 Feb 3;16(2)	Q8N4C6	NIN	Isoform 5 of Ninein	PE > C	term
J Proteome Res. 2017 Feb 3;16(2)	Q8N5G2	MACO1	Macoilin	PE > C	term
J Proteome Res. 2017 Feb 3;16(2)	Q8ND30	PPFIBP2	Liprin-beta-2	PE > C	term
J Proteome Res. 2017 Feb 3;16(2)	Q8WV44	TRIM41	Isoform 2 of E3 ubiquitin-protein ligase TRIM41	PE > C	term
J Proteome Res. 2017 Feb 3;16(2)	Q92599	SEPTIN8	Septin-8	PE > C	term
J Proteome Res. 2017 Feb 3;16(2)	Q96QU1	PCDH15	Protocadherin-15	PE > C	term
J Proteome Res. 2017 Feb 3;16(2)	Q99469	STAC	SH3 and cysteine-rich domain-containing protein	PE > C	term
J Proteome Res. 2017 Feb 3;16(2)	Q9BZE9	ASPSCR1	Isoform 3 of Tether containing UBX domain for GLUT4	PE > C	term
J Proteome Res. 2017 Feb 3;16(2)	Q9H6Q4	CIAO3	Cytosolic Fe-S cluster assembly factor NARFL	PE > C	term
J Proteome Res. 2017 Feb 3;16(2)	Q9NQC3	RTN4	Reticulon-4	PE > C	term
J Proteome Res. 2017 Feb 3;16(2)	Q9UQB8	BAIAP2	Brain-specific angiogenesis inhibitor 1-associated protein 2	PE > C	term
J Proteome Res. 2017 Feb 3;16(2)	Q9Y4L1	HYOU1	Hypoxia up-regulated protein 1	PE > C	term
J Proteome Res. 2017 Feb 3;16(2)	Q9Y6Q1	CAPN6	Calpain-6	PE > C	term
J Proteome Res. 2017 Feb 3;16(2)	A6QL64	ANKRD36	Ankyrin repeat domain-containing protein 36A	PE > C	term
J Proteome Res. 2017 Feb 3;16(2)	P54727	RAD23B	UV excision repair protein RAD23 homolog B	PE > C	term
J Proteome Res. 2017 Dec 1;16(12)	P17813	ENG	Endoglin	PE > C	term	PE group(35-36.9 weeks)
J Proteome Res. 2017 Dec 1;16(12)	P17948	FLT1	Vascular endothelial growth factor receptor 1	PE > C	term	control group (39-39.3 weeks)
J Proteome Res. 2017 Dec 1;16(12)	Q96NY8	NECTIN4	Nectin-4	PE > C	term
J Proteome Res. 2017 Dec 1;16(12)	Q29RF7	PDS5A	Sister chromatid cohesion protein PDS5 homolog A	PE > C	term
J Proteome Res. 2017 Dec 1;16(12)	Q8IYU8	MICU2	Calcium uptake protein 2, mitochondrial	PE > C	term
J Proteome Res. 2017 Dec 1;16(12)	P21589	NT5E	5'-nucleotidase	PE > C	term
J Proteome Res. 2017 Dec 1;16(12)	O43699	SIGLEC6	Sialic acid-binding Ig-like lectin 6	PE > C	term
J Proteome Res. 2017 Dec 1;16(12)	P13987	CD59	CD59 glycoprotein	PE > C	term
J Proteome Res. 2017 Dec 1;16(12)	P35573	AGL	Glycogen debranching enzyme	PE > C	term
J Proteome Res. 2017 Dec 1;16(12)	P08473	MME	Neprilysin	PE > C	term
J Proteome Res. 2017 Dec 1;16(12)	P05108	CYP11A1	Cholesterol side-chain cleavage enzyme, mitochondrial	PE > C	term
J Proteome Res. 2017 Dec 1;16(12)	P02008	HBZ	Hemoglobin subunit zeta	PE > C	term
J Proteome Res. 2017 Dec 1;16(12)	P05187	ALPP	Alkaline phosphatase, placental type	PE > C	term
J Proteome Res. 2017 Dec 1;16(12)	P08183	ABCB1	Multidrug resistance protein 1	PE > C	term
J Proteome Res. 2017 Dec 1;16(12)	Q13574	DGKZ	Diacylglycerol kinase zeta	PE > C	term
J Proteome Res. 2017 Dec 1;16(12)	Q99816	TSG101	Tumor susceptibility gene 101 protein	PE > C	term
J Proteome Res. 2017 Dec 1;16(12)	Q6ZW31	SYDE1	Rho GTPase-activating protein SYDE1	PE > C	term
J Proteome Res. 2017 Dec 1;16(12)	P30626	SRI	Sorcin	PE > C	term
J Proteome Res. 2017 Dec 1;16(12)	P01009	SERPINA1	Alpha-1-antitrypsin	PE > C	term
J Proteome Res. 2017 Dec 1;16(12)	Q6VY07	PACS1	Phosphofurin acidic cluster sorting protein 1	PE > C	term
J Proteome Res. 2017 Dec 1;16(12)	Q9UPQ0	LIMCH1	LIM and calponin homology domains-containing protein 1	PE > C	term
J Proteome Res. 2017 Dec 1;16(12)	P32322	PYCR1	Pyrroline-5-carboxylate reductase 1, mitochondrial	PE > C	term
J Proteome Res. 2017 Dec 1;16(12)	Q99988	GDF15	Growth/differentiation factor 15	PE > C	term
J Proteome Res. 2017 Dec 1;16(12)	P14854	COX6B1	Cytochrome c oxidase subunit 6B1	PE > C	term
J Proteome Res. 2017 Dec 1;16(12)	Q9Y4K1	AIM1	Absent in melanoma 1 protein	PE > C	term
J Proteome Res. 2017 Dec 1;16(12)	Q15276	RABEP1	Rab GTPase-binding effector protein 1	PE > C	term
J Proteome Res. 2017 Dec 1;16(12)	Q02543	RPL18A	60S ribosomal protein L18a	PE > C	term
J Proteome Res. 2017 Dec 1;16(12)	P62899	RPL31	60S ribosomal protein L31	PE > C	term
J Proteome Res. 2017 Dec 1;16(12)	O95833	CLIC3	Chloride intracellular channel protein 3	PE > C	term
J Proteome Res. 2017 Dec 1;16(12)	Q93050	ATP6V0A1	V-type proton ATPase 116 kDa subunit a isoform 1	PE > C	term
J Proteome Res. 2017 Dec 1;16(12)	Q5VSL9	STRIP1	Striatin-interacting protein 1	PE > C	term
J Proteome Res. 2017 Dec 1;16(12)	Q9NRK6	ABCB10	ATP-binding cassette sub-family B member 10, mitochondrial	PE > C	term
J Proteome Res. 2017 Dec 1;16(12)	P42702	LIFR	Leukemia inhibitory factor receptor	PE > C	term
J Proteome Res. 2017 Dec 1;16(12)	Q13488	TCIRG1	V-type proton ATPase 116 kDa subunit a isoform 3	PE > C	term
J Proteome Res. 2017 Dec 1;16(12)	Q9H6H4	REEP4	Receptor expression-enhancing protein 4	PE > C	term
J Proteome Res. 2017 Dec 1;16(12)	O43157	PLXNB1	Plexin-B1	PE > C	term
J Proteome Res. 2017 Dec 1;16(12)	O94919	ENDOD1	Endonuclease domain-containing 1 protein	PE > C	term
J Proteome Res. 2017 Dec 1;16(12)	Q5TDH0	DDI2	Protein DDI1 homolog 2	PE > C	term
J Proteome Res. 2017 Dec 1;16(12)	Q9BXP8	PAPPA2	Pappalysin-2	PE > C	term
J Proteome Res. 2017 Dec 1;16(12)	Q9Y679	AUP1	Ancient ubiquitous protein 1	PE > C	term
J Proteome Res. 2017 Dec 1;16(12)	P12532	CKMT1A	Creatine kinase U-type, mitochondrial	PE > C	term
J Proteome Res. 2017 Dec 1;16(12)	P50336	PPOX	Protoporphyrinogen oxidase	PE > C	term
J Proteome Res. 2017 Dec 1;16(12)	P11717	IGF2R	Cation-independent mannose-6-phosphate receptor	PE > C	term
J Proteome Res. 2017 Dec 1;16(12)	P08865	RPSA	40S ribosomal protein SA	PE > C	term
J Proteome Res. 2017 Dec 1;16(12)	P51452	DUSP3	Dual specificity protein phosphatase 3	PE > C	term
J Proteome Res. 2017 Dec 1;16(12)	Q9Y6K5	OAS3	2'-5'-oligoadenylate synthase 3	PE > C	term
J Proteome Res. 2017 Dec 1;16(12)	Q14849	STARD3	StAR-related lipid transfer protein 3	PE > C	term
J Proteome Res. 2017 Dec 1;16(12)	P53701	HCCS	Cytochrome c-type heme lyase	PE > C	term
J Proteome Res. 2017 Dec 1;16(12)	P61619	SEC61A1	Protein transport protein Sec61 subunit alpha isoform 1	PE > C	term
J Proteome Res. 2017 Dec 1;16(12)	A3KMH1	VWA8	von Willebrand factor A domain-containing protein 8	PE > C	term
J Proteome Res. 2017 Dec 1;16(12)	Q8TE68	EPS8L1	Epidermal growth factor receptor kinase substrate 8-like protein 1	PE > C	term
J Proteome Res. 2017 Dec 1;16(12)	Q6P1M3	LLGL2	Lethal	PE > C	term
J Proteome Res. 2017 Dec 1;16(12)	P98164	LRP2	Low-density lipoprotein receptor-related protein 2	PE > C	term
J Proteome Res. 2017 Dec 1;16(12)	Q9BXP5	SRRT	Serrate RNA effector molecule homolog	PE > C	term
J Proteome Res. 2017 Dec 1;16(12)	Q8WTV0	SCARB1	Scavenger receptor class B member 1	PE > C	term
J Proteome Res. 2017 Dec 1;16(12)	O43184	ADAM12	Disintegrin and metalloproteinase domain-containing protein 12	PE > C	term
J Proteome Res. 2017 Dec 1;16(12)	Q8NFV4	ABHD11	Protein ABHD11	PE > C	term
J Proteome Res. 2017 Dec 1;16(12)	Q86X83	COMMD2	COMM domain-containing protein 2	PE > C	term
J Proteome Res. 2017 Dec 1;16(12)	Q8IZ52	CHPF	Chondroitin sulfate synthase 2	PE > C	term
J Proteome Res. 2017 Dec 1;16(12)	Q68CQ7	GLT8D1	Glycosyltransferase 8 domain-containing protein 1	PE > C	term
J Proteome Res. 2017 Dec 1;16(12)	Q07020	RPL18	60S ribosomal protein L18	PE > C	term
J Proteome Res. 2017 Dec 1;16(12)	P42858	HTT	Huntingtin	PE > C	term
J Proteome Res. 2017 Dec 1;16(12)	P46778	RPL21	60S ribosomal protein L21	PE > C	term
J Proteome Res. 2017 Dec 1;16(12)	Q13501	SQSTM1	Sequestosome-1	PE > C	term
J Proteome Res. 2017 Dec 1;16(12)	O95372	LYPLA2	Acyl-protein thioesterase 2	PE > C	term
J Proteome Res. 2017 Dec 1;16(12)	Q9Y6B6	SAR1B	GTP-binding protein SAR1b	PE > C	term
J Proteome Res. 2017 Dec 1;16(12)	Q9UG56	PISD	Phosphatidylserine decarboxylase proenzyme, mitochondrial	PE > C	term
J Proteome Res. 2017 Dec 1;16(12)	O75175	CNOT3	CCR4-NOT transcription complex subunit 3	PE > C	term
J Proteome Res. 2017 Dec 1;16(12)	Q96PE1	ADGRA2	Adhesion G protein-coupled receptor A2	PE > C	term
J Proteome Res. 2017 Dec 1;16(12)	P36915	GNL1	Guanine nucleotide-binding protein-like 1	PE > C	term
J Proteome Res. 2017 Dec 1;16(12)	P62917	RPL8	60S ribosomal protein L8	PE > C	term
J Proteome Res. 2017 Dec 1;16(12)	P51572	BCAP31	B-cell receptor-associated protein 31	PE > C	term
J Proteome Res. 2017 Dec 1;16(12)	Q9NZ01	TECR	Very-long-chain enoyl-CoA reductase	PE > C	term
J Proteome Res. 2017 Dec 1;16(12)	Q9H6S3	EPS8L2	Epidermal growth factor receptor kinase substrate 8-like protein 2	PE > C	term
J Proteome Res. 2017 Dec 1;16(12)	Q9UI12	ATP6V1H	V-type proton ATPase subunit H	PE > C	term
J Proteome Res. 2017 Dec 1;16(12)	Q92626	PXDN	Peroxidasin homolog	PE > C	term
J Proteome Res. 2017 Dec 1;16(12)	O60502	MGEA5	Protein O-GlcNAcase	PE > C	term
J Proteome Res. 2017 Dec 1;16(12)	P40926	MDH2	Malate dehydrogenase, mitochondrial	PE > C	term
J Proteome Res. 2017 Dec 1;16(12)	Q92597	NDRG1	Protein NDRG1	PE > C	term
J Proteome Res. 2017 Dec 1;16(12)	O94804	STK10	Serine/threonine-protein kinase 10	PE > C	term
J Proteome Res. 2017 Dec 1;16(12)	Q9Y6M5	SLC30A1	Zinc transporter 1	PE > C	term
J Proteome Res. 2017 Dec 1;16(12)	P23528	CFL1	Cofilin-1	PE > C	term
J Proteome Res. 2017 Dec 1;16(12)	P29622	SERPINA4	Kallistatin	PE > C	term
J Proteome Res. 2017 Dec 1;16(12)	Q14318	FKBP8	Peptidyl-prolyl cis-trans isomerase FKBP8	PE > C	term
J Proteome Res. 2017 Dec 1;16(12)	P62280	RPS11	40S ribosomal protein S11	PE > C	term
J Proteome Res. 2017 Dec 1;16(12)	P35270	SPR	Sepiapterin reductase	PE > C	term
J Proteome Res. 2017 Dec 1;16(12)	O15372	EIF3H	Eukaryotic translation initiation factor 3 subunit H	PE > C	term
J Proteome Res. 2017 Dec 1;16(12)	O75477	ERLIN1	Erlin-1	PE > C	term
J Proteome Res. 2017 Dec 1;16(12)	P15291	B4GALT1	Beta-1,4-galactosyltransferase 1	PE > C	term
J Proteome Res. 2017 Dec 1;16(12)	P61018	RAB4B	Ras-related protein Rab-4B	PE > C	term
J Proteome Res. 2017 Dec 1;16(12)	P16284	PECAM1	Platelet endothelial cell adhesion molecule	PE > C	term
J Proteome Res. 2017 Dec 1;16(12)	P38606	ATP6V1A	V-type proton ATPase catalytic subunit A	PE > C	term
J Proteome Res. 2017 Dec 1;16(12)	Q53EP0	FNDC3B	Fibronectin type III domain-containing protein 3B	PE > C	term
J Proteome Res. 2017 Dec 1;16(12)	O43426	SYNJ1	Synaptojanin-1	PE > C	term
J Proteome Res. 2017 Dec 1;16(12)	Q9HCC0	MCCC2	Methylcrotonoyl-CoA carboxylase beta chain, mitochondrial	PE > C	term
J Proteome Res. 2017 Dec 1;16(12)	Q9Y2S7	POLDIP2	Polymerase delta-interacting protein 2	PE > C	term
J Proteome Res. 2017 Dec 1;16(12)	Q9UP83	COG5	Conserved oligomeric Golgi complex subunit 5	PE > C	term
J Proteome Res. 2017 Dec 1;16(12)	P36897	TGFBR1	TGF-beta receptor type-1	PE > C	term
J Proteome Res. 2017 Dec 1;16(12)	O43324	EEF1E1	Eukaryotic translation elongation factor 1 epsilon-1	PE > C	term
J Proteome Res. 2017 Dec 1;16(12)	O43169	CYB5B	Cytochrome b5 type B	PE > C	term
J Proteome Res. 2017 Dec 1;16(12)	O94826	TOMM70	Mitochondrial import receptor subunit TOM70	PE > C	term
J Proteome Res. 2017 Dec 1;16(12)	Q8NFH3	NUP43	Nucleoporin Nup43	PE > C	term
J Proteome Res. 2017 Dec 1;16(12)	Q15293	RCN1	Reticulocalbin-1	PE > C	term
J Proteome Res. 2017 Dec 1;16(12)	Q9H6U8	ALG9	Alpha-1,2-mannosyltransferase ALG9	PE > C	term
J Proteome Res. 2017 Dec 1;16(12)	P62341	SELENOT	Selenoprotein T	PE > C	term
J Proteome Res. 2017 Dec 1;16(12)	P55957	BID	BH3-interacting domain death agonist	PE > C	term
J Proteome Res. 2017 Dec 1;16(12)	P31939	ATIC	Bifunctional purine biosynthesis protein PURH	PE > C	term
J Proteome Res. 2017 Dec 1;16(12)	O00401	WASL	Neural Wiskott-Aldrich syndrome protein	PE > C	term
J Proteome Res. 2017 Dec 1;16(12)	Q10471	GALNT2	Polypeptide N-acetylgalactosaminyltransferase 2	PE > C	term
J Proteome Res. 2017 Dec 1;16(12)	P49915	GMPS	GMP synthase	PE > C	term
J Proteome Res. 2017 Dec 1;16(12)	Q969X5	ERGIC1	Endoplasmic reticulum-Golgi intermediate compartment protein 1	PE < C	term
J Proteome Res. 2017 Dec 1;16(12)	P04075	ALDOA	Fructose-bisphosphate aldolase A	PE < C	term
J Proteome Res. 2017 Dec 1;16(12)	P00748	F12	Coagulation factor XII	PE < C	term
J Proteome Res. 2017 Dec 1;16(12)	P17661	DES	Desmin	PE < C	term
J Proteome Res. 2017 Dec 1;16(12)	Q9UBT2	UBA2	SUMO-activating enzyme subunit 2	PE < C	term
J Proteome Res. 2017 Dec 1;16(12)	P53671	LIMK2	LIM domain kinase 2	PE < C	term
J Proteome Res. 2017 Dec 1;16(12)	Q8IXI1	RHOT2	Mitochondrial Rho GTPase 2	PE < C	term
J Proteome Res. 2017 Dec 1;16(12)	Q15643	TRIP11	Thyroid receptor-interacting protein 11	PE < C	term
J Proteome Res. 2017 Dec 1;16(12)	P02768	ALB	Serum albumin	PE < C	term
J Proteome Res. 2017 Dec 1;16(12)	P35527	KRT9	Keratin, type I cytoskeletal 9	PE < C	term
J Proteome Res. 2017 Dec 1;16(12)	P68871	HBB	Hemoglobin subunit beta	PE < C	term
J Proteome Res. 2017 Dec 1;16(12)	P29401	TKT	Transketolase	PE < C	term
J Proteome Res. 2017 Dec 1;16(12)	Q6NZI2	PTRF	Polymerase I and transcript release factor	PE < C	term
J Proteome Res. 2017 Dec 1;16(12)	O94875	SORBS2	Sorbin and SH3 domain-containing protein 2	PE < C	term
J Proteome Res. 2017 Dec 1;16(12)	O95563	MPC2	Mitochondrial pyruvate carrier 2	PE < C	term
J Proteome Res. 2017 Dec 1;16(12)	Q9Y383	LUC7L2	Putative RNA-binding protein Luc7-like 2	PE < C	term
J Proteome Res. 2017 Dec 1;16(12)	P02774	GC	Vitamin D-binding protein	PE < C	term
J Proteome Res. 2017 Dec 1;16(12)	Q07157	TJP1	Tight junction protein ZO-1	PE < C	term
J Proteome Res. 2017 Dec 1;16(12)	Q6NYC8	PPP1R18	Phostensin	PE < C	term
J Proteome Res. 2017 Dec 1;16(12)	P10155	TROVE2	60 kDa SS-A/Ro ribonucleoprotein	PE < C	term
J Proteome Res. 2017 Dec 1;16(12)	P13807	GYS1	Glycogen [starch] synthase, muscle	PE < C	term
J Proteome Res. 2017 Dec 1;16(12)	Q16881	TXNRD1	Thioredoxin reductase 1, cytoplasmic	PE < C	term
J Proteome Res. 2017 Dec 1;16(12)	Q14669	TRIP12	E3 ubiquitin-protein ligase TRIP12	PE < C	term
J Proteome Res. 2017 Dec 1;16(12)	P29590	PML	Protein PML	PE < C	term
J Proteome Res. 2017 Dec 1;16(12)	O43402	EMC8	ER membrane protein complex subunit 8	PE < C	term
J Proteome Res. 2017 Dec 1;16(12)	P01857	IGHG1	Immunoglobulin heavy constant gamma 1	PE < C	term
J Proteome Res. 2017 Dec 1;16(12)	P01860	IGHG3	Immunoglobulin heavy constant gamma 3	PE < C	term
J Proteome Res. 2017 Dec 1;16(12)	P49419	ALDH7A1	Alpha-aminoadipic semialdehyde dehydrogenase	PE < C	term
J Proteome Res. 2017 Dec 1;16(12)	O75396	SEC22B	Vesicle-trafficking protein SEC22b	PE < C	term
J Proteome Res. 2017 Dec 1;16(12)	P01834	IGKC	Immunoglobulin kappa constant	PE < C	term
J Proteome Res. 2017 Dec 1;16(12)	Q96K76	USP47	Ubiquitin carboxyl-terminal hydrolase 47	PE < C	term
J Proteome Res. 2017 Dec 1;16(12)	P50395	GDI2	Rab GDP dissociation inhibitor beta	PE < C	term
J Proteome Res. 2017 Dec 1;16(12)	O60271	SPAG9	C-Jun-amino-terminal kinase-interacting protein 4	PE < C	term
J Proteome Res. 2017 Dec 1;16(12)	Q14432	PDE3A	cGMP-inhibited 3',5'-cyclic phosphodiesterase A	PE < C	term
J Proteome Res. 2017 Dec 1;16(12)	Q15063	POSTN	Periostin	PE < C	term
J Proteome Res. 2017 Dec 1;16(12)	Q9C0C2	TNKS1BP1	182 kDa tankyrase-1-binding protein	PE < C	term
J Proteome Res. 2017 Dec 1;16(12)	Q9Y262	EIF3L	Eukaryotic translation initiation factor 3 subunit L	PE < C	term
J Proteome Res. 2017 Dec 1;16(12)	P02788	LTF	Lactotransferrin	PE < C	term
J Proteome Res. 2017 Dec 1;16(12)	P01871	IGHM	Immunoglobulin heavy constant mu	PE < C	term
J Proteome Res. 2017 Dec 1;16(12)	Q14134	TRIM29	Tripartite motif-containing protein 29	PE < C	term
J Proteome Res. 2017 Dec 1;16(12)	P01008	SERPINC1	Antithrombin-III	PE < C	term
J Proteome Res. 2017 Dec 1;16(12)	Q14728	MFSD10	Major facilitator superfamily domain-containing protein 10	PE < C	term
J Proteome Res. 2017 Dec 1;16(12)	P02679	FGG	Fibrinogen gamma chain	PE < C	term
J Proteome Res. 2017 Dec 1;16(12)	P11171	EPB41	Protein 4.1	PE < C	term
J Proteome Res. 2017 Dec 1;16(12)	Q9NV70	EXOC1	Exocyst complex component 1	PE < C	term
J Proteome Res. 2017 Dec 1;16(12)	P50995	ANXA11	Annexin A11	PE < C	term
J Proteome Res. 2017 Dec 1;16(12)	Q8IY42	C4orf19	Uncharacterized protein C4orf19	PE < C	term
J Proteome Res. 2017 Dec 1;16(12)	Q9Y3E7	CHMP3	Charged multivesicular body protein 3	PE < C	term
J Proteome Res. 2017 Dec 1;16(12)	P08670	VIM	Vimentin	PE < C	term
J Proteome Res. 2017 Dec 1;16(12)	P01024	C3	Complement C3	PE < C	term
J Proteome Res. 2017 Dec 1;16(12)	P02747	C1QC	Complement C1q subcomponent subunit C	PE < C	term
J Proteome Res. 2017 Dec 1;16(12)	P06727	APOA4	Apolipoprotein A-IV	PE < C	term
J Proteome Res. 2017 Dec 1;16(12)	Q96IY4	CPB2	Carboxypeptidase B2	PE < C	term
J Proteome Res. 2017 Dec 1;16(12)	P55268	LAMB2	Laminin subunit beta-2	PE < C	term
J Proteome Res. 2017 Dec 1;16(12)	O60701	UGDH	UDP-glucose 6-dehydrogenase	PE < C	term
J Proteome Res. 2017 Dec 1;16(12)	Q9NY15	STAB1	Stabilin-1	PE < C	term
J Proteome Res. 2017 Dec 1;16(12)	P04003	C4BPA	C4b-binding protein alpha chain	PE < C	term
J Proteome Res. 2017 Dec 1;16(12)	Q9Y653	ADGRG1	Adhesion G-protein coupled receptor G1	PE < C	term
J Proteome Res. 2017 Dec 1;16(12)	P51884	LUM	Lumican	PE < C	term
J Proteome Res. 2017 Dec 1;16(12)	P69905	HBA1	Hemoglobin subunit alpha	PE < C	term
J Proteome Res. 2017 Dec 1;16(12)	P24844	MYL9	Myosin regulatory light polypeptide 9	PE < C	term
J Proteome Res. 2017 Dec 1;16(12)	Q05707	COL14A1	Collagen alpha-1	PE < C	term
J Proteome Res. 2017 Dec 1;16(12)	P30041	PRDX6	Peroxiredoxin-6	PE < C	term
J Proteome Res. 2017 Dec 1;16(12)	Q6UY14	ADAMTSL4	ADAMTS-like protein 4	PE < C	term
J Proteome Res. 2017 Dec 1;16(12)	P13796	LCP1	Plastin-2	PE < C	term
J Proteome Res. 2017 Dec 1;16(12)	Q13425	SNTB2	Beta-2-syntrophin	PE < C	term
J Proteome Res. 2017 Dec 1;16(12)	P62269	RPS18	40S ribosomal protein S18	PE < C	term
J Proteome Res. 2017 Dec 1;16(12)	Q96F86	EDC3	Enhancer of mRNA-decapping protein 3	PE < C	term
J Proteome Res. 2017 Dec 1;16(12)	Q92539	LPIN2	Phosphatidate phosphatase LPIN2	PE < C	term
J Proteome Res. 2017 Dec 1;16(12)	Q6ZVM7	TOM1L2	TOM1-like protein 2	PE < C	term
J Proteome Res. 2017 Dec 1;16(12)	Q9UBQ7	GRHPR	Glyoxylate reductase/hydroxypyruvate reductase	PE < C	term
J Proteome Res. 2017 Dec 1;16(12)	P38919	EIF4A3	Eukaryotic initiation factor 4A-III	PE < C	term
J Proteome Res. 2017 Dec 1;16(12)	Q13616	CUL1	Cullin-1	PE < C	term
J Proteome Res. 2017 Dec 1;16(12)	P00747	PLG	Plasminogen	PE < C	term
J Proteome Res. 2017 Dec 1;16(12)	Q86UX7	FERMT3	Fermitin family homolog 3	PE < C	term
J Proteome Res. 2017 Dec 1;16(12)	Q9Y6N5	SQRDL	Sulfide:quinone oxidoreductase, mitochondrial	PE < C	term
J Proteome Res. 2017 Dec 1;16(12)	P22413	ENPP1	Ectonucleotide pyrophosphatase/phosphodiesterase family member 1	PE < C	term
J Proteome Res. 2017 Dec 1;16(12)	P43304	GPD2	Glycerol-3-phosphate dehydrogenase, mitochondrial	PE < C	term
J Proteome Res. 2017 Dec 1;16(12)	Q9NVT9	ARMC1	Armadillo repeat-containing protein 1	PE < C	term
J Proteome Res. 2017 Dec 1;16(12)	Q8IUR0	TRAPPC5	Trafficking protein particle complex subunit 5	PE < C	term
J Proteome Res. 2017 Dec 1;16(12)	Q5PRF9	SAMD4B	Protein Smaug homolog 2	PE < C	term
J Proteome Res. 2017 Dec 1;16(12)	P23588	EIF4B	Eukaryotic translation initiation factor 4B	PE < C	term
J Proteome Res. 2017 Dec 1;16(12)	Q01130	SRSF2	Serine/arginine-rich splicing factor 2	PE < C	term
J Proteome Res. 2017 Dec 1;16(12)	Q96AC1	FERMT2	Fermitin family homolog 2	PE < C	term
J Proteome Res. 2017 Dec 1;16(12)	P51665	PSMD7	26S proteasome non-ATPase regulatory subunit 7	PE < C	term
J Proteome Res. 2017 Dec 1;16(12)	Q63HR2	TNS2	Tensin-2	PE < C	term
J Proteome Res. 2017 Dec 1;16(12)	P00734	F2	Prothrombin	PE < C	term
J Proteome Res. 2017 Dec 1;16(12)	Q7Z7A4	PXK	PX domain-containing protein kinase-like protein	PE < C	term
J Proteome Res. 2017 Dec 1;16(12)	O94988	FAM13A	Protein FAM13A	PE < C	term
J Proteome Res. 2017 Dec 1;16(12)	O00204	SULT2B1	Sulfotransferase family cytosolic 2B member 1	PE < C	term
J Proteome Res. 2017 Dec 1;16(12)	Q9Y4L1	HYOU1	Hypoxia up-regulated protein 1	PE < C	term
J Proteome Res. 2017 Dec 1;16(12)	P61225	RAP2B	Ras-related protein Rap-2b	PE < C	term
J Proteome Res. 2017 Dec 1;16(12)	Q9NR12	PDLIM7	PDZ and LIM domain protein 7	PE < C	term
J Proteome Res. 2017 Dec 1;16(12)	Q96B97	SH3KBP1	SH3 domain-containing kinase-binding protein 1	PE < C	term
J Proteome Res. 2017 Dec 1;16(12)	P49903	SEPHS1	Selenide, water dikinase 1	PE < C	term
J Proteome Res. 2017 Dec 1;16(12)	O43491	EPB41L2	Band 4.1-like protein 2	PE < C	term
J Proteome Res. 2017 Dec 1;16(12)	Q14185	DOCK1	Dedicator of cytokinesis protein 1	PE < C	term
J Proteome Res. 2017 Dec 1;16(12)	P05164	MPO	Myeloperoxidase	PE < C	term
J Proteome Res. 2017 Dec 1;16(12)	Q8NEW0	SLC30A7	Zinc transporter 7	PE < C	term
J Proteome Res. 2017 Dec 1;16(12)	Q14315	FLNC	Filamin-C	PE < C	term
J Proteome Res. 2017 Dec 1;16(12)	Q9Y613	FHOD1	FH1/FH2 domain-containing protein 1	PE < C	term
J Proteome Res. 2017 Dec 1;16(12)	O43294	TGFB1I1	Transforming growth factor beta-1-induced transcript 1 protein	PE < C	term
J Proteome Res. 2017 Dec 1;16(12)	Q02790	FKBP4	Peptidyl-prolyl cis-trans isomerase FKBP4	PE < C	term
J Proteome Res. 2017 Dec 1;16(12)	P01042	KNG1	Kininogen-1	PE < C	term
J Proteome Res. 2017 Dec 1;16(12)	Q7Z434	MAVS	Mitochondrial antiviral-signaling protein	PE < C	term
J Proteome Res. 2017 Dec 1;16(12)	P04040	CAT	Catalase	PE < C	term
J Proteome Res. 2017 Dec 1;16(12)	P07358	C8B	Complement component C8 beta chain	PE < C	term
J Proteome Res. 2017 Dec 1;16(12)	Q8N3E9	PLCD3	1-phosphatidylinositol 4,5-bisphosphate phosphodiesterase delta-3	PE < C	term
Cytoskeleton. 2017;74:420–425	P01009	SERPINA1	Alpha-1-antitrypsin	PE < C	term
Cytoskeleton. 2017;74:420–425	P08670	VIM	Vimentin	different spots wit different ratios	term
Cytoskeleton. 2017;74:420–425	Q15084	PDIA6	Protein disulfide isomerase A6	unknown values	term
Cytoskeleton. 2017;74:420–425	P17661	DES	Desmin	unknown values	term
Cytoskeleton. 2017;74:420–425	P02774	GC	Vitamin D binding protein	unknown values	term
Biochim Biophys Acta Proteins Proteom. 2017 Sep;1865(9)	P22749	GNLY	Granulysin	PE > C	term	PE group: 31.5 weeks(28.2-33.4 weeks)
Biochim Biophys Acta Proteins Proteom. 2017 Sep;1865(9)	P20742	PZP	Pregnancy zone protein	PE > C	term	control group: 32.1 weeks(28.1-35.2)
Biochim Biophys Acta Proteins Proteom. 2017 Sep;1865(9)	P02100	HBE1	Hemoglobin subunit epsilon	PE > C	term
Biochim Biophys Acta Proteins Proteom. 2017 Sep;1865(9)	P00738	HP	Haptoglobin	PE > C	term
Biochim Biophys Acta Proteins Proteom. 2017 Sep;1865(9)	P02008	HBZ	Hemoglobin subunit zeta	PE > C	term
Biochim Biophys Acta Proteins Proteom. 2017 Sep;1865(9)	P62851	RPS25	40S ribosomal protein S25	PE > C	term
Biochim Biophys Acta Proteins Proteom. 2017 Sep;1865(9)	O60829	PAGE4	P antigen family member 4	PE > C	term
Biochim Biophys Acta Proteins Proteom. 2017 Sep;1865(9)	P52788	SMS	Spermine synthase	PE > C	term
Biochim Biophys Acta Proteins Proteom. 2017 Sep;1865(9)	Q14956	GPNMB	Transmembrane glycoprotein NMB	PE > C	term
Biochim Biophys Acta Proteins Proteom. 2017 Sep;1865(9)	O75312	ZPR1	Zinc finger protein ZPR1	PE > C	term
Biochim Biophys Acta Proteins Proteom. 2017 Sep;1865(9)	P16949	STMN1	Stathmin	PE > C	term
Biochim Biophys Acta Proteins Proteom. 2017 Sep;1865(9)	Q6XQN6	NAPRT	Nicotinate phosphoribosyltransferase	PE > C	term
Biochim Biophys Acta Proteins Proteom. 2017 Sep;1865(9)	P69905	HBA1	Hemoglobin subunit alpha	PE > C	term
Biochim Biophys Acta Proteins Proteom. 2017 Sep;1865(9)	P09466	PAEP	Glycodelin	PE > C	term
Biochim Biophys Acta Proteins Proteom. 2017 Sep;1865(9)	P16989	YBX3	Y-box-binding protein 3	PE > C	term
Biochim Biophys Acta Proteins Proteom. 2017 Sep;1865(9)	Q15785	TOMM34	Mitochondrial import receptor subunit TOM34	PE > C	term
Biochim Biophys Acta Proteins Proteom. 2017 Sep;1865(9)	Q5JNZ5	RPS26P11	Putative 40S ribosomal protein S26-like 1	PE > C	term
Biochim Biophys Acta Proteins Proteom. 2017 Sep;1865(9)	P69891	HBG1	Hemoglobin subunit gamma-1	PE > C	term
Biochim Biophys Acta Proteins Proteom. 2017 Sep;1865(9)	Q9BQ69	MACROD1	ADP-ribose glycohydrolase MACROD1	PE > C	term
Biochim Biophys Acta Proteins Proteom. 2017 Sep;1865(9)	Q7Z2W4	ZC3HAV1	Zinc finger CCCH-type antiviral protein 1	PE > C	term
Biochim Biophys Acta Proteins Proteom. 2017 Sep;1865(9)	Q9Y2L1	DIS3	Exosome complex exonuclease RRP44	PE > C	term
Biochim Biophys Acta Proteins Proteom. 2017 Sep;1865(9)	Q9H300	PARL	Presenilins-associated rhomboid-like protein, mitochondrial	PE > C	term
Biochim Biophys Acta Proteins Proteom. 2017 Sep;1865(9)	Q5ZPR3	CD276	CD276 antigen	PE > C	term
Biochim Biophys Acta Proteins Proteom. 2017 Sep;1865(9)	P00915	CA1	Carbonic anhydrase 1	PE > C	term
Biochim Biophys Acta Proteins Proteom. 2017 Sep;1865(9)	P19838	NFKB1	Nuclear factor NF-kappa-B p105 subunit	PE > C	term
Biochim Biophys Acta Proteins Proteom. 2017 Sep;1865(9)	Q6B0K9	HBM	Hemoglobin subunit mu	PE > C	term
Biochim Biophys Acta Proteins Proteom. 2017 Sep;1865(9)	Q9NP77	SSU72	RNA polymerase II subunit A C-terminal domain phosphatase SSU72	PE > C	term
Biochim Biophys Acta Proteins Proteom. 2017 Sep;1865(9)	O95466	FMNL1	Formin-like protein 1	PE > C	term
Biochim Biophys Acta Proteins Proteom. 2017 Sep;1865(9)	P50226	SULT1A2	Sulfotransferase 1A2	PE > C	term
Biochim Biophys Acta Proteins Proteom. 2017 Sep;1865(9)	Q99436	PSMB7	Proteasome subunit beta type-7	PE > C	term
Biochim Biophys Acta Proteins Proteom. 2017 Sep;1865(9)	P00441	SOD1	Superoxide dismutase [Cu-Zn]	PE > C	term
Biochim Biophys Acta Proteins Proteom. 2017 Sep;1865(9)	Q9Y223	GNE	Bifunctional UDP-N-acetylglucosamine 2-epimerase/N-acetylmannosamine kinase	PE > C	term
Biochim Biophys Acta Proteins Proteom. 2017 Sep;1865(9)	Q96C90	PPP1R14B	Protein phosphatase 1 regulatory subunit 14B	PE > C	term
Biochim Biophys Acta Proteins Proteom. 2017 Sep;1865(9)	Q8N387	MUC15	Mucin-15	PE > C	term
Biochim Biophys Acta Proteins Proteom. 2017 Sep;1865(9)	P62081	RPS7	40S ribosomal protein S7	PE > C	term
Biochim Biophys Acta Proteins Proteom. 2017 Sep;1865(9)	Q14019	COTL1	Coactosin-like protein	PE > C	term
Biochim Biophys Acta Proteins Proteom. 2017 Sep;1865(9)	P0C0L5	C4B	Complement C4-B	PE > C	term
Biochim Biophys Acta Proteins Proteom. 2017 Sep;1865(9)	P39023	RPL3	60S ribosomal protein L3	PE > C	term
Biochim Biophys Acta Proteins Proteom. 2017 Sep;1865(9)	P46776	RPL27A	60S ribosomal protein L27a	PE > C	term
Biochim Biophys Acta Proteins Proteom. 2017 Sep;1865(9)	P54105	CLNS1A	Methylosome subunit pICln	PE > C	term
Biochim Biophys Acta Proteins Proteom. 2017 Sep;1865(9)	O00425	IGF2BP3	Insulin-like growth factor 2 mRNA-binding protein 3	PE > C	term
Biochim Biophys Acta Proteins Proteom. 2017 Sep;1865(9)	P05120	SERPINB2	Plasminogen activator inhibitor 2	PE > C	term
Biochim Biophys Acta Proteins Proteom. 2017 Sep;1865(9)	Q92896	GLG1	Golgi apparatus protein 1	PE > C	term
Biochim Biophys Acta Proteins Proteom. 2017 Sep;1865(9)	P69892	HBG2	Hemoglobin subunit gamma-2	PE > C	term
Biochim Biophys Acta Proteins Proteom. 2017 Sep;1865(9)	Q16719	KYNU	Kynureninase	PE > C	term
Biochim Biophys Acta Proteins Proteom. 2017 Sep;1865(9)	P23378	GLDC	Glycine dehydrogenase	PE > C	term
Biochim Biophys Acta Proteins Proteom. 2017 Sep;1865(9)	Q9Y2Q3	GSTK1	Glutathione S-transferase kappa 1	PE > C	term
Biochim Biophys Acta Proteins Proteom. 2017 Sep;1865(9)	Q9Y315	DERA	Deoxyribose-phosphate aldolase	PE > C	term
Biochim Biophys Acta Proteins Proteom. 2017 Sep;1865(9)	P07910	HNRNPC	Heterogeneous nuclear ribonucleoproteins C1/C2	PE > C	term
Biochim Biophys Acta Proteins Proteom. 2017 Sep;1865(9)	P36578	RPL4	60S ribosomal protein L4	PE > C	term
Biochim Biophys Acta Proteins Proteom. 2017 Sep;1865(9)	Q9P032	NDUFAF4	NADH dehydrogenase [ubiquinone] 1 alpha subcomplex assembly factor 4	PE > C	term
Biochim Biophys Acta Proteins Proteom. 2017 Sep;1865(9)	Q9H1E3	NUCKS1	Nuclear ubiquitous casein and cyclin-dependent kinase substrate 1	PE > C	term
Biochim Biophys Acta Proteins Proteom. 2017 Sep;1865(9)	P17900	GM2A	Ganglioside GM2 activator	PE > C	term
Biochim Biophys Acta Proteins Proteom. 2017 Sep;1865(9)	P02750	LRG1	Leucine-rich alpha-2-glycoprotein	PE > C	term
Biochim Biophys Acta Proteins Proteom. 2017 Sep;1865(9)	P38159	RBMX	RNA-binding motif protein, X chromosome	PE > C	term
Biochim Biophys Acta Proteins Proteom. 2017 Sep;1865(9)	Q02153	GUCY1B3	Guanylate cyclase soluble subunit beta-1	PE > C	term
Biochim Biophys Acta Proteins Proteom. 2017 Sep;1865(9)	P18428	LBP	Lipopolysaccharide-binding protein	PE > C	term
Biochim Biophys Acta Proteins Proteom. 2017 Sep;1865(9)	Q96TA1	FAM129B	Protein Niban 2	PE > C	term
Biochim Biophys Acta Proteins Proteom. 2017 Sep;1865(9)	P13716	ALAD	Delta-aminolevulinic acid dehydratase	PE > C	term
Biochim Biophys Acta Proteins Proteom. 2017 Sep;1865(9)	Q5VTE0	EEF1A1P5	Putative elongation factor 1-alpha-like 3	PE > C	term
Biochim Biophys Acta Proteins Proteom. 2017 Sep;1865(9)	P48681	NES	Nestin	PE > C	term
Biochim Biophys Acta Proteins Proteom. 2017 Sep;1865(9)	Q9BPY8	HOPX	Homeodomain-only protein	PE > C	term
Biochim Biophys Acta Proteins Proteom. 2017 Sep;1865(9)	O43399	TPD52L2	Tumor protein D54	PE > C	term
Biochim Biophys Acta Proteins Proteom. 2017 Sep;1865(9)	O00299	CLIC1	Chloride intracellular channel protein 1	PE > C	term
Biochim Biophys Acta Proteins Proteom. 2017 Sep;1865(9)	Q7Z3U7	MON2	Protein MON2 homolog	PE > C	term
Biochim Biophys Acta Proteins Proteom. 2017 Sep;1865(9)	P04040	CAT	Catalase	PE > C	term
Biochim Biophys Acta Proteins Proteom. 2017 Sep;1865(9)	P20810	CAST	Calpastatin	PE > C	term
Biochim Biophys Acta Proteins Proteom. 2017 Sep;1865(9)	O14745	SLC9A3R1	Na	PE > C	term
Biochim Biophys Acta Proteins Proteom. 2017 Sep;1865(9)	P32119	PRDX2	Peroxiredoxin-2	PE > C	term
Biochim Biophys Acta Proteins Proteom. 2017 Sep;1865(9)	O75223	GGCT	Gamma-glutamylcyclotransferase	PE > C	term
Biochim Biophys Acta Proteins Proteom. 2017 Sep;1865(9)	P05109	S100A8	Protein S100-A8	PE > C	term
Biochim Biophys Acta Proteins Proteom. 2017 Sep;1865(9)	Q16778	HIST2H2BE	Histone H2B type 2-E	PE > C	term
Biochim Biophys Acta Proteins Proteom. 2017 Sep;1865(9)	P07195	LDHB	L-lactate dehydrogenase B chain	PE > C	term
Biochim Biophys Acta Proteins Proteom. 2017 Sep;1865(9)	P31947	SFN	14-3-3 protein sigma	PE > C	term
Biochim Biophys Acta Proteins Proteom. 2017 Sep;1865(9)	P48507	GCLM	Glutamate--cysteine ligase regulatory subunit	PE > C	term
Biochim Biophys Acta Proteins Proteom. 2017 Sep;1865(9)	P02788	LTF	Lactotransferrin	PE > C	term
Biochim Biophys Acta Proteins Proteom. 2017 Sep;1865(9)	P01871	IGHM	Immunoglobulin heavy constant mu	PE > C	term
Biochim Biophys Acta Proteins Proteom. 2017 Sep;1865(9)	P13473	LAMP2	Lysosome-associated membrane glycoprotein 2	PE > C	term
Biochim Biophys Acta Proteins Proteom. 2017 Sep;1865(9)	P07902	GALT	Galactose-1-phosphate uridylyltransferase	PE > C	term
Biochim Biophys Acta Proteins Proteom. 2017 Sep;1865(9)	P15531	NME1	Nucleoside diphosphate kinase A	PE > C	term
Biochim Biophys Acta Proteins Proteom. 2017 Sep;1865(9)	Q4LDE5	SVEP1	Sushi, von Willebrand factor type A, EGF and pentraxin domain-containing protein 1	PE > C	term
Biochim Biophys Acta Proteins Proteom. 2017 Sep;1865(9)	Q16186	ADRM1	Proteasomal ubiquitin receptor ADRM1	PE > C	term
Biochim Biophys Acta Proteins Proteom. 2017 Sep;1865(9)	Q15185	PTGES3	Prostaglandin E synthase 3	PE > C	term
Biochim Biophys Acta Proteins Proteom. 2017 Sep;1865(9)	P29474	NOS3	Nitric oxide synthase, endothelial	PE > C	term
Biochim Biophys Acta Proteins Proteom. 2017 Sep;1865(9)	P00450	CP	Ceruloplasmin	PE > C	term
Biochim Biophys Acta Proteins Proteom. 2017 Sep;1865(9)	P15880	RPS2	40S ribosomal protein S2	PE > C	term
Biochim Biophys Acta Proteins Proteom. 2017 Sep;1865(9)	P15586	GNS	N-acetylglucosamine-6-sulfatase	PE > C	term
Biochim Biophys Acta Proteins Proteom. 2017 Sep;1865(9)	P02763	ORM1	Alpha-1-acid glycoprotein 1	PE > C	term
Biochim Biophys Acta Proteins Proteom. 2017 Sep;1865(9)	Q9UHX1	PUF60	Poly	PE > C	term
Biochim Biophys Acta Proteins Proteom. 2017 Sep;1865(9)	O15382	BCAT2	Branched-chain-amino-acid aminotransferase, mitochondrial	PE > C	term
Biochim Biophys Acta Proteins Proteom. 2017 Sep;1865(9)	P07738	BPGM	Bisphosphoglycerate mutase	PE > C	term
Biochim Biophys Acta Proteins Proteom. 2017 Sep;1865(9)	O00273	DFFA	DNA fragmentation factor subunit alpha	PE > C	term
Biochim Biophys Acta Proteins Proteom. 2017 Sep;1865(9)	P33993	MCM7	DNA replication licensing factor MCM7	PE > C	term
Biochim Biophys Acta Proteins Proteom. 2017 Sep;1865(9)	P02656	APOC3	Apolipoprotein C-III	PE > C	term
Biochim Biophys Acta Proteins Proteom. 2017 Sep;1865(9)	Q9NY33	DPP3	Dipeptidyl peptidase 3	PE > C	term
Biochim Biophys Acta Proteins Proteom. 2017 Sep;1865(9)	Q01085	TIAL1	Nucleolysin TIAR	PE > C	term
Biochim Biophys Acta Proteins Proteom. 2017 Sep;1865(9)	Q9Y2V2	CARHSP1	Calcium-regulated heat-stable protein 1	PE > C	term
Biochim Biophys Acta Proteins Proteom. 2017 Sep;1865(9)	P23786	CPT2	Carnitine O-palmitoyltransferase 2, mitochondrial	PE > C	term
Biochim Biophys Acta Proteins Proteom. 2017 Sep;1865(9)	Q9H0D6	XRN2	5'-3' exoribonuclease 2	PE > C	term
Biochim Biophys Acta Proteins Proteom. 2017 Sep;1865(9)	Q96C86	DCPS	m7GpppX diphosphatase	PE > C	term
Biochim Biophys Acta Proteins Proteom. 2017 Sep;1865(9)	Q9BXS6	NUSAP1	Nucleolar and spindle-associated protein 1	PE > C	term
Biochim Biophys Acta Proteins Proteom. 2017 Sep;1865(9)	P22626	HNRNPA2B1	Heterogeneous nuclear ribonucleoproteins A2/B1	PE > C	term
Biochim Biophys Acta Proteins Proteom. 2017 Sep;1865(9)	Q9NZZ3	CHMP5	Charged multivesicular body protein 5	PE > C	term
Biochim Biophys Acta Proteins Proteom. 2017 Sep;1865(9)	P36871	PGM1	Phosphoglucomutase-1	PE > C	term
Biochim Biophys Acta Proteins Proteom. 2017 Sep;1865(9)	Q9NPH2	ISYNA1	Inositol-3-phosphate synthase 1	PE > C	term
Biochim Biophys Acta Proteins Proteom. 2017 Sep;1865(9)	Q96RQ3	MCCC1	Methylcrotonoyl-CoA carboxylase subunit alpha, mitochondrial	PE > C	term
Biochim Biophys Acta Proteins Proteom. 2017 Sep;1865(9)	Q8IWV7	UBR1	E3 ubiquitin-protein ligase UBR1	PE > C	term
Biochim Biophys Acta Proteins Proteom. 2017 Sep;1865(9)	Q9Y6M9	NDUFB9	NADH dehydrogenase [ubiquinone] 1 beta subcomplex subunit 9	PE < C	term
Biochim Biophys Acta Proteins Proteom. 2017 Sep;1865(9)	O15533	TAPBP	Tapasin	PE < C	term
Biochim Biophys Acta Proteins Proteom. 2017 Sep;1865(9)	O14773	TPP1	Tripeptidyl-peptidase 1	PE < C	term
Biochim Biophys Acta Proteins Proteom. 2017 Sep;1865(9)	Q6Q4G3	AQPEP	Aminopeptidase Q	PE < C	term
Biochim Biophys Acta Proteins Proteom. 2017 Sep;1865(9)	P02751	FN1	Fibronectin	PE < C	term
Biochim Biophys Acta Proteins Proteom. 2017 Sep;1865(9)	P05997	COL5A2	Collagen alpha-2	PE < C	term
Biochim Biophys Acta Proteins Proteom. 2017 Sep;1865(9)	Q6UWY5	OLFML1	Olfactomedin-like protein 1	PE < C	term
Biochim Biophys Acta Proteins Proteom. 2017 Sep;1865(9)	Q6NXG1	ESRP1	Epithelial splicing regulatory protein 1	PE < C	term
Biochim Biophys Acta Proteins Proteom. 2017 Sep;1865(9)	P28288	ABCD3	ATP-binding cassette sub-family D member 3	PE < C	term
Biochim Biophys Acta Proteins Proteom. 2017 Sep;1865(9)	P16219	ACADS	Short-chain specific acyl-CoA dehydrogenase, mitochondrial	PE < C	term
Biochim Biophys Acta Proteins Proteom. 2017 Sep;1865(9)	Q9NVH1	DNAJC11	DnaJ homolog subfamily C member 11	PE < C	term
Biochim Biophys Acta Proteins Proteom. 2017 Sep;1865(9)	O00391	QSOX1	Sulfhydryl oxidase 1	PE < C	term
Biochim Biophys Acta Proteins Proteom. 2017 Sep;1865(9)	Q14213	EBI3	Interleukin-27 subunit beta	PE < C	term
Biochim Biophys Acta Proteins Proteom. 2017 Sep;1865(9)	P13674	P4HA1	Prolyl 4-hydroxylase subunit alpha-1	PE < C	term
Biochim Biophys Acta Proteins Proteom. 2017 Sep;1865(9)	Q7Z7G0	ABI3BP	Target of Nesh-SH3	PE < C	term
Biochim Biophys Acta Proteins Proteom. 2017 Sep;1865(9)	Q9NYQ7	CELSR3	Cadherin EGF LAG seven-pass G-type receptor 3	PE < C	term
Biochim Biophys Acta Proteins Proteom. 2017 Sep;1865(9)	O43598	DNPH1	2'-deoxynucleoside 5'-phosphate N-hydrolase 1	PE < C	term
Biochim Biophys Acta Proteins Proteom. 2017 Sep;1865(9)	P19801	AOC1	Amiloride-sensitive amine oxidase [copper-containing]	PE < C	term
Biochim Biophys Acta Proteins Proteom. 2017 Sep;1865(9)	P0CG30	GSTT2B	Glutathione S-transferase theta-2B	PE < C	term
Biochim Biophys Acta Proteins Proteom. 2017 Sep;1865(9)	O14498	ISLR	Immunoglobulin superfamily containing leucine-rich repeat protein	PE < C	term
Biochim Biophys Acta Proteins Proteom. 2017 Sep;1865(9)	Q15269	PWP2	Periodic tryptophan protein 2 homolog	PE < C	term
Biochim Biophys Acta Proteins Proteom. 2017 Sep;1865(9)	P02679	FGG	Fibrinogen gamma chain	PE < C	term
Biochim Biophys Acta Proteins Proteom. 2017 Sep;1865(9)	P29400	COL4A5	Collagen alpha-5	PE < C	term
Biochim Biophys Acta Proteins Proteom. 2017 Sep;1865(9)	O14684	PTGES	Prostaglandin E synthase	PE < C	term
Biochim Biophys Acta Proteins Proteom. 2017 Sep;1865(9)	P02675	FGB	Fibrinogen beta chain	PE < C	term
Biochim Biophys Acta Proteins Proteom. 2017 Sep;1865(9)	P07093	SERPINE2	Glia-derived nexin	PE < C	term
Biochim Biophys Acta Proteins Proteom. 2017 Sep;1865(9)	P35625	TIMP3	Metalloproteinase inhibitor 3	PE < C	term
Biochim Biophys Acta Proteins Proteom. 2017 Sep;1865(9)	Q92743	HTRA1	Serine protease HTRA1	PE < C	term
Biochim Biophys Acta Proteins Proteom. 2017 Sep;1865(9)	P22352	GPX3	Glutathione peroxidase 3	PE < C	term
Biochim Biophys Acta Proteins Proteom. 2017 Sep;1865(9)	Q3LXA3	DAK	Triokinase/FMN cyclase	PE < C	term
Biochim Biophys Acta Proteins Proteom. 2017 Sep;1865(9)	P13727	PRG2	Bone marrow proteoglycan	PE < C	term
Biochim Biophys Acta Proteins Proteom. 2017 Sep;1865(9)	P07203	GPX1	Glutathione peroxidase 1	PE < C	term
Biochim Biophys Acta Proteins Proteom. 2017 Sep;1865(9)	Q6UW68	TMEM205	Transmembrane protein 205	PE < C	term
Biochim Biophys Acta Proteins Proteom. 2017 Sep;1865(9)	Q86VI3	IQGAP3	Ras GTPase-activating-like protein IQGAP3	PE < C	term
Biochim Biophys Acta Proteins Proteom. 2017 Sep;1865(9)	Q9NP78	ABCB9	ATP-binding cassette sub-family B member 9	PE < C	term
Biochim Biophys Acta Proteins Proteom. 2017 Sep;1865(9)	Q9BXX0	EMILIN2	EMILIN-2	PE < C	term
Biochim Biophys Acta Proteins Proteom. 2017 Sep;1865(9)	P25391	LAMA1	Laminin subunit alpha-1	PE < C	term
Biochim Biophys Acta Proteins Proteom. 2017 Sep;1865(9)	P24821	TNC	Tenascin	PE < C	term
J Korean Med Sci. 2015 Jun;30(6)	P11142	HSPA8	Heat shock 70kDa protein 8	PE < C	term	PE group(35.6±2.3 weeks)
J Korean Med Sci. 2015 Jun;30(6)	P02768	ALB	Serum albumin	PE < C	term	control group (37.4±1.4 weeks)
J Korean Med Sci. 2015 Jun;30(6)	Q03252	LMNB2	Lamin B2	PE < C	term
J Korean Med Sci. 2015 Jun;30(6)	P02679	FGG	Fibrinogen gamma	PE > C	term
J Korean Med Sci. 2015 Jun;30(6)	P68032	ACTC1	Cardiac muscle alpha actin proprotein	PE > C	term
J Korean Med Sci. 2015 Jun;30(6)	P05787	KRT8	Cytokeratin 8	PE > C	term
J Korean Med Sci. 2015 Jun;30(6)	P05783	KRT18	Cytokeratin 18	PE < C	term
J Korean Med Sci. 2015 Jun;30(6)	O43852	CALU	Calumenin	PE > C	term
J Korean Med Sci. 2015 Jun;30(6)	Q9UBS4	DNAJB11	DnaJ (Hsp40) homolog, subfamily B, member 11	PE > C	term
J Korean Med Sci. 2015 Jun;30(6)	P63261	ACTG1	Actin, cytoplasmic	PE < C	term
J Korean Med Sci. 2015 Jun;30(6)	P02679	FGG	Fibrinogen fragment D	PE > C	term
J Korean Med Sci. 2015 Jun;30(6)	P02671	FGA	Alpha-fibrinogen precursor	PE < C	term
J Korean Med Sci. 2015 Jun;30(6)	P52907	CAPZA1	F-actin capping protein alpha-1 subunit; Cap Z	PE > C	term
J Korean Med Sci. 2015 Jun;30(6)	P09525	ANXA4	Annexin A4	PE > C	term
J Korean Med Sci. 2015 Jun;30(6)	P42126	ECI1	Enoyl-CoA delta isomerase	PE > C	term
J Korean Med Sci. 2015 Jun;30(6)	P04792	HSPB1	Heat shock 27 kDa protein 1	PE > C	term
J Korean Med Sci. 2015 Jun;30(6)	O75340	PDCD6	Programmed cell death protein 6	PE > C	term
J Korean Med Sci. 2015 Jun;30(6)	Q15019	SEPTIN2	Septin 2	PE < C	term
J Korean Med Sci. 2015 Jun;30(6)	P11182	DBT	Dihydrolipoamide Branched Chain Transacylase E2	PE < C	term
J Korean Med Sci. 2015 Jun;30(6)	P02675	FGB	Fibrinogen beta Chain	PE < C	term
Cell Physiol Biochem 2015;36:1116-1130	P08962	CD63	CD63 antigen	PE > C	term	PE group(231±6.9 days)
Cell Physiol Biochem 2015;36:1116-1130	P05109	S100A8	Protein S100-A8	PE > C	term	control group (265±8.7)
Cell Physiol Biochem 2015;36:1116-1130	O43699	SIGLEC6	Sialic acid-binding Ig-like lectin 6, Siglec-6	PE > C	term
Cell Physiol Biochem 2015;36:1116-1130	P27824	CALX	Calnexin	PE > C	term
Clin Proteomics.2014 Nov 19;11(1):40	P07355	ANXA2	isoform 1 of Annexin A2	PE < C	term	PE group(36.09±0.95 weeks)
Clin Proteomics.2014 Nov 19;11(1):40	P07355	ANXA2	isoform 2 of Annexin A2	PE > C	term	control group (36.38±1.56 weeks)
Clin Proteomics.2014 Nov 19;11(1):40	P09525	ANXA4	annexin A4	PE > C	term
Clin Proteomics.2014 Nov 19;11(1):40	P10412	H1-4	Histone H1.4	PE < C	term
Clin Proteomics.2014 Nov 19;11(1):40	P16401	H1-5	Histone H1.5	PE < C	term
Clin Proteomics.2014 Nov 19;11(1):40	P06756	ITGAV	Isoform 1 of Intergrin alpha-V	PE < C	term
Clin Proteomics.2014 Nov 19;11(1):40	P05556	ITGB1	Isoform Beta-1A of Integrin beta-1	PE < C	term
Clin Proteomics.2014 Nov 19;11(1):40	P04406	GAPDH	Glyceraldehyde-3-phospahte dehydrogenase	PE > C	term
Clin Proteomics.2014 Nov 19;11(1):40	P04792	HSPB	Heat schock protein beta-1	PE > C	term
Clin Proteomics.2014 Nov 19;11(1):40	P11142	HSPA8	Heat shock cognate 71 kDa protein	PE > C	term
Clin Proteomics.2014 Nov 19;11(1):40	P62258	YWHAE	14-3-3 protein epsilon	PE > C	term
Clin Proteomics.2014 Nov 19;11(1):40	P60709	ACTB	Actin, cytoplasmic 1	PE > C	term
Clin Proteomics.2014 Nov 19;11(1):40	P84077	ARF 1	ADP-ribosylation factor 1	PE > C	term
Clin Proteomics.2014 Nov 19;11(1):40	P12814	ACTN1	Alpha-actinin-1	PE > C	term
Clin Proteomics.2014 Nov 19;11(1):40	P13987	CD59	CD59 glycoprotein	PE < C	term
Clin Proteomics.2014 Nov 19;11(1):40	Q9BUP0	EFHD1	EF-hand domain-containing protein D1	PE > C	term
Clin Proteomics.2014 Nov 19;11(1):40	P15311	EZR	Ezrin	PE > C	term
Clin Proteomics.2014 Nov 19;11(1):40	P11021	HSPA5	Endoplasmic reticulum chaperone BiP	PE > C	term
Clin Proteomics.2014 Nov 19;11(1):40	P80723	BASP1	Isoform 1 of Brain acid soluble protein 1	PE > C	term
Clin Proteomics.2014 Nov 19;11(1):40	P06733	ENO1	alpha enolase	PE > C	term
Clin Proteomics.2014 Nov 19;11(1):40	P14618	PKM	Pyruvate kinase PKM	PE > C	term
Clin Proteomics.2014 Nov 19;11(1):40	P29401	TKT	Transketolase	PE > C	term
Clin Proteomics.2014 Nov 19;11(1):40	Q9BQE3	TUBA1C	Tubulin alpha-1C chain	PE > C	term
Clin Proteomics.2014 Nov 19;11(1):40	P68371	TUBB4B	Tubulin beta-4B chain	PE > C	term
Clin Proteomics.2014 Nov 19;11(1):40	P07437	TUBB	Tubulin, beta chain	PE > C	term
Cell Biochem Biophys. 2014 Jun;69(2)	Q9NYC9	DNAH9	Dynein heavy chain 9, axonemal	PE > C	term
Cell Biochem Biophys. 2014 Jun;69(2)	Q05707	COL14A1	Collagen alpha-1	PE > C	term
Cell Biochem Biophys. 2014 Jun;69(2)	P00747	PLG	Plasminogen	PE > C	term
Cell Biochem Biophys. 2014 Jun;69(2)	Q6ZWJ8	KCP	Kielin/chordin-like protein	PE > C	term
Cell Biochem Biophys. 2014 Jun;69(2)	Q9NZV1	CRIM1	Cysteine-rich motor neuron 1 protein	PE > C	term
Cell Biochem Biophys. 2014 Jun;69(2)	P23142	FBLN1	Fibulin-1	PE > C	term
Cell Biochem Biophys. 2014 Jun;69(2)	Q6ZWJ8	KCP	Kielin/chordin-like protein	PE > C	term
Cell Biochem Biophys. 2014 Jun;69(2)	Q05707	COL14A1	Collagen alpha-1(XIV) chain	PE > C	term
Cell Biochem Biophys. 2014 Jun;69(2)	P10809	HSPD1	60 kDa heat shock protein, mitochondrial	PE > C	term
Cell Biochem Biophys. 2014 Jun;69(2)	Q5T5P2	KIAA1217	Sickle tail protein homolog	PE > C	term
Cell Biochem Biophys. 2014 Jun;69(2)	P00747	PLMN	Plasminogen	PE > C	term
Cell Biochem Biophys. 2014 Jun;69(2)	Q8N201	INTS1	Integrator complex subunit 1	PE > C	term
Cell Biochem Biophys. 2014 Jun;69(2)	P35749	MYH11	Myosin-11	PE > C	term
Cell Biochem Biophys. 2014 Jun;69(2)	P08133	ANXA6	Annexin A6	PE > C	term
Cell Biochem Biophys. 2014 Jun;69(2)	P22105	TNXB	Tenascin-X	PE > C	term
Cell Biochem Biophys. 2014 Jun;69(2)	P21796	VDAC1	Voltage-dependent anion-selective channel protein 1	PE > C	term
Cell Biochem Biophys. 2014 Jun;69(2)	P14543	NID1	Nidogen-1	PE > C	term
Cell Biochem Biophys. 2014 Jun;69(2)	P13639	EEF2	Elongation factor 2	PE > C	term
Cell Biochem Biophys. 2014 Jun;69(2)	Q99683	MAP3K5	Mitogen-activated protein kinase kinase kinase 5	PE > C	term
Cell Biochem Biophys. 2014 Jun;69(2)	P23142	FBLN1	Fibulin-1	PE > C	term
Cell Biochem Biophys. 2014 Jun;69(2)	P05160	F13B	Coagulation factor XIII B chain	PE > C	term
Cell Biochem Biophys. 2014 Jun;69(2)	Q8NBH6		Fibulin-1	PE > C	term
Cell Biochem Biophys. 2014 Jun;69(2)	Q07954	LRP1	Prolow-density lipoprotein receptor-related protein 1	PE > C	term
Cell Biochem Biophys. 2014 Jun;69(2)	Q14112	NID2	Nidogen-2	PE > C	term
Cell Biochem Biophys. 2014 Jun;69(2)	P82987	ADAMTSL3	ADAMTS-like protein 3	PE > C	term
Cell Biochem Biophys. 2014 Jun;69(2)	P78527	PRKDC	DNA-dependent protein kinase catalytic subunit	PE > C	term
Cell Biochem Biophys. 2014 Jun;69(2)	Q8N4U6	KIAA0226	KIAA0226 protein	PE > C	term
Cell Biochem Biophys. 2014 Jun;69(2)	Q86XX4	FRAS1	Extracellular matrix protein FRAS1	PE > C	term
Cell Biochem Biophys. 2014 Jun;69(2)	P26641	EEF1G	Elongation factor 1-gamma	PE > C	term
Cell Biochem Biophys. 2014 Jun;69(2)	O75173	ADAMTS4	A disintegrin and metalloproteinase with thrombospondin motifs 4	PE > C	term
Cell Biochem Biophys. 2014 Jun;69(2)	P20700	LMNB1	Lamin-B1	PE < C	term
Cell Biochem Biophys. 2014 Jun;69(2)	Q00610	CLTC	Clathrin heavy chain 1	PE < C	term
Cell Biochem Biophys. 2014 Jun;69(2)	P55268	LAMB2	Laminin subunit beta-2	PE < C	term
Cell Biochem Biophys. 2014 Jun;69(2)	P02751	FN1	Fibronectin	PE < C	term
Cell Biochem Biophys. 2014 Jun;69(2)	P55268	LAMB2	Laminin subunit beta-2	PE < C	term
Cell Biochem Biophys. 2014 Jun;69(2)	P35555	FBN1	Fibrillin-1	PE < C	term
Cell Biochem Biophys. 2014 Jun;69(2)	P24043	LAMA2	Laminin subunit alpha-2	PE < C	term
Cell Biochem Biophys. 2014 Jun;69(2)	P35555	FBN1	Fibrillin-1	PE < C	term
Cell Biochem Biophys. 2014 Jun;69(2)	P35555	FBN1	Fibrillin-1	PE < C	term
Cell Biochem Biophys. 2014 Jun;69(2)	O15230	LAMA5	Laminin subunit alpha-5	PE < C	term
Cell Biochem Biophys. 2014 Jun;69(2)	P11047	LAMC1	Laminin subunit gamma-1	PE < C	term
Cell Biochem Biophys. 2014 Jun;69(2)	P24043	LAMA2	Laminin subunit alpha-2	PE < C	term
Cell Biochem Biophys. 2014 Jun;69(2)	P35555	FBN1	Fibrillin-1	PE < C	term
Cell Biochem Biophys. 2014 Jun;69(2)	P02751	FN1	Fibronectin	PE < C	term
Cell Biochem Biophys. 2014 Jun;69(2)	P98160	HSPG2	Basement membrane-specific heparan sulfate proteoglycan core protein	PE < C	term
Cell Biochem Biophys. 2014 Jun;69(2)	P00533	EGFR	Epidermal growth factor receptor	PE < C	term
Cell Biochem Biophys. 2014 Jun;69(2)	Q59EG0		Basement membrane-specific heparan sulfate proteoglycan core protein variant	PE < C	term
Cell Biochem Biophys. 2014 Jun;69(2)	O95965	ITGBL1	Integrin beta-like protein 1	PE < C	term
Cell Biochem Biophys. 2014 Jun;69(2)	P02751	FN1	Fibronectin	PE < C	term
Cell Biochem Biophys. 2014 Jun;69(2)	O15230	LAMA5	Laminin subunit alpha-5	PE < C	term
Cell Biochem Biophys. 2014 Jun;69(2)	P98160	HSPG2	Basement membrane-specific heparan sulfate proteoglycan core protein	PE < C	term
Cell Biochem Biophys. 2014 Jun;69(2)	P23229	ITGA6	Integrin alpha-6	PE < C	term
Cell Biochem Biophys. 2014 Jun;69(2)	P20073	ANXA7	Annexin A7	PE < C	term
Cell Biochem Biophys. 2014 Jun;69(2)	P98160	HSPG2	Basement membrane-specific heparan sulfate proteoglycan core protein	PE < C	term
Cell Biochem Biophys. 2014 Jun;69(2)	A2VEC9	SSPO	SCO-spondin	PE < C	term
Cell Biochem Biophys. 2014 Jun;69(2)	P35555	FBN1	Fibrillin-1	PE < C	term
PLoS One. 2013 May 9;8(5)	Q9BUP0	EFHD1	EF-hand domain family, member D1	PE > C	term	PE group(36.58±1.73 weeks)
PLoS One. 2013 May 9;8(5)	P05108	CYP11A1	cytochrome P450, family 11, subfamily A, polypeptide 1	PE > C	term	control group (37.01±2.13 weeks)
PLoS One. 2013 May 9;8(5)	P15924	DSP	Desmoplakin	PE > C	term
PLoS One. 2013 May 9;8(5)	Q9Y6C9	MTCH2	mitochondrial carrier homolog 2	PE > C	term
PLoS One. 2013 May 9;8(5)	P00338	LDHA	lactate dehydrogenase A	PE < C	term
PLoS One. 2013 May 9;8(5)	P35232	PHB	Prohibitin	PE < C	term
PLoS One. 2013 May 9;8(5)	O14773	TPP1	tripeptidyl peptidase I	PE < C	term
PLoS One. 2013 May 9;8(5)	P07195	LDHB	lactate dehydrogenase B	PE < C	term
PLoS One. 2013 May 9;8(5)	P30044	PRDX5	peroxiredoxin 5	PE < C	term
PLoS One. 2013 May 9;8(5)	Q00610	CLTC	clathrin, heavy chain	PE < C	term
PLoS One. 2013 May 9;8(5)	Q9Y2Q3	GSTK1	glutathione S-transferase kappa 1	PE < C	term
PLoS One. 2013 May 9;8(5)	P06576	ATP5F1B	ATP synthase, H+ transporting, mitochondrial F1 complex, beta polypeptide	PE < C	term
PLoS One. 2013 May 9;8(5)	Q02218	OGDH	oxoglutarate	PE < C	term
PLoS One. 2013 May 9;8(5)	P55084	HADHB	hydroxyacyl-Coenzyme A dehydrogenase beta subunit	PE < C	term
PLoS One. 2013 May 9;8(5)	P02786	TFRC	transferrin receptor	PE < C	term
PLoS One. 2013 May 9;8(5)	P21980	TGM2	transglutaminase 2	PE < C	term
PLoS One. 2013 May 9;8(5)	P40939	HADHA	hydroxyacyl-Coenzyme A dehydrogenase alpha subunit	PE < C	term
PLoS One. 2013 May 9;8(5)	P30048	PRDX3	peroxiredoxin 3	PE < C	term
PLoS One. 2013 May 9;8(5)	P22695	UQCRC2	ubiquinol-cytochrome c reductase core protein II	PE < C	term
PLoS One. 2013 May 9;8(5)	Q07021	C1QBP	complement component 1, q subcomponent binding protein	PE < C	term
PLoS One. 2013 May 9;8(5)	P61604	HSPE1	heat shock 10kDa protein 1	PE < C	term
PLoS One. 2013 May 9;8(5)	P12532	CKMT1A	creatine kinase, mitochondrial 1A; creatine kinase, mitochondrial 1B	PE < C	term
PLoS One. 2013 May 9;8(5)	P49748	ACADVL	acyl-Coenzyme A dehydrogenase, very long chain	PE < C	term
PLoS One. 2013 May 9;8(5)	P11142	HSPA8	heat shock 70kDa protein 8	PE < C	term
PLoS One. 2013 May 9;8(5)	P36957	DLST	dihydrolipoamide S-succinyltransferase	PE < C	term
PLoS One. 2013 May 9;8(5)	P40926	MDH2	malate dehydrogenase 2, NAD	PE < C	term
PLoS One. 2013 Nov 15;8(11)	P02790	HPX	Hemopexin	PE > C	term	PE group(34.1±3.2 weeks)
PLoS One. 2013 Nov 15;8(11)	Q06828	FMOD	Fibromodulin	PE > C	term	control group (38.3±2.8 weeks)
PLoS One. 2013 Nov 15;8(11)	Q13586	STIM1	Stromal interaction molecule 1	PE < C	term
PLoS One. 2013 Nov 15;8(11)	Q9Y6C2	EMILIN1	EMILIN-1	PE < C	term
PLoS One. 2013 Nov 15;8(11)	Q6P4F7	ARHGAP11A	Rho GTPase-activating protein 11A	PE < C	term
PLoS One. 2013 Nov 15;8(11)	Q15124	PGM5	Phosphoglucomutase-like protein 5	PE > C	term
PLoS One. 2013 Nov 15;8(11)	P21333	FLNA	Filamin-A	PE > C	term
PLoS One. 2013 Nov 15;8(11)	P21291	CSRP1	Cysteine and glycine-rich protein 1	PE > C	term
PLoS One. 2013 Nov 15;8(11)	Q9Y490	TLN1	Talin-1	PE > C	term
PLoS One. 2013 Nov 15;8(11)	Q96DA2	RAB39B	Ras-related protein Rab-39B	PE > C	term
PLoS One. 2013 Nov 15;8(11)	P69891	HBG1	Hemoglobin subunit gamma-1	PE > C	term
PLoS One. 2013 Nov 15;8(11)	Q63ZY3	KANK2	KN motif and ankyrin repeat domain-containing protein 2	PE > C	term
PLoS One. 2013 Nov 15;8(11)	P69891	HBG1	Hemoglobin subunit gamma-1	PE > C	term
PLoS One. 2013 Nov 15;8(11)	P69892	HBG2	Hemoglobin subunit gamma-2	PE > C	term
PLoS One. 2013 Nov 15;8(11)	P18206	VCL	Vinculin	PE > C	term
PLoS One. 2013 Nov 15;8(11)	Q15746	MYLK	Myosin light chain kinase,smooth muscle	PE > C	term
PLoS One. 2013 Nov 15;8(11)	P01042	KNG1	Kininogen-1	PE > C	term
PLoS One. 2013 Nov 15;8(11)	Q8ND76	CCNY	Cyclin-Y	PE > C	term
PLoS One. 2013 Nov 15;8(11)	P27824	CANX	Calnexin	PE > C	term
PLoS One. 2013 Nov 15;8(11)	Q16204	CCDC6	Coiled-coil domain-containing protein 6	PE > C	term
PLoS One. 2013 Nov 15;8(11)	Q14980	NUMA1	Nuclear mitotic apparatus protein 1	PE < C	term
PLoS One. 2013 Nov 15;8(11)	Q01130	SRSF2	Serine/arginine-rich splicing factor 2	PE < C	term
PLoS One. 2013 Nov 15;8(11)	O60829	PAGE4	G antigen family C member 1	PE < C	term
PLoS One. 2013 Nov 15;8(11)	P51858	HDGF	Hepatoma-derived growth factor	PE < C	term
PLoS One. 2013 Nov 15;8(11)	Q6JBY9	RCSD1	CapZ-interacting protein	PE < C	term
PLoS One. 2013 Nov 15;8(11)	Q9UPU5	USP24	Ubiquitin carboxyl-terminal hydrolase 24	PE < C	term
PLoS One. 2013 Nov 15;8(11)	Q9NYF8	BCLAF1	Bcl-2-associated transcription factor 1	PE < C	term
PLoS One. 2013 Nov 15;8(11)	Q53SF7	COBLL1	Cordon-bleu protein-like 1	PE < C	term
PLoS One. 2013 Nov 15;8(11)	Q8NDW8	TTC21A	Tetratricopeptide repeat protein 21A	PE < C	term
PLoS One. 2013 Nov 15;8(11)	Q9Y2W1	THRAP3	Thyroid hormone receptor-associated protein	PE < C	term
PLoS One. 2013 Nov 15;8(11)	P23396	RPS3	40S ribosomal protein S3	PE < C	term
PLoS One. 2013 Nov 15;8(11)	Q53EL6	PDCD4	Programmed cell death protein 4	PE < C	term
PLoS One. 2013 Nov 15;8(11)	O95359	TACC2	Transforming acidic coiled-coil-containing protein 2	PE < C	term
PLoS One. 2013 Nov 15;8(11)	Q9UQ35	SRRM2	Serine/arginine repetitive matrix protein2	PE < C	term
PLoS One. 2013 Nov 15;8(11)	P02545	LMNA	Prelamin-A/C	PE < C	term
PLoS One. 2013 Nov 15;8(11)	Q9UQ35	SRRM2	Serine/arginine repetitive matrix protein1	PE < C	term
PLoS One. 2013 Nov 15;8(11)	Q9UQ35	SRRM2	Serine/arginine repetitive matrix protein1	PE < C	term
PLoS One. 2013 Nov 15;8(11)	Q09666	AHNAK	Neuroblast differentiation-associated protein AHNAK	PE < C	term
PLoS One. 2013 Nov 15;8(11)	P02545	LMNA	Prelamin-A/C	PE < C	term
PLoS One. 2013 Nov 15;8(11)	P02545	LMNA	Prelamin-A/C	PE < C	term
PLoS One. 2013 Nov 15;8(11)	Q14247	CTTN	Isoform 2 of Srcsubstrate cortactin	PE < C	term
PLoS One. 2013 Nov 15;8(11)	Q9NYF8	BCLAF1	Bcl-2-associated transcription factor 1	PE < C	term
PLoS One. 2013 Oct 18;8(10)	Q8NG31	CASC5	Protein CASC5	PE > C	term	PE group(34.1±3.2 weeks)
PLoS One. 2013 Oct 18;8(10)	Q9H116	GZF1	GDNF-inducible zinc finger protein 1	PE > C	term	control group (38.3±2.8 weeks)
PLoS One. 2013 Oct 18;8(10)	Q5VZU9	TPP2	Tripeptidyl peptidase II	PE > C	term
PLoS One. 2013 Oct 18;8(10)	F5HB82	GABRG2	Gamma-aminobutyric acid receptor subunit gamma-2	PE > C	term
PLoS One. 2013 Oct 18;8(10)	P02751	FN1	Fibronectin	PE > C	term
PLoS One. 2013 Oct 18;8(10)	Q9H3N1	TMX1	Thioredoxin-related transmembrane protein 1	PE > C	term
PLoS One. 2013 Oct 18;8(10)	Q7Z3D6-2	C14orf159	Isoform 2 of UPF0317 protein C14orf159, mitochondrial	PE > C	term
PLoS One. 2013 Oct 18;8(10)	P78539	SRPX	Sushi repeat-containing protein SRPX	PE > C	term
PLoS One. 2013 Oct 18;8(10)	P30626	SRI	Sorcin	PE > C	term
PLoS One. 2013 Oct 18;8(10)	G8JLL9	MYH14	Myosin-14	PE > C	term
PLoS One. 2013 Oct 18;8(10)	P02008	HBZ	Hemoglobin subunit zeta	PE > C	term
PLoS One. 2013 Oct 18;8(10)	Q96IJ6-2	GMPPA	Isoform 2 of Mannose-1-phosphate guanyltransferase alpha	PE > C	term
PLoS One. 2013 Oct 18;8(10)	O14949	UQCRQ	Cytochrome b-c1 complex subunit 8	PE > C	term
PLoS One. 2013 Oct 18;8(10)	Q12792-3	TWF1	Isoform 3 of Twinfilin-1	PE > C	term
PLoS One. 2013 Oct 18;8(10)	P31949	S100A11	Protein S100-A11	PE > C	term
PLoS One. 2013 Oct 18;8(10)	Q14956	GPNMB	Transmembrane glycoprotein NMB	PE > C	term
PLoS One. 2013 Oct 18;8(10)	P09466	PAEP	Glycodelin	PE > C	term
PLoS One. 2013 Oct 18;8(10)	Q9BXP8	PAPPA2	Pappalysin-2	PE > C	term
PLoS One. 2013 Oct 18;8(10)	P01764	IGHV3-23	Ig heavy chain V-III region VH26	PE > C	term
PLoS One. 2013 Oct 18;8(10)	P08758	ANXA5	Annexin A5	PE > C	term
PLoS One. 2013 Oct 18;8(10)	P37198	NUP62	Nuclear pore glycoprotein p62	PE > C	term
PLoS One. 2013 Oct 18;8(10)	P35244	RPA3	Replication protein A 14 kDa subunit	PE > C	term
PLoS One. 2013 Oct 18;8(10)	P20591	MX1	Interferon-induced GTP-binding protein Mx1	PE > C	term
PLoS One. 2013 Oct 18;8(10)	Q13057-2	COASY	Isoform 2 of Bifunctional coenzyme A synthase	PE > C	term
PLoS One. 2013 Oct 18;8(10)	P17813	ENG	Endoglin	PE > C	term
PLoS One. 2013 Oct 18;8(10)	B1AHL2	FBLN1	Fibulin 1	PE > C	term
PLoS One. 2013 Oct 18;8(10)	Q6Q4G3	AQPEP	Aminopeptidase Q	PE > C	term
PLoS One. 2013 Oct 18;8(10)	Q13641	TPBG	Trophoblast glycoprotein	PE > C	term
PLoS One. 2013 Oct 18;8(10)	P08729	KRT7	Keratin, type II cytoskeletal 7	PE > C	term
PLoS One. 2013 Oct 18;8(10)	C9JF17	APOD	Apolipoprotein D (Fragment)	PE > C	term
PLoS One. 2013 Oct 18;8(10)	P01611	IGKV1D-12	Ig kappa chain V-I region Wes	PE > C	term
PLoS One. 2013 Oct 18;8(10)	Q9NV70	EXOC1	Exocyst complex component 1	PE > C	term
PLoS One. 2013 Oct 18;8(10)	P08133	ANXA6	Annexin A6	PE > C	term
PLoS One. 2013 Oct 18;8(10)	Q9BUN8	DERL1	Derlin-1	PE > C	term
PLoS One. 2013 Oct 18;8(10)	P07686	HEXB	Beta-hexosaminidase subunit beta	PE > C	term
PLoS One. 2013 Oct 18;8(10)	P00747	PLG	Plasminogen	PE > C	term
PLoS One. 2013 Oct 18;8(10)	P07355-2	ANXA2	Isoform 2 of Annexin A2	PE > C	term
PLoS One. 2013 Oct 18;8(10)	B0QZ18	CPNE1	Copine I	PE > C	term
PLoS One. 2013 Oct 18;8(10)	P48307	TFPI2	Tissue factor pathway inhibitor 2	PE > C	term
PLoS One. 2013 Oct 18;8(10)	P00734	F2	Prothrombin	PE > C	term
PLoS One. 2013 Oct 18;8(10)	P62424	RPL7A	60S ribosomal protein L7a	PE > C	term
PLoS One. 2013 Oct 18;8(10)	C9JUF4	ENSA	Alpha-endosulfine	PE > C	term
PLoS One. 2013 Oct 18;8(10)	P40121	CAPG	Macrophage-capping protein	PE > C	term
PLoS One. 2013 Oct 18;8(10)	B7ZKJ8	ITIH4	ITIH4 protein	PE > C	term
PLoS One. 2013 Oct 18;8(10)	P23368	ME2	NAD-dependent malic enzyme, mitochondrial	PE > C	term
PLoS One. 2013 Oct 18;8(10)	O95833	CLIC3	Chloride intracellular channel protein 3	PE > C	term
PLoS One. 2013 Oct 18;8(10)	O75369-8	FLNB	Isoform 8 of Filamin-B	PE > C	term
PLoS One. 2013 Oct 18;8(10)	P50897	PPT1	Palmitoyl-protein thioesterase 1	PE > C	term
PLoS One. 2013 Oct 18;8(10)	Q5TDH0-3	DDI2	Isoform 3 of Protein DDI1 homolog 2	PE > C	term
PLoS One. 2013 Oct 18;8(10)	P07996	THBS1	Thrombospondin-1	PE > C	term
PLoS One. 2013 Oct 18;8(10)	Q07955-2	SRSF1	Isoform ASF-2 of Serine/arginine-rich splicing factor 1	PE > C	term
PLoS One. 2013 Oct 18;8(10)	P01876	IGHA1	Ig alpha-1 chain C region	PE > C	term
PLoS One. 2013 Oct 18;8(10)	Q16836-2	HADH	Isoform 2 of Hydroxyacyl-coenzyme A dehydrogenase, mitochondrial	PE > C	term
PLoS One. 2013 Oct 18;8(10)	P10619	CTSA	Lysosomal protective protein	PE > C	term
PLoS One. 2013 Oct 18;8(10)	P50454	SERPINH1	Serpin H1	PE > C	term
PLoS One. 2013 Oct 18;8(10)	P24666	ACP1	Low molecular weight phosphotyrosine protein phosphatase	PE > C	term
PLoS One. 2013 Oct 18;8(10)	P04004	VTN	Vitronectin	PE > C	term
PLoS One. 2013 Oct 18;8(10)	P50995	ANXA11	Annexin A11	PE > C	term
PLoS One. 2013 Oct 18;8(10)	P49792	RANBP2	E3 SUMO-protein ligase RanBP2	PE > C	term
PLoS One. 2013 Oct 18;8(10)	P19823	ITIH2	Inter-alpha-trypsin inhibitor heavy chain H2	PE > C	term
PLoS One. 2013 Oct 18;8(10)	Q9Y5K8	ATP6V1D	V-type proton ATPase subunit D	PE > C	term
PLoS One. 2013 Oct 18;8(10)	P19827	ITIH1	Inter-alpha-trypsin inhibitor heavy chain H1	PE > C	term
PLoS One. 2013 Oct 18;8(10)	P50453	SERPINB9	Serpin B9	PE > C	term
PLoS One. 2013 Oct 18;8(10)	E9PF86	PGM3	Phosphoacetylglucosamine mutase	PE > C	term
PLoS One. 2013 Oct 18;8(10)	Q9H299	SH3BGRL3	SH3 domain-binding glutamic acid-rich-like protein 3	PE > C	term
PLoS One. 2013 Oct 18;8(10)	Q13162	PRDX4	Peroxiredoxin-4	PE > C	term
PLoS One. 2013 Oct 18;8(10)	P08727	KRT19	Keratin, type I cytoskeletal 19	PE > C	term
PLoS One. 2013 Oct 18;8(10)	P49257	LMAN1	Protein ERGIC-53	PE > C	term
PLoS One. 2013 Oct 18;8(10)	P00450	CP	Ceruloplasmin	PE > C	term
PLoS One. 2013 Oct 18;8(10)	O60701	UGDH	UDP-glucose 6-dehydrogenase	PE > C	term
PLoS One. 2013 Oct 18;8(10)	P62249	RPS16	40S ribosomal protein S16	PE > C	term
PLoS One. 2013 Oct 18;8(10)	P80303	NUCB2	Nucleobindin-2	PE > C	term
PLoS One. 2013 Oct 18;8(10)	P02753	RBP4	Retinol-binding protein 4	PE > C	term
PLoS One. 2013 Oct 18;8(10)	P02042	HBD	Hemoglobin subunit delta	PE > C	term
PLoS One. 2013 Oct 18;8(10)	O95782	AP2A1	AP-2 complex subunit alpha-1	PE > C	term
PLoS One. 2013 Oct 18;8(10)	P16401	HIST1H1B	Histone H1.5	PE > C	term
PLoS One. 2013 Oct 18;8(10)	Q14554	PDIA5	Protein disulfide-isomerase A5	PE > C	term
PLoS One. 2013 Oct 18;8(10)	F8VXB4	KRT8	Keratin, type II cytoskeletal 8	PE > C	term
PLoS One. 2013 Oct 18;8(10)	Q15149	PLEC	Plectin	PE > C	term
PLoS One. 2013 Oct 18;8(10)	D6RIE3	COX7A2	Cytochrome c oxidase subunit 7A2, mitochondrial	PE > C	term
PLoS One. 2013 Oct 18;8(10)	P05783	KRT18	Keratin, type I cytoskeletal 18	PE > C	term
PLoS One. 2013 Oct 18;8(10)	Q9UFN0	NIPSNAP3A	Protein NipSnap homolog 3A	PE > C	term
PLoS One. 2013 Oct 18;8(10)	P11279	LAMP1	Lysosome-associated membrane glycoprotein 1	PE > C	term
PLoS One. 2013 Oct 18;8(10)	H3BP20	HEXA	Beta-hexosaminidase subunit alpha	PE > C	term
PLoS One. 2013 Oct 18;8(10)	Q9UDW1	UQCR10	Cytochrome b-c1 complex subunit 9	PE > C	term
PLoS One. 2013 Oct 18;8(10)	G8JLA8	TGFBI	Transforming growth factor-beta-induced protein ig-h3	PE > C	term
PLoS One. 2013 Oct 18;8(10)	Q96HE7	ERO1L	ERO1-like protein alpha	PE > C	term
PLoS One. 2013 Oct 18;8(10)	Q99856	ARID3A	AT-rich interactive domain-containing protein 3A	PE > C	term
PLoS One. 2013 Oct 18;8(10)	P98179	RBM3	Putative RNA-binding protein 3	PE > C	term
PLoS One. 2013 Oct 18;8(10)	P04083	ANXA1	Annexin A1	PE > C	term
PLoS One. 2013 Oct 18;8(10)	Q9H4M9	EHD1	EH domain-containing protein 1	PE > C	term
PLoS One. 2013 Oct 18;8(10)	Q6NZI2	PTRF	Polymerase I and transcript release factor	PE > C	term
PLoS One. 2013 Oct 18;8(10)	P08473	MME	Neprilysin	PE > C	term
PLoS One. 2013 Oct 18;8(10)	Q7Z7H5	TMED4	Transmembrane emp24 domain-containing protein 4	PE > C	term
PLoS One. 2013 Oct 18;8(10)	P31153	MAT2A	S-adenosylmethionine synthase isoform type-2	PE > C	term
PLoS One. 2013 Oct 18;8(10)	P78527	PRKDC	DNA-dependent protein kinase catalytic subunit	PE > C	term
PLoS One. 2013 Oct 18;8(10)	Q9BUL8	PDCD10	Programmed cell death protein 10	PE > C	term
PLoS One. 2013 Oct 18;8(10)	Q14213	EBI3	Interleukin-27 subunit beta	PE > C	term
PLoS One. 2013 Oct 18;8(10)	P14317	HCLS1	Hematopoietic lineage cell-specific protein	PE > C	term
PLoS One. 2013 Oct 18;8(10)	Q9UHG3	PCYOX1	Prenylcysteine oxidase 1	PE > C	term
PLoS One. 2013 Oct 18;8(10)	Q9Y6E2	BZW2	Basic leucine zipper and W2 domain-containing protein 2	PE > C	term
PLoS One. 2013 Oct 18;8(10)	Q15293	RCN1	Reticulocalbin-1	PE > C	term
PLoS One. 2013 Oct 18;8(10)	Q01082	SPTBN1	Spectrin beta chain, non-erythrocytic 1	PE > C	term
PLoS One. 2013 Oct 18;8(10)	P49821	NDUFV1	NADH dehydrogenase [ubiquinone] flavoprotein 1, mitochondrial	PE > C	term
PLoS One. 2013 Oct 18;8(10)	Q70J99-3	UNC13D	Isoform 3 of Protein unc-13 homolog D	PE > C	term
PLoS One. 2013 Oct 18;8(10)	Q9NR45	NANS	Sialic acid synthase	PE > C	term
PLoS One. 2013 Oct 18;8(10)	P39060	COL18A1	Collagen alpha-1(XVIII) chain	PE > C	term
PLoS One. 2013 Oct 18;8(10)	O75340	PDCD6	Programmed cell death protein 6	PE > C	term
PLoS One. 2013 Oct 18;8(10)	Q92973	TNPO1	Transportin-1	PE > C	term
PLoS One. 2013 Oct 18;8(10)	P62333	PSMC6	26S protease regulatory subunit 10B	PE > C	term
PLoS One. 2013 Oct 18;8(10)	Q07065	CKAP4	Cytoskeleton-associated protein 4	PE > C	term
PLoS One. 2013 Oct 18;8(10)	B3KS98	EIF3H	Eukaryotic translation initiation factor 3 subunit H	PE > C	term
PLoS One. 2013 Oct 18;8(10)	P80723	BASP1	Brain acid soluble protein 1	PE > C	term
PLoS One. 2013 Oct 18;8(10)	P05108	CYP11A1	Cholesterol side-chain cleavage enzyme, mitochondrial	PE > C	term
PLoS One. 2013 Oct 18;8(10)	Q99685	MGLL	Monoglyceride lipase	PE > C	term
PLoS One. 2013 Oct 18;8(10)	P06733	ENO1	Alpha-enolase	PE > C	term
PLoS One. 2013 Oct 18;8(10)	P46777	RPL5	60S ribosomal protein L5	PE > C	term
PLoS One. 2013 Oct 18;8(10)	P80421	IGHV1-46	Ig heavy chain V-I region DOT	PE > C	term
PLoS One. 2013 Oct 18;8(10)	P04179	SOD2	Superoxide dismutase [Mn], mitochondrial	PE > C	term
PLoS One. 2013 Oct 18;8(10)	P09104	ENO2	Gamma-enolase	PE > C	term
PLoS One. 2013 Oct 18;8(10)	P51884	LUM	Lumican	PE > C	term
PLoS One. 2013 Oct 18;8(10)	Q00610	CLTC	Clathrin heavy chain 1	PE > C	term
PLoS One. 2013 Oct 18;8(10)	H3BLZ8	DDX17	Probable ATP-dependent RNA helicase DDX17	PE > C	term
PLoS One. 2013 Oct 18;8(10)	P08236	GUSB	Beta-glucuronidase	PE > C	term
PLoS One. 2013 Oct 18;8(10)	J3QQ67	RPL18	60S ribosomal protein L18 (Fragment)	PE > C	term
PLoS One. 2013 Oct 18;8(10)	O75923-13	DYSF	Isoform 13 of Dysferlin	PE > C	term
PLoS One. 2013 Oct 18;8(10)	P62753	RPS6	40S ribosomal protein S6	PE > C	term
PLoS One. 2013 Oct 18;8(10)	P13804	ETFA	Electron transfer flavoprotein subunit alpha, mitochondrial	PE > C	term
PLoS One. 2013 Oct 18;8(10)	P40939	HADHA	Trifunctional enzyme subunit alpha, mitochondrial	PE > C	term
PLoS One. 2013 Oct 18;8(10)	Q15075	EEA1	Early endosome antigen 1	PE > C	term
PLoS One. 2013 Oct 18;8(10)	P38117-2	ETFB	Isoform 2 of Electron transfer flavoprotein subunit beta	PE > C	term
PLoS One. 2013 Oct 18;8(10)	P55084	HADHB	Trifunctional enzyme subunit beta, mitochondrial	PE > C	term
PLoS One. 2013 Oct 18;8(10)	P05387	RPLP2	60S acidic ribosomal protein P2	PE > C	term
PLoS One. 2013 Oct 18;8(10)	P30040	ERP29	Endoplasmic reticulum resident protein 29	PE > C	term
PLoS One. 2013 Oct 18;8(10)	O15554	KCNN4	Intermediate conductance calcium-activated potassium channel protein 4	PE > C	term
PLoS One. 2013 Oct 18;8(10)	P17858	PFKL	6-phosphofructokinase, liver type	PE > C	term
PLoS One. 2013 Oct 18;8(10)	P27797	CALR	Calreticulin	PE > C	term
PLoS One. 2013 Oct 18;8(10)	Q5TDG2	HSD3B1	3 beta-hydroxysteroid dehydrogenase/Delta 5-->4-isomerase type 1	PE > C	term
PLoS One. 2013 Oct 18;8(10)	Q9NSA0	SLC22A11	Solute carrier family 22 member 11	PE > C	term
PLoS One. 2013 Oct 18;8(10)	G8JL86	COBLL1	Cordon-bleu protein-like 1	PE > C	term
PLoS One. 2013 Oct 18;8(10)	P05556	ITGB1	Integrin beta-1	PE > C	term
PLoS One. 2013 Oct 18;8(10)	Q15424	SAFB	Scaffold attachment factor B1	PE > C	term
PLoS One. 2013 Oct 18;8(10)	P04406	GAPDH	Glyceraldehyde-3-phosphate dehydrogenase	PE > C	term
PLoS One. 2013 Oct 18;8(10)	Q14152	EIF3A	Eukaryotic translation initiation factor 3 subunit A	PE > C	term
PLoS One. 2013 Oct 18;8(10)	Q06830	PRDX1	Peroxiredoxin-1	PE > C	term
PLoS One. 2013 Oct 18;8(10)	J3QRU4	VAMP2	Uncharacterized protein (Fragment)	PE > C	term
PLoS One. 2013 Oct 18;8(10)	Q9BWM7	SFXN3	Sideroflexin-3	PE > C	term
PLoS One. 2013 Oct 18;8(10)	J3KN16	KIAA0368	Protein KIAA0368	PE > C	term
PLoS One. 2013 Oct 18;8(10)	P31939	ATIC	Bifunctional purine biosynthesis protein PURH	PE > C	term
PLoS One. 2013 Oct 18;8(10)	P37059	HSD17B2	Estradiol 17-beta-dehydrogenase 2	PE < C	term
PLoS One. 2013 Oct 18;8(10)	P07738	BPGM	Bisphosphoglycerate mutase	PE < C	term
PLoS One. 2013 Oct 18;8(10)	P02768	ALB	Serum albumin	PE < C	term
PLoS One. 2013 Oct 18;8(10)	P01593	IGKV1D-33	Ig kappa chain V-I region AG	PE < C	term
PLoS One. 2013 Oct 18;8(10)	O95834-2	EML2	Isoform 2 of Echinoderm microtubule-associated protein-like 2	PE < C	term
PLoS One. 2013 Oct 18;8(10)	P21980	TGM2	Protein-glutamine gamma-glutamyltransferase 2	PE < C	term
PLoS One. 2013 Oct 18;8(10)	P01857	IGHG1	Ig gamma-1 chain C region	PE < C	term
PLoS One. 2013 Oct 18;8(10)	P68871	HBB	Hemoglobin subunit beta	PE < C	term
PLoS One. 2013 Oct 18;8(10)	P62873	GNB1	Guanine nucleotide-binding protein G(I)/G(S)/G(T) subunit beta-1	PE < C	term
PLoS One. 2013 Oct 18;8(10)	P69891	HBG1	Hemoglobin subunit gamma-1	PE < C	term
PLoS One. 2013 Oct 18;8(10)	P37840	SNCA	Alpha-synuclein	PE < C	term
PLoS One. 2013 Oct 18;8(10)	P69905	HBA1	Hemoglobin subunit alpha	PE < C	term
PLoS One. 2013 Oct 18;8(10)	P05120	SERPINB2	Plasminogen activator inhibitor 2	PE < C	term
PLoS One. 2013 Oct 18;8(10)	Q9H7M9	C10orf54	Platelet receptor Gi24	PE < C	term
PLoS One. 2013 Oct 18;8(10)	P04040	CAT	Catalase	PE < C	term
PLoS One. 2013 Oct 18;8(10)	P13010	XRCC5	X-ray repair cross-complementing protein 5	PE < C	term
PLoS One. 2013 Oct 18;8(10)	Q16718	NDUFA5	NADH dehydrogenase [ubiquinone] 1 alpha subcomplex subunit 5	PE < C	term
PLoS One. 2013 Oct 18;8(10)	Q15413	RYR3	Ryanodine receptor 3	PE < C	term
PLoS One. 2013 Oct 18;8(10)	P00738	HP	Haptoglobin	PE < C	term
PLoS One. 2013 Oct 18;8(10)	F8VW96	CSRP2	Cysteine and glycine-rich protein 2	PE < C	term
PLoS One. 2013 Oct 18;8(10)	Q66K66	TMEM198	Transmembrane protein 198	PE < C	term
J Proteomics. 2012 Mar 16;75(6)	B7ZLE5	FN1	FN1 protein	PE < C	term	PE group(29±1.3 weeks)
J Proteomics. 2012 Mar 16;75(6)	O43707	ACTN4	Alpha-actinin-4	PE < C	term	control group (38.5±0.6 weeks)
J Proteomics. 2012 Mar 16;75(6)	P60709	ACTB	Actin, cytoplasmic 1	PE > C	term
J Proteomics. 2012 Mar 16;75(6)	P37802	TAGLN2	Transgelin-2	PE < C	term
J Proteomics. 2012 Mar 16;75(6)	Q16557	PSG3	Pregnancy-specific beta-1-glycoprotein 3	PE > C	term
J Proteomics. 2012 Mar 16;75(6)	P01233	CGB3 / CGB7	Choriogonadotropin subunit beta 3 / beta 7	PE > C	term
J Proteomics. 2012 Mar 16;75(6)	P11465	PSG2	Pregnancy-specific beta-1-glycoprotein 2	PE > C	term
J Proteomics. 2012 Mar 16;75(6)	P31949	S100A11	Protein S100-A11	PE < C	term
J Proteomics. 2012 Mar 16;75(6)	Q96QL5	PSG4	PSG4 protein	PE > C	term
J Proteomics. 2012 Mar 16;75(6)	P30086	PEBP1	Phosphatidylethanolamine-binding protein 1	PE > C	term
J Proteomics. 2012 Mar 16;75(6)	P61769	B2M	Beta-2-microglobulin [Cleaved into: Beta-2-microglobulin form pI 5.3]	PE < C	term
J Proteomics. 2012 Mar 16;75(6)	P00488	F13A1	Coagulation factor XIII A chain	PE < C	term
J Proteomics. 2012 Mar 16;75(6)	Q12841	FSTL1	Follistatin-related protein 1	PE < C	term
J Proteomics. 2012 Mar 16;75(6)	P40925	MDH1	Malate dehydrogenase, cytoplasmic	PE > C	term
J Proteomics. 2012 Mar 16;75(6)	P07355	ANXA2	Annexin A2	PE < C	term
J Proteomics. 2012 Mar 16;75(6)	Q9BS26	ERP44	Endoplasmic reticulum resident protein 44	PE < C	term
J Proteomics. 2012 Mar 16;75(6)	P02787	TF	Serotransferrin	PE < C	term
J Proteomics. 2012 Mar 16;75(6)	Q96TA1	NIBAN2	Protein Niban 2	PE > C	term
J Proteomics. 2012 Mar 16;75(6)	Q15828	CST6	Cystatin-M	PE < C	term
J Proteomics. 2012 Mar 16;75(6)	P26599	PTBP1	Polypyrimidine tract-binding protein 1	PE < C	term
J Proteomics. 2012 Mar 16;75(6)	P46782	RPS5	40S ribosomal protein S5	PE > C	term
J Proteomics. 2012 Mar 16;75(6)	P27824	CANX	Calnexin	PE < C	term
J Proteomics. 2012 Mar 16;75(6)	P30153	PPP2R1A	Serine/threonine-protein phosphatase 2A 65 kDa regulatory subunit A alpha isoform	PE < C	term
Proteomics. 2011 Oct;11(20)	P63261	ACTG1	Actin, γ 1 propeptide	PE < C	term	PE group(36.8±2.6 weeks)
Proteomics. 2011 Oct;11(20)	P08263	GSTA1	Glutathione S‐transferase	PE < C	term	control group (39±1.2 weeks)
Proteomics. 2011 Oct;11(20)	P30041	PRDX6	Peroxiredoxin 6	PE < C	term
Proteomics. 2011 Oct;11(20)	P14550	AKR1A1	Aldose reductase	PE < C	term
Proteomics. 2011 Oct;11(20)	P10809	HSPD1	Heat shock protein 60	PE < C	term
Proteomics. 2011 Oct;11(20)	P07437	TUBB	β‐tubulin	PE < C	term
Proteomics. 2011 Oct;11(20)	P0DMV8	HSPA1A	Heat shock protein 70	PE < C	term
Proteomics. 2011 Oct;11(20)	P0DMV8	HSPA1A	Heat shock protein 70	PE < C	term
Proteomics. 2011 Oct;11(20)	P02765	AHSG	α‐2‐HS‐glycoprotein	PE >C	term
Proteomics. 2011 Oct;11(20)	P25786	PSMA1	Proteasome, α subunit	PE < C	term
Proteomics. 2011 Oct;11(20)	P15311	EZR	Ezrin	PE < C	term
Proteomics. 2011 Oct;11(20)	P30101	PDIA3	Protein disulfide isomerise	PE < C	term
Proteomics. 2011 Oct;11(20)	P18669	PGAM1	Phosphoglycerate mutase 1	PE < C	term
J. Proteome Res. 2011, 10, 3274–3282	P06703	S100A6	Protein S100-A6	PE > C	pre-term	PE group(206.8±14.05 days)
						control group (205.4±10.9 days)
Gynecol Obstet Invest 2011;71:151–157	P32119	PRDX2	Peroxiredoxin 2	PE > C	term	PE group (36.2 (35-40 weeks))
Gynecol Obstet Invest 2011;71:151–157	P0DML2	CSH1	Chorionic somatomammotropin hormone 1	PE < C	term	control group (38.2 (37.5-38.8 weeks))
Gynecol Obstet Invest 2011;71:151–157	P04792	HSPB1	Heat shock protein 27	PE > C	term
Gynecol Obstet Invest 2011;71:151–157	P11021	HSPA5	Endoplasmic reticulum chaperone BiP	PE > C	term
Gynecol Obstet Invest 2011;71:151–157	O95833	CLIC3	Chloride intracellular channel protein 3	PE > C	term
Gynecol Obstet Invest 2011;71:151–157	P08670	VIM	Vimentin	PE < C	term
Gynecol Obstet Invest 2011;71:151–157	P02768	ALB	Serum Albumin	PE < C	term
Gynecol Obstet Invest 2011;71:151–157	P52907	CAPZA1	F-actin-capping protein subunit alpha-1	PE < C	term
Gynecol Obstet Invest 2011;71:151–157	P61978	HNRNPK	Heterogeneous nuclear ribonucleoprotein K	PE < C	term
Gynecol Obstet Invest 2011;71:151–157	BA71275	unknown	Un-named protein	PE < C	term
Gynecol Obstet Invest 2011;71:151–157	P62136	PPP1CA	Serine/threonine-protein phosphatase PP1-alpha catalytic subunit	PE < C	term
Gynecol Obstet Invest 2011;71:151–157	P01584	IL1B	Interleukin-1 beta	PE < C	term
Biol Reprod. 2011 May;84(5)	P01584	IL1B	Interleukin-1 beta	PE < C	term	PE group(40±1 weeks)
Biol Reprod. 2011 May;84(5)	P08727	KRT19	Keratin 19	PE < C	term	control group (34±6 weeks)
Biol Reprod. 2011 May;84(5)	P11021	HSPA5	Heat shock 70 kDa protein 7	PE < C	term
Biol Reprod. 2011 May;84(5)	P63104	YWHAZ	Tyrosine 3-monooxygenase/tryptophan 5-monooxygenase activation protein, zeta polypeptide	PE < C	term
Biol Reprod. 2011 May;84(5)	P50395	GDI2	GDP dissociation inhibitor 2	PE < C	term
Biol Reprod. 2011 May;84(5)	Q06830	PRDX1	Peroxiredoxin 1	PE < C	term
Biol Reprod. 2011 May;84(5)	P08758	ANXA5	Annexin A5	PE < C	term
Biol Reprod. 2011 May;84(5)	Q99798	ACO2	Aconitase 2, mitochondrial	PE < C	term
Biol Reprod. 2011 May;84(5)	P07951	TPM2	Tropomyosin 2 (beta)	PE < C	term
Biol Reprod. 2011 May;84(5)	P45880	VDAC2	Voltage-dependent anion channel 2	PE < C	term
Biol Reprod. 2011 May;84(5)	P14314	PRKCSH	Protein kinase C substrate 80K-H	PE < C	term
Biol Reprod. 2011 May;84(5)	P60709	ACTB	Actin, beta	PE < C	term
Biol Reprod. 2011 May;84(5)	P49411	TUFM	Tu translation elongation factor, mitochondrial	PE < C	term
Biol Reprod. 2011 May;84(5)	P07900	HSP90AA1	Heat shock protein 90 kDa alpha (cytosolic), class A member 1	PE < C	term
Biol Reprod. 2011 May;84(5)	P06733	ENO1	Enolase 1, (alpha)	PE < C	term
Biol Reprod. 2011 May;84(5)	P04792	HSPB1	Heat shock 27 kDa protein 1	PE > C	term
Biol Reprod. 2011 May;84(5)	P07355	ANXA2	Annexin A2	PE > C	term
Biol Reprod. 2011 May;84(5)	P04040	CAT	Catalase	PE > C	term
Biol Reprod. 2011 May;84(5)	P07355	ANXA2	Annexin A2	PE > C	term
Biol Reprod. 2011 May;84(5)	P00915	CA1	Carbonic anhydrase I	PE > C	term
Biol Reprod. 2011 May;84(5)	P04406	GAPDH	Glyceraldehyde-3-phosphate dehydrogenase	PE > C	term
Placenta. 2010 Feb;31(2)	P14625	HSP90B1	Heat shock protein gp96 precursor	PE < C	term	PE group(35.9±0.8 weeks)
Placenta. 2010 Feb;31(2)	O95833	CLIC3	Chloride intracellular channel 3	PE > C	term	control group (37.1±1.1 weeks)
Placenta. 2010 Feb;31(2)	P30084	ECHS1	Chain A of enoyl-coenzyme A hydratase	PE < C	term
Placenta. 2010 Feb;31(2)	P02647	APOA1	Chain A, crystal structure of human Apolipoprotein A-I	PE > C	term
Placenta. 2010 Feb;31(2)	P07237	P4HB	Protein disulfide isomerase	PE > C	term
Placenta. 2010 Feb;31(2)	P00441	SOD1	Cu/Zn-superoxide dismutase	PE < C	term
Placenta. 2010 Feb;31(2)	P63261	ACTG1	Actin, gamma 1 propeptide	PE < C	term
Placenta. 2010 Feb;31(2)	P30048	PRDX3	Peroxiredoxin 3, isoform CRA-a	PE < C	term
Placenta. 2010 Feb;31(2)	P11142	HSPA8	HSPA8 (Hsc 70)	PE < C	term
Placenta. 2010 Feb;31(2)	P32119	PRDX2	Peroxiredoxin 2 isoform a	PE < C	term
Placenta. 2010 Feb;31(2)	P02766	TTR	Chain A, Transthyretin	PE > C	term
Anal Chim Acta. 2008 Nov 23;629(1-2)	P04792	HSPB1	Heat shock 27 kDa protein 1	PE > C	term
Anal Chim Acta. 2008 Nov 23;629(1-2)	P11021	HSPA5	78 kDa glucose-regulated protein precursor	PE > C	term
Anal Chim Acta. 2008 Nov 23;629(1-2)	Q8WZ42	TTN	Titin	PE < C	term
Anal Chim Acta. 2008 Nov 23;629(1-2)	P35232	PHB	Prohibitin	PE > C	term
Anal Chim Acta. 2008 Nov 23;629(1-2)	P27824	CANX	Calnexin	PE < C	term
Anal Chim Acta. 2008 Nov 23;629(1-2)	P04083	ANXA1	Annexin A1	PE > C	term
Anal Chim Acta. 2008 Nov 23;629(1-2)	P19404	NDUFV2	NADH-ubiquinone oxidoreductase 24 kDa	PE > C	term
Anal Chim Acta. 2008 Nov 23;629(1-2)	O95833	CLIC3	Chloride intracellular channel protein 3	PE > C	term
Anal Chim Acta. 2008 Nov 23;629(1-2)	P60660	MYL6	Smooth muscle and non-muscle myosin alkali light chain isoform 1	PE > C	term
Anal Chim Acta. 2008 Nov 23;629(1-2)	Q7Z7J6	ACTA1	Actin alpha 1 skeletal muscle protein	PE > C	term
Anal Chim Acta. 2008 Nov 23;629(1-2)	P13645	KRT10	Keratin 10	PE > C	term
Proteomics Clin Appl. 2007 Dec;1(12)	P60660	MYL6	Smooth muscle myosin alkali light chain	PE > C	term	PE group(33.6±3.3 weeks)
Proteomics Clin Appl. 2007 Dec;1(12)	P09211	GSTP1	Glutathione S-transferase	PE > C	term	control group (36.6±3.3 weeks)
Proteomics Clin Appl. 2007 Dec;1(12)	O75874	IDH1	Isocitrate dehydrogenase	PE > C	term
Proteomics Clin Appl. 2007 Dec;1(12)	A0A024R3X4	HSPD1	Chaperonin (heat shock protein 60)	PE > C	term
Proteomics Clin Appl. 2007 Dec;1(12)	A0A1L1UHR1	N/A	Voltage-dependent anion channel	PE > C	term
Proteomics Clin Appl. 2007 Dec;1(12)	O00299	CLIC1	Nuclear chloride channel	PE > C	term
Proteomics Clin Appl. 2007 Dec;1(12)	N/A	N/A	Chain H, Cathepsin D at pH 7.5	PE > C	term
Proteomics Clin Appl. 2007 Dec;1(12)	N/A	N/A	Aldehyde reductase	PE > C	term
Proteomics Clin Appl. 2007 Dec;1(12)	N/A	N/A	Chain B, Fidarestat bound to human aldose reductase	PE > C	term
Proteomics Clin Appl. 2007 Dec;1(12)	Q6FHU2	PGAM1	Phosphoglycerate mutase	PE > C	term
Proteomics Clin Appl. 2007 Dec;1(12)	A0A024R4F1	HEL.S.17	Alpha enolase	PE > C	term
Proteomics Clin Appl. 2007 Dec;1(12)	P30101	PDIA3	ER-60 protease	PE > C	term
Proteomics Clin Appl. 2007 Dec;1(12)	P30040	ERP29	Endoplasmic reticulum protein 29	PE > C	term
Proteomics Clin Appl. 2007 Dec;1(12)	P25787	PSMA2	PSMA2 protein	PE > C	term
Proteomics Clin Appl. 2007 Dec;1(12)	N/A	N/A	Ig heavy chain v region	PE > C	term
Proteomics Clin Appl. 2007 Dec;1(12)	Q01469	FABP5	Fatty acid binding protein 5	PE > C	term
Gynecol Obstet Invest 2007;64:17–23	P07237	P4HB	Protein disulfide-isomerase	PE > C	term	PE group(33.8±1.5 weeks)
Gynecol Obstet Invest 2007;64:17–23	P09622	DLD	Dihydrolipoyl dehydrogenase, mitochondrial	PE > C	term	control group (32.4±2.8 weeks)
Gynecol Obstet Invest 2007;64:17–23	Q9BS26	ERP44	Endoplasmic reticulum resident protein 44	PE > C	term
Gynecol Obstet Invest 2007;64:17–23	P30101	PDIA3	Protein disulfide-isomerase A3	PE < C	term
Gynecol Obstet Invest 2007;64:17–23	Q13011	ECH1	Delta(3,5)-Delta(2,4)-dienoyl-CoA isomerase, mitochondrial	PE < C	term
Gynecol Obstet Invest 2007;64:17–23	Q9BVV7	TIMM21	Mitochondrial import inner membrane translocase subunit Tim21	PE > C	term
Gynecol Obstet Invest 2007;64:17–23	P32119	PRDX2	Peroxiredoxin-2	PE < C	term

## Sheet: non redundant proteins
article	Accession	Gene name	Protein name	regulation	sample collection(1)	sample collection(2)
J Cell Biochem. 2019 Apr;120(4)	A0A087WYZ4	CGA	Glycoprotein hormones α chain	PE > C	term	PE group(37.1±1.8 weeks)
J Cell Biochem. 2019 Apr;120(4)	A0A024R3E3	APOA1	Apolipoprotein A‐I	PE > C	term	control group (37.9±0.6 weeks)
J Cell Biochem. 2019 Apr;120(4)	A0A024RAT5	SLCO1A2	Solute carrier organic anion transporter family member	PE > C	term
J Cell Biochem. 2019 Apr;120(4)	K7ER74	APOC4‐APOC2	Protein APOC4‐APOC2	PE > C	term
J Cell Biochem. 2019 Apr;120(4)	A0A024RDS2	POSTN	Periostin, osteoblast‐specific factor	PE > C	term
J Cell Biochem. 2019 Apr;120(4)	C9JF17	APOD	Apolipoprotein D (fragment)	PE > C	term
J Cell Biochem. 2019 Apr;120(4)	P01023	A2M	α‐2‐Macroglobulin	PE > C	term
J Cell Biochem. 2019 Apr;120(4)	H7BY64	ZNF511‐PRAP1	Protein ZNF511‐PRAP1 (fragment)	PE > C	term
J Cell Biochem. 2019 Apr;120(4)	A0A024R1Y8	FSTL3	Follistatin‐like 3 (secreted glycoprotein)	PE > C	term
J Cell Biochem. 2019 Apr;120(4)	Q06033	ITIH3	Inter‐α‐trypsin inhibitor heavy chain H3	PE > C	term
J Cell Biochem. 2019 Apr;120(4)	Q8NF20	FLJ00382	FLJ00382 protein (fragment)	PE > C	term
J Cell Biochem. 2019 Apr;120(4)	P02649	APOE	Apolipoprotein E	PE > C	term
J Cell Biochem. 2019 Apr;120(4)	P19320	VCAM1	Vascular cell adhesion protein 1	PE > C	term
J Cell Biochem. 2019 Apr;120(4)	Q68CK4	HMFT1766	Leucine‐rich α‐2‐glycoprotein	PE > C	term
J Cell Biochem. 2019 Apr;120(4)	P55056	APOC4	Apolipoprotein C‐IV	PE > C	term
J Cell Biochem. 2019 Apr;120(4)	X6R8F3	LCN2	Neutrophil gelatinase‐associated lipocalin	PE > C	term
J Cell Biochem. 2019 Apr;120(4)	P46199	MTIF2	Translation initiation factor IF‐2, mitochondrial	PE < C	term
J Cell Biochem. 2019 Apr;120(4)	P02775	PPBP	Platelet‐basic protein	PE < C	term
J Cell Biochem. 2019 Apr;120(4)	Q99590	SCAF11	Protein SCAF11	PE < C	term
J Cell Biochem. 2019 Apr;120(4)	Q6GTS8	PM20D1	N‐fatty‐acyl‐amino acid synthase/hydrolase PM20D1	PE < C	term
J Cell Biochem. 2019 Apr;120(4)	Q59HB3	–	Apolipoprotein B variant (Fragment)	PE < C	term
J Cell Biochem. 2019 Apr;120(4)	Q14766	LTBP1	Latent‐transforming growth factor β‐binding protein 1	PE < C	term
J Cell Biochem. 2019 Apr;120(4)	D3DUA0	MGC52282	Uncharacterized protein	PE < C	term
J Cell Biochem. 2019 Apr;120(4)	B3KNB4	–	cDNA FLJ14168 fis, clone NT2RP2001440, highly similar to 14‐3‐3 protein γ	PE < C	term
J Cell Biochem. 2019 Apr;120(4)	O00299	CLIC1	Chloride intracellular channel protein 1	PE < C	term
J Cell Biochem. 2019 Apr;120(4)	A0A024R6W0	GOT2	Aspartate aminotransferase	PE < C	term
J Cell Biochem. 2019 Apr;120(4)	V9HWH1	HEL57	Epididymis luminal protein 57	PE < C	term
J Cell Biochem. 2019 Apr;120(4)	Q6LDG4	C2	Complement protein (fragment)	PE < C	term
J Cell Biochem. 2019 Apr;120(4)	Q9Y4A1	–	Talin‐related protein (fragment)	PE < C	term
J Cell Biochem. 2019 Apr;120(4)	P62979	RPS27A	Ubiquitin‐40S ribosomal protein	PE < C	term
J Cell Biochem. 2019 Apr;120(4)	B2RNT7	KLHDC5	Kelch domain containing 5	PE < C	term
J Cell Biochem. 2019 Apr;120(4)	G8JLA2	MYL6	Myosin light polypeptide 6	PE < C	term
J Cell Biochem. 2019 Apr;120(4)	Q6FGH9	DNCL1	DNCL1 protein	PE < C	term
J Cell Biochem. 2019 Apr;120(4)	P58546	MTPN	Myotrophin	PE < C	term
J Cell Biochem. 2019 Apr;120(4)	P0CG39	POTEJ	POTE ankyrin domain family member J	PE < C	term
J Cell Biochem. 2019 Apr;120(4)	P25391	LAMA1	Laminin subunit α‐1	PE < C	term
J Cell Biochem. 2019 Apr;120(4)	A0A0J9YXC7	LIMS4	LIM and senescent cell antigen‐like–containing domain protein 3	PE < C	term
Proteomics Clin Appl. 2018 Sep;12(5)	Q8ND71	GIMAP8	GTPase IMAP family member 8	PE > C	term	Early onset PE group(32.45±1.81 weeks)
Proteomics Clin Appl. 2018 Sep;12(5)	Q12983	BNIP3	BCL2/adenovirus E1B 19 kDa protein-interacting protein 3	PE > C	term	control group (38.29±1.6 weeks)
Proteomics Clin Appl. 2018 Sep;12(5)	P02751	FN1	Fibronectin	PE > C	term
Proteomics Clin Appl. 2018 Sep;12(5)	P32119	PRDX2	Peroxiredoxin-2	PE > C	term
Proteomics Clin Appl. 2018 Sep;12(5)	Q8NBU5	ATAD1	ATPase family AAA domain-containing protein 1	PE > C	term
Proteomics Clin Appl. 2018 Sep;12(5)	Q5T6X4	FAM162B	Protein FAM162B	PE > C	term
Proteomics Clin Appl. 2018 Sep;12(5)	P61221	ABCE1	ATP-binding cassette sub-family E member 1	PE > C	term
Proteomics Clin Appl. 2018 Sep;12(5)	P23763	VAMP1	Vesicle-associated membrane protein 1	PE > C	term
Proteomics Clin Appl. 2018 Sep;12(5)	P27144	AK4	Adenylate kinase 4, mitochondrial	PE > C	term
Proteomics Clin Appl. 2018 Sep;12(5)	P29401	TKT	Transketolase	PE > C	term
Proteomics Clin Appl. 2018 Sep;12(5)	P00568	AK1	Adenylate kinase isoenzyme 1	PE > C	term
Proteomics Clin Appl. 2018 Sep;12(5)	O75251	NDUFS7	NADH dehydrogenase [ubiquinone] iron-sulfur protein 7, mitochondrial	PE > C	term
Proteomics Clin Appl. 2018 Sep;12(5)	P61981	YWHAG	14-3-3 protein gamma	PE > C	term
Proteomics Clin Appl. 2018 Sep;12(5)	P27105	STOM	Erythrocyte band 7 integral membrane protein	PE > C	term
Proteomics Clin Appl. 2018 Sep;12(5)	P10606	COX5B	Cytochrome c oxidase subunit 5B, mitochondrial	PE > C	term
Proteomics Clin Appl. 2018 Sep;12(5)	P60900	PSMA6	Proteasome subunit alpha type-6	PE > C	term
Proteomics Clin Appl. 2018 Sep;12(5)	P00966	ASS1	Argininosuccinate synthase	PE > C	term
Proteomics Clin Appl. 2018 Sep;12(5)	P49406	MRPL19	39S ribosomal protein L19, mitochondrial	PE > C	term
Proteomics Clin Appl. 2018 Sep;12(5)	P04040	CAT	Catalase	PE > C	term
Proteomics Clin Appl. 2018 Sep;12(5)	P00387	CYB5R3	NADH-cytochrome b5 reductase 3	PE > C	term
Proteomics Clin Appl. 2018 Sep;12(5)	O95140	MFN2	Mitofusin-2	PE > C	term
Proteomics Clin Appl. 2018 Sep;12(5)	P07814	EPRS	Bifunctional glutamate/proline--tRNA ligase	PE > C	term
Proteomics Clin Appl. 2018 Sep;12(5)	Q9H0U4	RAB1B	Ras-related protein Rab-1B	PE > C	term
Proteomics Clin Appl. 2018 Sep;12(5)	Q15046	KARS	Lysine--tRNA ligase	PE > C	term
Proteomics Clin Appl. 2018 Sep;12(5)	P50336	PPOX	Protoporphyrinogen oxidase	PE > C	term
Proteomics Clin Appl. 2018 Sep;12(5)	O95169	NDUFB8	NADH dehydrogenase [ubiquinone] 1 beta subcomplex subunit 8, mitochondrial	PE > C	term
Proteomics Clin Appl. 2018 Sep;12(5)	Q5JRX3	PITRM1	Presequence protease, mitochondrial	PE > C	term
Proteomics Clin Appl. 2018 Sep;12(5)	O94979	SEC31A	Protein transport protein Sec31A	PE > C	term
Proteomics Clin Appl. 2018 Sep;12(5)	P17568	NDUFB7	NADH dehydrogenase [ubiquinone] 1 beta subcomplex subunit 7	PE > C	term
Proteomics Clin Appl. 2018 Sep;12(5)	P33316	DUT	Deoxyuridine 5'-triphosphate nucleotidohydrolase, mitochondrial	PE > C	term
Proteomics Clin Appl. 2018 Sep;12(5)	Q86UT6	NLRX1	NLR family member X1	PE > C	term
Proteomics Clin Appl. 2018 Sep;12(5)	Q9BVV7	TIMM21	Mitochondrial import inner membrane translocase subunit Tim21	PE > C	term
Proteomics Clin Appl. 2018 Sep;12(5)	P31939	ATIC	Bifunctional purine biosynthesis protein PURH	PE > C	term
Proteomics Clin Appl. 2018 Sep;12(5)	Q5T653	MRPL2	39S ribosomal protein L2, mitochondrial	PE > C	term
Proteomics Clin Appl. 2018 Sep;12(5)	Q70HW3	SLC25A26	S-adenosylmethionine mitochondrial carrier protein	PE > C	term
Proteomics Clin Appl. 2018 Sep;12(5)	P07919	UQCRH	Cytochrome b-c1 complex subunit 6, mitochondrial	PE > C	term
Proteomics Clin Appl. 2018 Sep;12(5)	P22234	PAICS	Multifunctional protein ADE2	PE > C	term
Proteomics Clin Appl. 2018 Sep;12(5)	O94925	GLS	Glutaminase kidney isoform, mitochondrial	PE < C	term
Proteomics Clin Appl. 2018 Sep;12(5)	O75146	HIP1R	Huntingtin-interacting protein 1-related protein	PE < C	term
Proteomics Clin Appl. 2018 Sep;12(5)	P23368	ME2	NAD-dependent malic enzyme, mitochondrial	PE < C	term
Proteomics Clin Appl. 2018 Sep;12(5)	Q8N183	NDUFAF2	NADH dehydrogenase [ubiquinone] 1 alpha subcomplex assembly factor 2	PE < C	term
Proteomics Clin Appl. 2018 Sep;12(5)	Q9H3P7	ACBD3	Golgi resident protein GCP60	PE < C	term
Proteomics Clin Appl. 2018 Sep;12(5)	O75489	NDUFS3	NADH dehydrogenase [ubiquinone] iron-sulfur protein 3, mitochondrial	PE < C	term
Proteomics Clin Appl. 2018 Sep;12(5)	Q9NPE2	NGRN	Neugrin	PE < C	term
Proteomics Clin Appl. 2018 Sep;12(5)	Q9NZJ7	MTCH1	Mitochondrial carrier homolog 1	PE < C	term
Proteomics Clin Appl. 2018 Sep;12(5)	Q96AG4	LRRC59	Leucine-rich repeat-containing protein 59	PE < C	term
Proteomics Clin Appl. 2018 Sep;12(5)	Q03518	TAP1	Antigen peptide transporter 1	PE < C	term
Proteomics Clin Appl. 2018 Sep;12(5)	P21796	VDAC1	Voltage-dependent anion-selective channel protein 1	PE < C	term
Proteomics Clin Appl. 2018 Sep;12(5)	P09132	SRP19	Signal recognition particle 19 kDa protein	PE < C	term
Proteomics Clin Appl. 2018 Sep;12(5)	P18077	RPL35A	60S ribosomal protein L35a	PE < C	term
Proteomics Clin Appl. 2018 Sep;12(5)	P38117	ETFB	Electron transfer flavoprotein subunit beta	PE < C	term
Proteomics Clin Appl. 2018 Sep;12(5)	Q9Y697	NFS1	Cysteine desulfurase, mitochondrial	PE < C	term
Proteomics Clin Appl. 2018 Sep;12(5)	Q99497	PARK7	Protein/nucleic acid deglycase DJ-1	PE < C	term
Proteomics Clin Appl. 2018 Sep;12(5)	Q7Z5H3	ARHGAP22	Rho GTPase-activating protein 22	PE < C	term
Proteomics Clin Appl. 2018 Sep;12(5)	Q9Y2A7	NCKAP1	Nck-associated protein 1	PE < C	term
Proteomics Clin Appl. 2018 Sep;12(5)	P63096	GNAI1	Guanine nucleotide-binding protein G	PE < C	term
Proteomics Clin Appl. 2018 Sep;12(5)	Q9HD33	MRPL47	39S ribosomal protein L47, mitochondrial	PE < C	term
Proteomics Clin Appl. 2018 Sep;12(5)	P49411	TUFM	Elongation factor Tu, mitochondrial	PE < C	term
Proteomics Clin Appl. 2018 Sep;12(5)	Q9UHQ9	CYB5R1	NADH-cytochrome b5 reductase 1	PE < C	term
Proteomics Clin Appl. 2018 Sep;12(5)	Q92506	HSD17B8	Estradiol 17-beta-dehydrogenase 8	PE < C	term
Proteomics Clin Appl. 2018 Sep;12(5)	O96011	PEX11B	Peroxisomal membrane protein 11B	PE < C	term
Proteomics Clin Appl. 2018 Sep;12(5)	Q9H3Z4	DNAJC5	DnaJ homolog subfamily C member 5	PE < C	term
Proteomics Clin Appl. 2018 Sep;12(5)	Q96DB5	RMDN1	Regulator of microtubule dynamics protein 1	PE < C	term
Proteomics Clin Appl. 2018 Sep;12(5)	Q92538	GBF1	Golgi-specific brefeldin A-resistance guanine nucleotide exchange factor 1	PE < C	term
Proteomics Clin Appl. 2018 Sep;12(5)	Q709C8	VPS13C	Vacuolar protein sorting-associated protein 13C	PE < C	term
Proteomics Clin Appl. 2018 Sep;12(5)	Q8WWC4	C2orf47	m-AAA protease-interacting protein 1, mitochondrial	PE < C	term
Proteomics Clin Appl. 2018 Sep;12(5)	Q9H9J2	MRPL44	39S ribosomal protein L44, mitochondrial	PE < C	term
Proteomics Clin Appl. 2018 Sep;12(5)	P13804	ETFA	Electron transfer flavoprotein subunit alpha, mitochondrial	PE < C	term
Proteomics Clin Appl. 2018 Sep;12(5)	P21397	MAOA	Amine oxidase [flavin-containing] A	PE < C	term
Proteomics Clin Appl. 2018 Sep;12(5)	Q9NZN4	EHD2	EH domain-containing protein 2	PE < C	term
Proteomics Clin Appl. 2018 Sep;12(5)	Q9H1K1	ISCU	Iron-sulfur cluster assembly enzyme ISCU, mitochondrial	PE < C	term
Proteomics Clin Appl. 2018 Sep;12(5)	P12532	CKMT1A	Creatine kinase U-type, mitochondrial	PE < C	term
Proteomics Clin Appl. 2018 Sep;12(5)	P82650	MRPS22	28S ribosomal protein S22, mitochondrial	PE < C	term
Proteomics Clin Appl. 2018 Sep;12(5)	Q86U28	ISCA2	Iron-sulfur cluster assembly 2 homolog, mitochondrial	PE < C	term
Proteomics Clin Appl. 2018 Sep;12(5)	P36578	RPL4	60S ribosomal protein L4	PE < C	term
Proteomics Clin Appl. 2018 Sep;12(5)	P43155	CRAT	Carnitine O-acetyltransferase	PE < C	term
Proteomics Clin Appl. 2018 Sep;12(5)	P24539	ATP5F1	ATP synthase F	PE < C	term
Proteomics Clin Appl. 2018 Sep;12(5)	Q8NFV4	ABHD11	Protein ABHD11	PE < C	term
Proteomics Clin Appl. 2018 Sep;12(5)	P40926	MDH2	Malate dehydrogenase, mitochondrial	PE < C	term
Proteomics Clin Appl. 2018 Sep;12(5)	P52815	MRPL12	39S ribosomal protein L12, mitochondrial	PE < C	term
Proteomics Clin Appl. 2018 Sep;12(5)	Q9H6K4	OPA3	Optic atrophy 3 protein	PE < C	term
Proteomics Clin Appl. 2018 Sep;12(5)	P22570	FDXR	NADPH:adrenodoxin oxidoreductase, mitochondrial	PE < C	term
Proteomics Clin Appl. 2018 Sep;12(5)	P05388	RPLP0	60S acidic ribosomal protein P0	PE < C	term
Proteomics Clin Appl. 2018 Sep;12(5)	P14625	HSP90B1	Endoplasmin	PE < C	term
Proteomics Clin Appl. 2018 Sep;12(5)	Q9UNF0	PACSIN2	Protein kinase C and casein kinase substrate in neurons protein 2	PE < C	term
Proteomics Clin Appl. 2018 Sep;12(5)	O43169	CYB5B	Cytochrome b5 type B	PE < C	term
Proteomics Clin Appl. 2018 Sep;12(5)	Q3KQZ1	SLC25A35	Solute carrier family 25 member 35	PE < C	term
Proteomics Clin Appl. 2018 Sep;12(5)	P51649	ALDH5A1	Succinate-semialdehyde dehydrogenase, mitochondrial	PE < C	term
Proteomics Clin Appl. 2018 Sep;12(5)	Q9H845	ACAD9	Complex I assembly factor ACAD9, mitochondrial	PE < C	term
Proteomics Clin Appl. 2018 Sep;12(5)	P12235	SLC25A4	ADP/ATP translocase 1	PE < C	term
Proteomics Clin Appl. 2018 Sep;12(5)	Q9H0C2	SLC25A5	ADP/ATP translocase 4	PE < C	term
Proteomics Clin Appl. 2018 Sep;12(5)	P12236	SLC25A6	ADP/ATP translocase 3	PE < C	term
Proteomics Clin Appl. 2018 Sep;12(5)	Q96NB2	SFXN2	Sideroflexin-2	PE < C	term
Proteomics Clin Appl. 2018 Sep;12(5)	Q15286	RAB35	Ras-related protein Rab-35	PE < C	term
Proteomics Clin Appl. 2018 Sep;12(5)	Q7KZF4	SND1	Staphylococcal nuclease domain-containing protein 1	PE < C	term
Proteomics Clin Appl. 2018 Sep;12(5)	P10415	BCL2	Apoptosis regulator Bcl-2	PE < C	term
Proteomics Clin Appl. 2018 Sep;12(5)	P11310	ACADM	Medium-chain specific acyl-CoA dehydrogenase, mitochondrial	PE < C	term
Proteomics Clin Appl. 2018 Sep;12(5)	Q8NFF5	FLAD1	FAD synthase	PE < C	term
Proteomics Clin Appl. 2018 Sep;12(5)	P36543	ATP6V1E1	V-type proton ATPase subunit E 1	PE < C	term
Proteomics Clin Appl. 2018 Sep;12(5)	P09622	DLD	Dihydrolipoyl dehydrogenase, mitochondrial	PE < C	term
Proteomics Clin Appl. 2018 Sep;12(5)	P53597	SUCLG1	Succinate--CoA ligase [ADP/GDP-forming] subunit alpha, mitochondrial	PE < C	term
Proteomics Clin Appl. 2018 Sep;12(5)	Q12849	GRSF1	G-rich sequence factor 1	PE < C	term
Proteomics Clin Appl. 2018 Sep;12(5)	P30038	ALDH4A1	Delta-1-pyrroline-5-carboxylate dehydrogenase, mitochondrial	PE < C	term
Proteomics Clin Appl. 2018 Sep;12(5)	P10109	FDX1	Adrenodoxin, mitochondrial	PE < C	term
Proteomics Clin Appl. 2018 Sep;12(5)	P43304	GPD2	Glycerol-3-phosphate dehydrogenase, mitochondrial	PE < C	term
Proteomics Clin Appl. 2018 Sep;12(5)	P25705	ATP5A1	ATP synthase subunit alpha, mitochondrial	PE < C	term
Proteomics Clin Appl. 2018 Sep;12(5)	P34897	SHMT2	Serine hydroxymethyltransferase, mitochondrial	PE < C	term
Proteomics Clin Appl. 2018 Sep;12(5)	P30049	ATP5D	ATP synthase subunit delta, mitochondrial	PE < C	term
Proteomics Clin Appl. 2018 Sep;12(5)	P04083	ANXA1	Annexin A1	PE < C	term
Proteomics Clin Appl. 2018 Sep;12(5)	Q9NUB1	ACSS1	Acetyl-coenzyme A synthetase 2-like, mitochondrial	PE < C	term
Proteomics Clin Appl. 2018 Sep;12(5)	P27824	CANX	Calnexin	PE < C	term
Proteomics Clin Appl. 2018 Sep;12(5)	P23378	GLDC	Glycine dehydrogenase	PE < C	term
Proteomics Clin Appl. 2018 Sep;12(5)	Q5TGZ0	MINOS1	MICOS complex subunit MIC10	PE < C	term
Proteomics Clin Appl. 2018 Sep;12(5)	P27797	CALR	Calreticulin	PE < C	term
Proteomics Clin Appl. 2018 Sep;12(5)	P23284	PPIB	Peptidyl-prolyl cis-trans isomerase B	PE < C	term
Proteomics Clin Appl. 2018 Sep;12(5)	Q9BQP7	MGME1	Mitochondrial genome maintenance exonuclease 1	PE < C	term
Proteomics Clin Appl. 2018 Sep;12(5)	P11021	HSPA5	Endoplasmic reticulum chaperone BiP	PE < C	term
Proteomics Clin Appl. 2018 Sep;12(5)	O95714	HERC2	E3 ubiquitin-protein ligase HERC2	PE < C	term
Proteomics Clin Appl. 2018 Sep;12(5)	Q6DKK2	TTC19	Tetratricopeptide repeat protein 19, mitochondrial	PE < C	term
Proteomics Clin Appl. 2018 Sep;12(5)	P62906	RPL10A	60S ribosomal protein L10a	PE < C	term
Proteomics Clin Appl. 2018 Sep;12(5)	P04839	CYBB	Cytochrome b-245 heavy chain	PE < C	term
Proteomics Clin Appl. 2018 Sep;12(5)	Q13724	MOGS	Mannosyl-oligosaccharide glucosidase	PE < C	term
Proteomics Clin Appl. 2018 Sep;12(5)	P08559	PDHA1	Pyruvate dehydrogenase E1 component subunit alpha, somatic form, mitochondrial	PE < C	term
Proteomics Clin Appl. 2018 Sep;12(5)	Q9H2K0	MTIF3	Translation initiation factor IF-3, mitochondrial	PE < C	term
Proteomics Clin Appl. 2018 Sep;12(5)	Q96HH9	GRAMD3	GRAM domain-containing protein 2B	PE < C	term
Proteomics Clin Appl. 2018 Sep;12(5)	P30101	PDIA3	Protein disulfide-isomerase A3	PE < C	term
Proteomics Clin Appl. 2018 Sep;12(5)	O75608	LYPLA1	Acyl-protein thioesterase 1	PE < C	term
Proteomics Clin Appl. 2018 Sep;12(5)	P15954	COX7C	Cytochrome c oxidase subunit 7C, mitochondrial	PE < C	term
Proteomics Clin Appl. 2018 Sep;12(5)	P09669	COX6C	Cytochrome c oxidase subunit 6C	PE < C	term
Proteomics Clin Appl. 2018 Sep;12(5)	P49821	NDUFV1	NADH dehydrogenase [ubiquinone] flavoprotein 1, mitochondrial	PE < C	term
Proteomics Clin Appl. 2018 Sep;12(5)	Q08380	LGALS3BP	Galectin-3-binding protein	PE < C	term
Proteomics Clin Appl. 2018 Sep;12(5)	Q9BUP3	HTATIP2	Oxidoreductase HTATIP2	PE < C	term
BMC Pregnancy Childbirth. 2018 Nov 7;18(1)	O75083	WDR1	WD repeat-containing protein 1	PE > C	term	GDM-PE group(33.97±1.05 weeks)
BMC Pregnancy Childbirth. 2018 Nov 7;18(1)	P17948	FLT1	Vascular endothelial growth factor receptor 1	PE > C	term	GDM group (38.49±0.98 weeks)
BMC Pregnancy Childbirth. 2018 Nov 7;18(1)	P15428	HPGD	15-hydroxyprostaglandin dehydrogenase	PE > C	term
BMC Pregnancy Childbirth. 2018 Nov 7;18(1)	E9PKP0	RNASEH2C	Ribonuclease H2, subunit C	PE > C	term
BMC Pregnancy Childbirth. 2018 Nov 7;18(1)	D3DX03	ABP1	Amine oxidase	PE > C	term
BMC Pregnancy Childbirth. 2018 Nov 7;18(1)	B4DNZ4	N/A	cDNA FLJ51917	PE > C	term
BMC Pregnancy Childbirth. 2018 Nov 7;18(1)	B6ECB2	MUC1	Mucin 1	PE > C	term
BMC Pregnancy Childbirth. 2018 Nov 7;18(1)	P09525	ANXA4	Annexin A4	PE > C	term
BMC Pregnancy Childbirth. 2018 Nov 7;18(1)	Q8N959	N/A	cDNA FLJ38330	PE > C	term
BMC Pregnancy Childbirth. 2018 Nov 7;18(1)	Q9BXP8	PAPPA2	Pappalysin-2	PE > C	term
BMC Pregnancy Childbirth. 2018 Nov 7;18(1)	Q96HE7	ERO1A	ERO1-like protein 1 alpha	PE > C	term
BMC Pregnancy Childbirth. 2018 Nov 7;18(1)	Q96EK5	KIF1BP	KIF 1-binding protein	PE < C	term
BMC Pregnancy Childbirth. 2018 Nov 7;18(1)	Q7Z567	ATF3	Activating transcription factor 3	PE < C	term
BMC Pregnancy Childbirth. 2018 Nov 7;18(1)	E9PIR7	TXNRD1	Thioredoxin reductase 1	PE < C	term
BMC Pregnancy Childbirth. 2018 Nov 7;18(1)	B3KV96	N/A	cDNA FLJ16285	PE < C	term
BMC Pregnancy Childbirth. 2018 Nov 7;18(1)	P56181	NDUFV3	NADH dehydrogenase flavoprotein 3	PE < C	term
BMC Pregnancy Childbirth. 2018 Nov 7;18(1)	Q5JW85	GSTA3	Glutathione S-transferase A3	PE < C	term
BMC Pregnancy Childbirth. 2018 Nov 7;18(1)	J3QL04	ASPSCR1	Tether containing UBX domain for GLUT4	PE < C	term
BMC Pregnancy Childbirth. 2018 Nov 7;18(1)	Q07283	TCHH	Trichohyalin	PE < C	term
BMC Pregnancy Childbirth. 2018 Nov 7;18(1)	Q59HF0	N/A	Solute carrier family 13	PE < C	term
BMC Pregnancy Childbirth. 2018 Nov 7;18(1)	Q9NV56	MRGBP	MRG/MORF4L-binding protein	PE < C	term
BMC Pregnancy Childbirth. 2018 Nov 7;18(1)	Q96HN2	AHCYL2	Adenosylhomocysteinase 2	PE < C	term
BMC Pregnancy Childbirth. 2018 Nov 7;18(1)	B1ANR0	PABPC4	Polyadenylate-binding protein 4	PE < C	term
J Proteome Res. 2017 Feb 3;16(2)	Q5VU43	PDE4DIP	Myomegalin	PE < C	term	PE group(38.46±1.38 weeks)
J Proteome Res. 2017 Feb 3;16(2)	O43707	ACTN4	Alpha-actinin-4	PE < C	term	control group (39.25±1.15 weeks)
J Proteome Res. 2017 Feb 3;16(2)	O75334	PPFIA2	Liprin-alpha-2	PE < C	term
J Proteome Res. 2017 Feb 3;16(2)	O75616	ERAL1	Isoform HERA-B of GTPase Era, mitochondrial	PE < C	term
J Proteome Res. 2017 Feb 3;16(2)	O94983	CAMTA2	Isoform 2 of Calmodulin-binding transcription activator 2	PE < C	term
J Proteome Res. 2017 Feb 3;16(2)	O95954	FTCD	Formimidoyltransferase-cyclodeaminase	PE < C	term
J Proteome Res. 2017 Feb 3;16(2)	P00450	CP	Ceruloplasmin	PE < C	term
J Proteome Res. 2017 Feb 3;16(2)	P00488	F13A1	Coagulation factor XIII A chain	PE < C	term
J Proteome Res. 2017 Feb 3;16(2)	P00738	HP	Haptoglobin	PE < C	term
J Proteome Res. 2017 Feb 3;16(2)	P01009	SERPINA1	Alpha-1-antitrypsin	PE < C	term
J Proteome Res. 2017 Feb 3;16(2)	P01011	SERPINA3	Alpha-1-antichymotrypsin	PE < C	term
J Proteome Res. 2017 Feb 3;16(2)	P01024	C3	Complement C3	PE < C	term
J Proteome Res. 2017 Feb 3;16(2)	P01130	LDLR	Low-density lipoprotein receptor	PE < C	term
J Proteome Res. 2017 Feb 3;16(2)	P02675	FGB	Fibrinogen beta chain	PE < C	term
J Proteome Res. 2017 Feb 3;16(2)	P02679	FGG	Isoform Gamma-A of Fibrinogen gamma chain	PE < C	term
J Proteome Res. 2017 Feb 3;16(2)	P02774	GC	Vitamin D-binding protein	PE < C	term
J Proteome Res. 2017 Feb 3;16(2)	P02790	HPX	Hemopexin	PE < C	term
J Proteome Res. 2017 Feb 3;16(2)	P02792	FTL	Ferritin light chain	PE < C	term
J Proteome Res. 2017 Feb 3;16(2)	P03951	F11	Isoform 2 of Coagulation factor XI	PE < C	term
J Proteome Res. 2017 Feb 3;16(2)	P04004	VTN	Vitronectin	PE < C	term
J Proteome Res. 2017 Feb 3;16(2)	P05108	CYP11A1	Cholesterol side-chain cleavage enzyme, mitochondrial	PE < C	term
J Proteome Res. 2017 Feb 3;16(2)	P05120	SERPINB2	Plasminogen activator inhibitor 2	PE < C	term
J Proteome Res. 2017 Feb 3;16(2)	P05556	ITGB1	Integrin beta-1	PE < C	term
J Proteome Res. 2017 Feb 3;16(2)	P07237	P4HB	Protein disulfide-isomerase	PE < C	term
J Proteome Res. 2017 Feb 3;16(2)	P07339	CTSD	Cathepsin D	PE < C	term
J Proteome Res. 2017 Feb 3;16(2)	P07355	ANXA2	Annexin A2	PE < C	term
J Proteome Res. 2017 Feb 3;16(2)	P08697	SERPINF2	Alpha-2-antiplasmin	PE < C	term
J Proteome Res. 2017 Feb 3;16(2)	P09630	HOXC6	Homeobox protein Hox-C6	PE < C	term
J Proteome Res. 2017 Feb 3;16(2)	P0C0L5	C4B	Complement C4-B	PE < C	term
J Proteome Res. 2017 Feb 3;16(2)	P10599	TXN	Isoform 2 of Thioredoxin	PE < C	term
J Proteome Res. 2017 Feb 3;16(2)	P11166	SLC2A1	Solute carrier family 2, facilitated glucose transporter member 1	PE < C	term
J Proteome Res. 2017 Feb 3;16(2)	P11511	CYP19A1	Aromatase	PE < C	term
J Proteome Res. 2017 Feb 3;16(2)	P11532	DMD	Dystrophin	PE < C	term
J Proteome Res. 2017 Feb 3;16(2)	P12429	ANXA3	Annexin A3	PE < C	term
J Proteome Res. 2017 Feb 3;16(2)	P13667	PDIA4	Protein disulfide-isomerase A4	PE < C	term
J Proteome Res. 2017 Feb 3;16(2)	P13727	PRG2	Bone marrow proteoglycan	PE < C	term
J Proteome Res. 2017 Feb 3;16(2)	P14060	HSD3B1	3 beta-hydroxysteroid dehydrogenase/Delta 5-->4-isomerase type 1	PE < C	term
J Proteome Res. 2017 Feb 3;16(2)	P14061	HSD17B1	Estradiol 17-beta-dehydrogenase 1	PE < C	term
J Proteome Res. 2017 Feb 3;16(2)	P14210	HGF	Hepatocyte growth factor	PE < C	term
J Proteome Res. 2017 Feb 3;16(2)	P15311	EZR	Ezrin	PE < C	term
J Proteome Res. 2017 Feb 3;16(2)	P16284	PECAM1	Platelet endothelial cell adhesion molecule	PE < C	term
J Proteome Res. 2017 Feb 3;16(2)	P22314	UBA1	Ubiquitin-like modifier-activating enzyme 1	PE < C	term
J Proteome Res. 2017 Feb 3;16(2)	P23142	FBLN1	Fibulin-1	PE < C	term
J Proteome Res. 2017 Feb 3;16(2)	P23229	ITGA6	Integrin alpha-6	PE < C	term
J Proteome Res. 2017 Feb 3;16(2)	P23528	CFL1	Cofilin-1	PE < C	term
J Proteome Res. 2017 Feb 3;16(2)	P26038	MSN	Moesin	PE < C	term
J Proteome Res. 2017 Feb 3;16(2)	P30044	PRDX5	Peroxiredoxin-5, mitochondrial	PE < C	term
J Proteome Res. 2017 Feb 3;16(2)	P35555	FBN1	Fibrillin-1	PE < C	term
J Proteome Res. 2017 Feb 3;16(2)	P35609	ACTN2	Alpha-actinin-2	PE < C	term
J Proteome Res. 2017 Feb 3;16(2)	P35612	ADD2	Beta-adducin	PE < C	term
J Proteome Res. 2017 Feb 3;16(2)	P35613	BSG	Isoform 2 of Basigin	PE < C	term
J Proteome Res. 2017 Feb 3;16(2)	P37059	HSD17B2	Estradiol 17-beta-dehydrogenase 2	PE < C	term
J Proteome Res. 2017 Feb 3;16(2)	P37802	TAGLN2	Transgelin-2	PE < C	term
J Proteome Res. 2017 Feb 3;16(2)	P38398	BRCA1	Breast cancer type 1 susceptibility protein	PE < C	term
J Proteome Res. 2017 Feb 3;16(2)	P47985	UQCRFS1	Cytochrome b-c1 complex subunit Rieske, mitochondrial	PE < C	term
J Proteome Res. 2017 Feb 3;16(2)	P59190	RAB15	Isoform 2 of Ras-related protein Rab-15	PE < C	term
J Proteome Res. 2017 Feb 3;16(2)	P62158	CALM1	Calmodulin	PE < C	term
J Proteome Res. 2017 Feb 3;16(2)	P68036	UBE2L3	Isoform 2 of Ubiquitin-conjugating enzyme E2 L3	PE < C	term
J Proteome Res. 2017 Feb 3;16(2)	Q13136	PPFIA1	Liprin-alpha-1	PE < C	term
J Proteome Res. 2017 Feb 3;16(2)	Q14554	PDIA5	Protein disulfide-isomerase A5	PE < C	term
J Proteome Res. 2017 Feb 3;16(2)	Q15084	PDIA6	Isoform 2 of Protein disulfide-isomerase A6	PE < C	term
J Proteome Res. 2017 Feb 3;16(2)	Q3SY00	TSGA10IP	Testis-specific protein 10-interacting protein	PE < C	term
J Proteome Res. 2017 Feb 3;16(2)	Q5JRA6	MIA3	Melanoma inhibitory activity protein 3	PE < C	term
J Proteome Res. 2017 Feb 3;16(2)	Q63HQ2	EGFLAM	Pikachurin	PE < C	term
J Proteome Res. 2017 Feb 3;16(2)	Q6ZU15	SEPTIN14	Septin-14	PE < C	term
J Proteome Res. 2017 Feb 3;16(2)	Q7Z3Z0	KRT25	Keratin, type I cytoskeletal 25	PE < C	term
J Proteome Res. 2017 Feb 3;16(2)	Q8N573	OXR1	Isoform 5 of Oxidation resistance protein 1	PE < C	term
J Proteome Res. 2017 Feb 3;16(2)	Q8NBS9	TXNDC5	Thioredoxin domain-containing protein 5	PE < C	term
J Proteome Res. 2017 Feb 3;16(2)	Q99959	PKP2	Plakophilin-2	PE < C	term
J Proteome Res. 2017 Feb 3;16(2)	Q9H201	EPN3	Epsin-3	PE < C	term
J Proteome Res. 2017 Feb 3;16(2)	Q9NNX6	CD209	Isoform 6 of CD209 antigen	PE < C	term
J Proteome Res. 2017 Feb 3;16(2)	Q9NZM1	MYOF	Myoferlin	PE < C	term
J Proteome Res. 2017 Feb 3;16(2)	P02768	ALB	Serum albumin	PE < C	term
J Proteome Res. 2017 Feb 3;16(2)	P46776	RPL27A	60S ribosomal protein L27a	PE < C	term
J Proteome Res. 2017 Feb 3;16(2)	P50454	SERPINH1	Serpin H1	PE < C	term
J Proteome Res. 2017 Feb 3;16(2)	P80365	HSD11B2	Corticosteroid 11-beta-dehydrogenase isozyme 2	PE < C	term
J Proteome Res. 2017 Feb 3;16(2)	Q01995	TAGLN	Transgelin	PE < C	term
J Proteome Res. 2017 Feb 3;16(2)	Q03135	CAV1	Caveolin-1	PE < C	term
J Proteome Res. 2017 Feb 3;16(2)	Q08043	ACTN3	Alpha-actinin-3	PE < C	term
J Proteome Res. 2017 Feb 3;16(2)	Q14832	GRM3	Metabotropic glutamate receptor 3	PE < C	term
J Proteome Res. 2017 Feb 3;16(2)	Q15019	SEPTIN2	Septin-2	PE < C	term
J Proteome Res. 2017 Feb 3;16(2)	Q16352	INA	Alpha-internexin	PE < C	term
J Proteome Res. 2017 Feb 3;16(2)	Q5VSY0	GKAP1	G kinase-anchoring protein 1	PE < C	term
J Proteome Res. 2017 Feb 3;16(2)	P49796	RGS3	Isoform 6 of Regulator of G-protein signaling 3	PE < C	term
J Proteome Res. 2017 Feb 3;16(2)	Q6ZR08	DNAH12	Isoform 3 of Dynein heavy chain 12, axonemal	PE < C	term
J Proteome Res. 2017 Feb 3;16(2)	Q86UV5	USP48	Ubiquitin carboxyl-terminal hydrolase 48	PE < C	term
J Proteome Res. 2017 Feb 3;16(2)	Q8IZU9	KIRREL3	Kin of IRRE-like protein 3	PE < C	term
J Proteome Res. 2017 Feb 3;16(2)	Q8NAN2	MIGA1	Protein FAM73A	PE < C	term
J Proteome Res. 2017 Feb 3;16(2)	Q92870	APBB2	Amyloid beta A4 precursor protein-binding family B member 2	PE < C	term
J Proteome Res. 2017 Feb 3;16(2)	Q96KP4	CNDP2	Cytosolic non-specific dipeptidase	PE < C	term
J Proteome Res. 2017 Feb 3;16(2)	Q9BXJ8	TMEM120A	Isoform 2 of Transmembrane protein 120A	PE < C	term
J Proteome Res. 2017 Feb 3;16(2)	Q9BYG3	NIFK	MKI67 FHA domain-interacting nucleolar phosphoprotein	PE < C	term
J Proteome Res. 2017 Feb 3;16(2)	Q9C0C2	TNKS1BP1	182 kDa tankyrase-1-binding protein	PE < C	term
J Proteome Res. 2017 Feb 3;16(2)	Q9GZM7	TINAGL1	Tubulointerstitial nephritis antigen-like	PE < C	term
J Proteome Res. 2017 Feb 3;16(2)	Q9H2D6	TRIOBP	TRIO and F-actin-binding protein	PE < C	term
J Proteome Res. 2017 Feb 3;16(2)	Q9H7F0	ATP13A3	Probable cation-transporting ATPase 13A3	PE < C	term
J Proteome Res. 2017 Feb 3;16(2)	Q9HBD1	RC3H2	Roquin-2	PE < C	term
J Proteome Res. 2017 Feb 3;16(2)	Q9NY27	PPP4R2	Serine/threonine-protein phosphatase 4 regulatory subunit 2	PE < C	term
J Proteome Res. 2017 Feb 3;16(2)	Q9NZU7	CABP1	Calcium-binding protein 1	PE < C	term
J Proteome Res. 2017 Feb 3;16(2)	Q9P258	RCC2	Protein RCC2	PE < C	term
J Proteome Res. 2017 Feb 3;16(2)	Q9Y6U3	SCIN	Adseverin	PE < C	term
J Proteome Res. 2017 Feb 3;16(2)	O75529	TAF5L	TAF5-like RNA polymerase II p300/CBP-associated factor-associated factor 65 kDa subunit 5L	PE < C	term
J Proteome Res. 2017 Feb 3;16(2)	O96028	NSD2	Histone-lysine N-methyltransferase NSD2	PE < C	term
J Proteome Res. 2017 Feb 3;16(2)	P01876	IGHA1	Ig alpha-1 chain C region	PE < C	term
J Proteome Res. 2017 Feb 3;16(2)	P13611	VCAN	Versican core protein	PE < C	term
J Proteome Res. 2017 Feb 3;16(2)	A0MZ66	SHTN1	Isoform 6 of Shootin-1	PE < C	term
J Proteome Res. 2017 Feb 3;16(2)	A3KMH1	VWA8	von Willebrand factor A domain-containing protein 8	PE > C	term
J Proteome Res. 2017 Feb 3;16(2)	O15197	EPHB6	Ephrin type-B receptor 6	PE > C	term
J Proteome Res. 2017 Feb 3;16(2)	O75923	DYSF	Dysferlin	PE > C	term
J Proteome Res. 2017 Feb 3;16(2)	P00367	GLUD1	Glutamate dehydrogenase 1, mitochondrial	PE > C	term
J Proteome Res. 2017 Feb 3;16(2)	P00747	PLG	Plasminogen	PE > C	term
J Proteome Res. 2017 Feb 3;16(2)	P02647	APOA1	Apolipoprotein A-I	PE > C	term
J Proteome Res. 2017 Feb 3;16(2)	P02765	AHSG	Alpha-2-HS-glycoprotein	PE > C	term
J Proteome Res. 2017 Feb 3;16(2)	P02786	TFRC	Transferrin receptor protein 1	PE > C	term
J Proteome Res. 2017 Feb 3;16(2)	P02787	TF	Serotransferrin	PE > C	term
J Proteome Res. 2017 Feb 3;16(2)	P06396	GSN	Gelsolin	PE > C	term
J Proteome Res. 2017 Feb 3;16(2)	P07900	HSP90AA1	Isoform 2 of Heat shock protein HSP 90-alpha	PE > C	term
J Proteome Res. 2017 Feb 3;16(2)	P08107	HSPA1A	Heat shock 70 kDa protein 1A/1B	PE > C	term
J Proteome Res. 2017 Feb 3;16(2)	P08133	ANXA6	Annexin A6	PE > C	term
J Proteome Res. 2017 Feb 3;16(2)	P08238	HSP90AB1	Heat shock protein HSP 90-beta	PE > C	term
J Proteome Res. 2017 Feb 3;16(2)	P09211	GSTP1	Glutathione S-transferase P	PE > C	term
J Proteome Res. 2017 Feb 3;16(2)	P11142	HSPA8	Heat shock cognate 71 kDa protein	PE > C	term
J Proteome Res. 2017 Feb 3;16(2)	P16104	H2AX	Histone H2AX	PE > C	term
J Proteome Res. 2017 Feb 3;16(2)	P17066	HSPA6	Heat shock 70 kDa protein 6	PE > C	term
J Proteome Res. 2017 Feb 3;16(2)	P18206	VCL	Vinculin	PE > C	term
J Proteome Res. 2017 Feb 3;16(2)	P19652	ORM2	Alpha-1-acid glycoprotein 2	PE > C	term
J Proteome Res. 2017 Feb 3;16(2)	P21980	TGM2	Protein-glutamine gamma-glutamyltransferase 2	PE > C	term
J Proteome Res. 2017 Feb 3;16(2)	P27487	DPP4	Dipeptidyl peptidase 4	PE > C	term
J Proteome Res. 2017 Feb 3;16(2)	P30041	PRDX6	Peroxiredoxin-6	PE > C	term
J Proteome Res. 2017 Feb 3;16(2)	P30048	PRDX3	Thioredoxin-dependent peroxide reductase, mitochondrial	PE > C	term
J Proteome Res. 2017 Feb 3;16(2)	P34931	HSPA1L	Heat shock 70 kDa protein 1-like	PE > C	term
J Proteome Res. 2017 Feb 3;16(2)	P35221	CTNNA1	Catenin alpha-1	PE > C	term
J Proteome Res. 2017 Feb 3;16(2)	P35241	RDX	Radixin	PE > C	term
J Proteome Res. 2017 Feb 3;16(2)	P35556	FBN2	Fibrillin-2	PE > C	term
J Proteome Res. 2017 Feb 3;16(2)	P38646	HSPA9	Stress-70 protein, mitochondrial	PE > C	term
J Proteome Res. 2017 Feb 3;16(2)	P45880	VDAC2	Voltage-dependent anion-selective channel protein 2	PE > C	term
J Proteome Res. 2017 Feb 3;16(2)	Q15582	TGFBI	Transforming growth factor-beta-induced protein ig-h3	PE > C	term
J Proteome Res. 2017 Feb 3;16(2)	Q16777	H2AC20	Histone H2A type 2-C	PE > C	term
J Proteome Res. 2017 Feb 3;16(2)	P46940	IQGAP1	Ras GTPase-activating-like protein IQGAP1	PE > C	term
J Proteome Res. 2017 Feb 3;16(2)	P50895	BCAM	Basal cell adhesion molecule	PE > C	term
J Proteome Res. 2017 Feb 3;16(2)	P54652	HSPA2	Heat shock-related 70 kDa protein 2	PE > C	term
J Proteome Res. 2017 Feb 3;16(2)	P98160	HSPG2	Basement membrane-specific heparan sulfate proteoglycan core protein	PE > C	term
J Proteome Res. 2017 Feb 3;16(2)	Q05209	PTPN12	Tyrosine-protein phosphatase non-receptor type 12	PE > C	term
J Proteome Res. 2017 Feb 3;16(2)	Q06830	PRDX1	Peroxiredoxin-1	PE > C	term
J Proteome Res. 2017 Feb 3;16(2)	Q12931	TRAP1	Heat shock protein 75 kDa, mitochondrial	PE > C	term
J Proteome Res. 2017 Feb 3;16(2)	Q13162	PRDX4	Peroxiredoxin-4	PE > C	term
J Proteome Res. 2017 Feb 3;16(2)	Q16181	SEPTIN7	Septin-7	PE > C	term
J Proteome Res. 2017 Feb 3;16(2)	Q5THR3	EFCAB6	EF-hand calcium-binding domain-containing protein 6	PE > C	term
J Proteome Res. 2017 Feb 3;16(2)	Q5U5Z8	AGBL2	Cytosolic carboxypeptidase 2	PE > C	term
J Proteome Res. 2017 Feb 3;16(2)	Q68CZ2	TNS3	Tensin-3	PE > C	term
J Proteome Res. 2017 Feb 3;16(2)	Q6ZSZ6	TSHZ1	Isoform 2 of Teashirt homolog 1	PE > C	term
J Proteome Res. 2017 Feb 3;16(2)	Q7Z4L9	PPP1R42	Protein phosphatase 1 regulatory subunit 42	PE > C	term
J Proteome Res. 2017 Feb 3;16(2)	Q8N4C6	NIN	Isoform 5 of Ninein	PE > C	term
J Proteome Res. 2017 Feb 3;16(2)	Q8N5G2	MACO1	Macoilin	PE > C	term
J Proteome Res. 2017 Feb 3;16(2)	Q8ND30	PPFIBP2	Liprin-beta-2	PE > C	term
J Proteome Res. 2017 Feb 3;16(2)	Q8WV44	TRIM41	Isoform 2 of E3 ubiquitin-protein ligase TRIM41	PE > C	term
J Proteome Res. 2017 Feb 3;16(2)	Q92599	SEPTIN8	Septin-8	PE > C	term
J Proteome Res. 2017 Feb 3;16(2)	Q96QU1	PCDH15	Protocadherin-15	PE > C	term
J Proteome Res. 2017 Feb 3;16(2)	Q99469	STAC	SH3 and cysteine-rich domain-containing protein	PE > C	term
J Proteome Res. 2017 Feb 3;16(2)	Q9BZE9	ASPSCR1	Isoform 3 of Tether containing UBX domain for GLUT4	PE > C	term
J Proteome Res. 2017 Feb 3;16(2)	Q9H6Q4	CIAO3	Cytosolic Fe-S cluster assembly factor NARFL	PE > C	term
J Proteome Res. 2017 Feb 3;16(2)	Q9NQC3	RTN4	Reticulon-4	PE > C	term
J Proteome Res. 2017 Feb 3;16(2)	Q9UQB8	BAIAP2	Brain-specific angiogenesis inhibitor 1-associated protein 2	PE > C	term
J Proteome Res. 2017 Feb 3;16(2)	Q9Y4L1	HYOU1	Hypoxia up-regulated protein 1	PE > C	term
J Proteome Res. 2017 Feb 3;16(2)	Q9Y6Q1	CAPN6	Calpain-6	PE > C	term
J Proteome Res. 2017 Feb 3;16(2)	A6QL64	ANKRD36	Ankyrin repeat domain-containing protein 36A	PE > C	term
J Proteome Res. 2017 Feb 3;16(2)	P54727	RAD23B	UV excision repair protein RAD23 homolog B	PE > C	term
J Proteome Res. 2017 Dec 1;16(12)	P17813	ENG	Endoglin	PE > C	term	PE group(35-36.9 weeks)
J Proteome Res. 2017 Dec 1;16(12)	Q96NY8	NECTIN4	Nectin-4	PE > C	term
J Proteome Res. 2017 Dec 1;16(12)	Q29RF7	PDS5A	Sister chromatid cohesion protein PDS5 homolog A	PE > C	term
J Proteome Res. 2017 Dec 1;16(12)	Q8IYU8	MICU2	Calcium uptake protein 2, mitochondrial	PE > C	term
J Proteome Res. 2017 Dec 1;16(12)	P21589	NT5E	5'-nucleotidase	PE > C	term
J Proteome Res. 2017 Dec 1;16(12)	O43699	SIGLEC6	Sialic acid-binding Ig-like lectin 6	PE > C	term
J Proteome Res. 2017 Dec 1;16(12)	P13987	CD59	CD59 glycoprotein	PE > C	term
J Proteome Res. 2017 Dec 1;16(12)	P35573	AGL	Glycogen debranching enzyme	PE > C	term
J Proteome Res. 2017 Dec 1;16(12)	P08473	MME	Neprilysin	PE > C	term
J Proteome Res. 2017 Dec 1;16(12)	P02008	HBZ	Hemoglobin subunit zeta	PE > C	term
J Proteome Res. 2017 Dec 1;16(12)	P05187	ALPP	Alkaline phosphatase, placental type	PE > C	term
J Proteome Res. 2017 Dec 1;16(12)	P08183	ABCB1	Multidrug resistance protein 1	PE > C	term
J Proteome Res. 2017 Dec 1;16(12)	Q13574	DGKZ	Diacylglycerol kinase zeta	PE > C	term
J Proteome Res. 2017 Dec 1;16(12)	Q99816	TSG101	Tumor susceptibility gene 101 protein	PE > C	term
J Proteome Res. 2017 Dec 1;16(12)	Q6ZW31	SYDE1	Rho GTPase-activating protein SYDE1	PE > C	term
J Proteome Res. 2017 Dec 1;16(12)	P30626	SRI	Sorcin	PE > C	term
J Proteome Res. 2017 Dec 1;16(12)	Q6VY07	PACS1	Phosphofurin acidic cluster sorting protein 1	PE > C	term
J Proteome Res. 2017 Dec 1;16(12)	Q9UPQ0	LIMCH1	LIM and calponin homology domains-containing protein 1	PE > C	term
J Proteome Res. 2017 Dec 1;16(12)	P32322	PYCR1	Pyrroline-5-carboxylate reductase 1, mitochondrial	PE > C	term
J Proteome Res. 2017 Dec 1;16(12)	Q99988	GDF15	Growth/differentiation factor 15	PE > C	term
J Proteome Res. 2017 Dec 1;16(12)	P14854	COX6B1	Cytochrome c oxidase subunit 6B1	PE > C	term
J Proteome Res. 2017 Dec 1;16(12)	Q9Y4K1	AIM1	Absent in melanoma 1 protein	PE > C	term
J Proteome Res. 2017 Dec 1;16(12)	Q15276	RABEP1	Rab GTPase-binding effector protein 1	PE > C	term
J Proteome Res. 2017 Dec 1;16(12)	Q02543	RPL18A	60S ribosomal protein L18a	PE > C	term
J Proteome Res. 2017 Dec 1;16(12)	P62899	RPL31	60S ribosomal protein L31	PE > C	term
J Proteome Res. 2017 Dec 1;16(12)	O95833	CLIC3	Chloride intracellular channel protein 3	PE > C	term
J Proteome Res. 2017 Dec 1;16(12)	Q93050	ATP6V0A1	V-type proton ATPase 116 kDa subunit a isoform 1	PE > C	term
J Proteome Res. 2017 Dec 1;16(12)	Q5VSL9	STRIP1	Striatin-interacting protein 1	PE > C	term
J Proteome Res. 2017 Dec 1;16(12)	Q9NRK6	ABCB10	ATP-binding cassette sub-family B member 10, mitochondrial	PE > C	term
J Proteome Res. 2017 Dec 1;16(12)	P42702	LIFR	Leukemia inhibitory factor receptor	PE > C	term
J Proteome Res. 2017 Dec 1;16(12)	Q13488	TCIRG1	V-type proton ATPase 116 kDa subunit a isoform 3	PE > C	term
J Proteome Res. 2017 Dec 1;16(12)	Q9H6H4	REEP4	Receptor expression-enhancing protein 4	PE > C	term
J Proteome Res. 2017 Dec 1;16(12)	O43157	PLXNB1	Plexin-B1	PE > C	term
J Proteome Res. 2017 Dec 1;16(12)	O94919	ENDOD1	Endonuclease domain-containing 1 protein	PE > C	term
J Proteome Res. 2017 Dec 1;16(12)	Q5TDH0	DDI2	Protein DDI1 homolog 2	PE > C	term
J Proteome Res. 2017 Dec 1;16(12)	Q9Y679	AUP1	Ancient ubiquitous protein 1	PE > C	term
J Proteome Res. 2017 Dec 1;16(12)	P11717	IGF2R	Cation-independent mannose-6-phosphate receptor	PE > C	term
J Proteome Res. 2017 Dec 1;16(12)	P08865	RPSA	40S ribosomal protein SA	PE > C	term
J Proteome Res. 2017 Dec 1;16(12)	P51452	DUSP3	Dual specificity protein phosphatase 3	PE > C	term
J Proteome Res. 2017 Dec 1;16(12)	Q9Y6K5	OAS3	2'-5'-oligoadenylate synthase 3	PE > C	term
J Proteome Res. 2017 Dec 1;16(12)	Q14849	STARD3	StAR-related lipid transfer protein 3	PE > C	term
J Proteome Res. 2017 Dec 1;16(12)	P53701	HCCS	Cytochrome c-type heme lyase	PE > C	term
J Proteome Res. 2017 Dec 1;16(12)	P61619	SEC61A1	Protein transport protein Sec61 subunit alpha isoform 1	PE > C	term
J Proteome Res. 2017 Dec 1;16(12)	Q8TE68	EPS8L1	Epidermal growth factor receptor kinase substrate 8-like protein 1	PE > C	term
J Proteome Res. 2017 Dec 1;16(12)	Q6P1M3	LLGL2	Lethal	PE > C	term
J Proteome Res. 2017 Dec 1;16(12)	P98164	LRP2	Low-density lipoprotein receptor-related protein 2	PE > C	term
J Proteome Res. 2017 Dec 1;16(12)	Q9BXP5	SRRT	Serrate RNA effector molecule homolog	PE > C	term
J Proteome Res. 2017 Dec 1;16(12)	Q8WTV0	SCARB1	Scavenger receptor class B member 1	PE > C	term
J Proteome Res. 2017 Dec 1;16(12)	O43184	ADAM12	Disintegrin and metalloproteinase domain-containing protein 12	PE > C	term
J Proteome Res. 2017 Dec 1;16(12)	Q86X83	COMMD2	COMM domain-containing protein 2	PE > C	term
J Proteome Res. 2017 Dec 1;16(12)	Q8IZ52	CHPF	Chondroitin sulfate synthase 2	PE > C	term
J Proteome Res. 2017 Dec 1;16(12)	Q68CQ7	GLT8D1	Glycosyltransferase 8 domain-containing protein 1	PE > C	term
J Proteome Res. 2017 Dec 1;16(12)	Q07020	RPL18	60S ribosomal protein L18	PE > C	term
J Proteome Res. 2017 Dec 1;16(12)	P42858	HTT	Huntingtin	PE > C	term
J Proteome Res. 2017 Dec 1;16(12)	P46778	RPL21	60S ribosomal protein L21	PE > C	term
J Proteome Res. 2017 Dec 1;16(12)	Q13501	SQSTM1	Sequestosome-1	PE > C	term
J Proteome Res. 2017 Dec 1;16(12)	O95372	LYPLA2	Acyl-protein thioesterase 2	PE > C	term
J Proteome Res. 2017 Dec 1;16(12)	Q9Y6B6	SAR1B	GTP-binding protein SAR1b	PE > C	term
J Proteome Res. 2017 Dec 1;16(12)	Q9UG56	PISD	Phosphatidylserine decarboxylase proenzyme, mitochondrial	PE > C	term
J Proteome Res. 2017 Dec 1;16(12)	O75175	CNOT3	CCR4-NOT transcription complex subunit 3	PE > C	term
J Proteome Res. 2017 Dec 1;16(12)	Q96PE1	ADGRA2	Adhesion G protein-coupled receptor A2	PE > C	term
J Proteome Res. 2017 Dec 1;16(12)	P36915	GNL1	Guanine nucleotide-binding protein-like 1	PE > C	term
J Proteome Res. 2017 Dec 1;16(12)	P62917	RPL8	60S ribosomal protein L8	PE > C	term
J Proteome Res. 2017 Dec 1;16(12)	P51572	BCAP31	B-cell receptor-associated protein 31	PE > C	term
J Proteome Res. 2017 Dec 1;16(12)	Q9NZ01	TECR	Very-long-chain enoyl-CoA reductase	PE > C	term
J Proteome Res. 2017 Dec 1;16(12)	Q9H6S3	EPS8L2	Epidermal growth factor receptor kinase substrate 8-like protein 2	PE > C	term
J Proteome Res. 2017 Dec 1;16(12)	Q9UI12	ATP6V1H	V-type proton ATPase subunit H	PE > C	term
J Proteome Res. 2017 Dec 1;16(12)	Q92626	PXDN	Peroxidasin homolog	PE > C	term
J Proteome Res. 2017 Dec 1;16(12)	O60502	MGEA5	Protein O-GlcNAcase	PE > C	term
J Proteome Res. 2017 Dec 1;16(12)	Q92597	NDRG1	Protein NDRG1	PE > C	term
J Proteome Res. 2017 Dec 1;16(12)	O94804	STK10	Serine/threonine-protein kinase 10	PE > C	term
J Proteome Res. 2017 Dec 1;16(12)	Q9Y6M5	SLC30A1	Zinc transporter 1	PE > C	term
J Proteome Res. 2017 Dec 1;16(12)	P29622	SERPINA4	Kallistatin	PE > C	term
J Proteome Res. 2017 Dec 1;16(12)	Q14318	FKBP8	Peptidyl-prolyl cis-trans isomerase FKBP8	PE > C	term
J Proteome Res. 2017 Dec 1;16(12)	P62280	RPS11	40S ribosomal protein S11	PE > C	term
J Proteome Res. 2017 Dec 1;16(12)	P35270	SPR	Sepiapterin reductase	PE > C	term
J Proteome Res. 2017 Dec 1;16(12)	O15372	EIF3H	Eukaryotic translation initiation factor 3 subunit H	PE > C	term
J Proteome Res. 2017 Dec 1;16(12)	O75477	ERLIN1	Erlin-1	PE > C	term
J Proteome Res. 2017 Dec 1;16(12)	P15291	B4GALT1	Beta-1,4-galactosyltransferase 1	PE > C	term
J Proteome Res. 2017 Dec 1;16(12)	P61018	RAB4B	Ras-related protein Rab-4B	PE > C	term
J Proteome Res. 2017 Dec 1;16(12)	P38606	ATP6V1A	V-type proton ATPase catalytic subunit A	PE > C	term
J Proteome Res. 2017 Dec 1;16(12)	Q53EP0	FNDC3B	Fibronectin type III domain-containing protein 3B	PE > C	term
J Proteome Res. 2017 Dec 1;16(12)	O43426	SYNJ1	Synaptojanin-1	PE > C	term
J Proteome Res. 2017 Dec 1;16(12)	Q9HCC0	MCCC2	Methylcrotonoyl-CoA carboxylase beta chain, mitochondrial	PE > C	term
J Proteome Res. 2017 Dec 1;16(12)	Q9Y2S7	POLDIP2	Polymerase delta-interacting protein 2	PE > C	term
J Proteome Res. 2017 Dec 1;16(12)	Q9UP83	COG5	Conserved oligomeric Golgi complex subunit 5	PE > C	term
J Proteome Res. 2017 Dec 1;16(12)	P36897	TGFBR1	TGF-beta receptor type-1	PE > C	term
J Proteome Res. 2017 Dec 1;16(12)	O43324	EEF1E1	Eukaryotic translation elongation factor 1 epsilon-1	PE > C	term
J Proteome Res. 2017 Dec 1;16(12)	O94826	TOMM70	Mitochondrial import receptor subunit TOM70	PE > C	term
J Proteome Res. 2017 Dec 1;16(12)	Q8NFH3	NUP43	Nucleoporin Nup43	PE > C	term
J Proteome Res. 2017 Dec 1;16(12)	Q15293	RCN1	Reticulocalbin-1	PE > C	term
J Proteome Res. 2017 Dec 1;16(12)	Q9H6U8	ALG9	Alpha-1,2-mannosyltransferase ALG9	PE > C	term
J Proteome Res. 2017 Dec 1;16(12)	P62341	SELENOT	Selenoprotein T	PE > C	term
J Proteome Res. 2017 Dec 1;16(12)	P55957	BID	BH3-interacting domain death agonist	PE > C	term
J Proteome Res. 2017 Dec 1;16(12)	O00401	WASL	Neural Wiskott-Aldrich syndrome protein	PE > C	term
J Proteome Res. 2017 Dec 1;16(12)	Q10471	GALNT2	Polypeptide N-acetylgalactosaminyltransferase 2	PE > C	term
J Proteome Res. 2017 Dec 1;16(12)	P49915	GMPS	GMP synthase	PE > C	term
J Proteome Res. 2017 Dec 1;16(12)	Q969X5	ERGIC1	Endoplasmic reticulum-Golgi intermediate compartment protein 1	PE < C	term
J Proteome Res. 2017 Dec 1;16(12)	P04075	ALDOA	Fructose-bisphosphate aldolase A	PE < C	term
J Proteome Res. 2017 Dec 1;16(12)	P00748	F12	Coagulation factor XII	PE < C	term
J Proteome Res. 2017 Dec 1;16(12)	P17661	DES	Desmin	PE < C	term
J Proteome Res. 2017 Dec 1;16(12)	Q9UBT2	UBA2	SUMO-activating enzyme subunit 2	PE < C	term
J Proteome Res. 2017 Dec 1;16(12)	P53671	LIMK2	LIM domain kinase 2	PE < C	term
J Proteome Res. 2017 Dec 1;16(12)	Q8IXI1	RHOT2	Mitochondrial Rho GTPase 2	PE < C	term
J Proteome Res. 2017 Dec 1;16(12)	Q15643	TRIP11	Thyroid receptor-interacting protein 11	PE < C	term
J Proteome Res. 2017 Dec 1;16(12)	P35527	KRT9	Keratin, type I cytoskeletal 9	PE < C	term
J Proteome Res. 2017 Dec 1;16(12)	P68871	HBB	Hemoglobin subunit beta	PE < C	term
J Proteome Res. 2017 Dec 1;16(12)	Q6NZI2	PTRF	Polymerase I and transcript release factor	PE < C	term
J Proteome Res. 2017 Dec 1;16(12)	O94875	SORBS2	Sorbin and SH3 domain-containing protein 2	PE < C	term
J Proteome Res. 2017 Dec 1;16(12)	O95563	MPC2	Mitochondrial pyruvate carrier 2	PE < C	term
J Proteome Res. 2017 Dec 1;16(12)	Q9Y383	LUC7L2	Putative RNA-binding protein Luc7-like 2	PE < C	term
J Proteome Res. 2017 Dec 1;16(12)	Q07157	TJP1	Tight junction protein ZO-1	PE < C	term
J Proteome Res. 2017 Dec 1;16(12)	Q6NYC8	PPP1R18	Phostensin	PE < C	term
J Proteome Res. 2017 Dec 1;16(12)	P10155	TROVE2	60 kDa SS-A/Ro ribonucleoprotein	PE < C	term
J Proteome Res. 2017 Dec 1;16(12)	P13807	GYS1	Glycogen [starch] synthase, muscle	PE < C	term
J Proteome Res. 2017 Dec 1;16(12)	Q16881	TXNRD1	Thioredoxin reductase 1, cytoplasmic	PE < C	term
J Proteome Res. 2017 Dec 1;16(12)	Q14669	TRIP12	E3 ubiquitin-protein ligase TRIP12	PE < C	term
J Proteome Res. 2017 Dec 1;16(12)	P29590	PML	Protein PML	PE < C	term
J Proteome Res. 2017 Dec 1;16(12)	O43402	EMC8	ER membrane protein complex subunit 8	PE < C	term
J Proteome Res. 2017 Dec 1;16(12)	P01857	IGHG1	Immunoglobulin heavy constant gamma 1	PE < C	term
J Proteome Res. 2017 Dec 1;16(12)	P01860	IGHG3	Immunoglobulin heavy constant gamma 3	PE < C	term
J Proteome Res. 2017 Dec 1;16(12)	P49419	ALDH7A1	Alpha-aminoadipic semialdehyde dehydrogenase	PE < C	term
J Proteome Res. 2017 Dec 1;16(12)	O75396	SEC22B	Vesicle-trafficking protein SEC22b	PE < C	term
J Proteome Res. 2017 Dec 1;16(12)	P01834	IGKC	Immunoglobulin kappa constant	PE < C	term
J Proteome Res. 2017 Dec 1;16(12)	Q96K76	USP47	Ubiquitin carboxyl-terminal hydrolase 47	PE < C	term
J Proteome Res. 2017 Dec 1;16(12)	P50395	GDI2	Rab GDP dissociation inhibitor beta	PE < C	term
J Proteome Res. 2017 Dec 1;16(12)	O60271	SPAG9	C-Jun-amino-terminal kinase-interacting protein 4	PE < C	term
J Proteome Res. 2017 Dec 1;16(12)	Q14432	PDE3A	cGMP-inhibited 3',5'-cyclic phosphodiesterase A	PE < C	term
J Proteome Res. 2017 Dec 1;16(12)	Q15063	POSTN	Periostin	PE < C	term
J Proteome Res. 2017 Dec 1;16(12)	Q9Y262	EIF3L	Eukaryotic translation initiation factor 3 subunit L	PE < C	term
J Proteome Res. 2017 Dec 1;16(12)	P02788	LTF	Lactotransferrin	PE < C	term
J Proteome Res. 2017 Dec 1;16(12)	P01871	IGHM	Immunoglobulin heavy constant mu	PE < C	term
J Proteome Res. 2017 Dec 1;16(12)	Q14134	TRIM29	Tripartite motif-containing protein 29	PE < C	term
J Proteome Res. 2017 Dec 1;16(12)	P01008	SERPINC1	Antithrombin-III	PE < C	term
J Proteome Res. 2017 Dec 1;16(12)	Q14728	MFSD10	Major facilitator superfamily domain-containing protein 10	PE < C	term
J Proteome Res. 2017 Dec 1;16(12)	P11171	EPB41	Protein 4.1	PE < C	term
J Proteome Res. 2017 Dec 1;16(12)	Q9NV70	EXOC1	Exocyst complex component 1	PE < C	term
J Proteome Res. 2017 Dec 1;16(12)	P50995	ANXA11	Annexin A11	PE < C	term
J Proteome Res. 2017 Dec 1;16(12)	Q8IY42	C4orf19	Uncharacterized protein C4orf19	PE < C	term
J Proteome Res. 2017 Dec 1;16(12)	Q9Y3E7	CHMP3	Charged multivesicular body protein 3	PE < C	term
J Proteome Res. 2017 Dec 1;16(12)	P08670	VIM	Vimentin	PE < C	term
J Proteome Res. 2017 Dec 1;16(12)	P02747	C1QC	Complement C1q subcomponent subunit C	PE < C	term
J Proteome Res. 2017 Dec 1;16(12)	P06727	APOA4	Apolipoprotein A-IV	PE < C	term
J Proteome Res. 2017 Dec 1;16(12)	Q96IY4	CPB2	Carboxypeptidase B2	PE < C	term
J Proteome Res. 2017 Dec 1;16(12)	P55268	LAMB2	Laminin subunit beta-2	PE < C	term
J Proteome Res. 2017 Dec 1;16(12)	O60701	UGDH	UDP-glucose 6-dehydrogenase	PE < C	term
J Proteome Res. 2017 Dec 1;16(12)	Q9NY15	STAB1	Stabilin-1	PE < C	term
J Proteome Res. 2017 Dec 1;16(12)	P04003	C4BPA	C4b-binding protein alpha chain	PE < C	term
J Proteome Res. 2017 Dec 1;16(12)	Q9Y653	ADGRG1	Adhesion G-protein coupled receptor G1	PE < C	term
J Proteome Res. 2017 Dec 1;16(12)	P51884	LUM	Lumican	PE < C	term
J Proteome Res. 2017 Dec 1;16(12)	P69905	HBA1	Hemoglobin subunit alpha	PE < C	term
J Proteome Res. 2017 Dec 1;16(12)	P24844	MYL9	Myosin regulatory light polypeptide 9	PE < C	term
J Proteome Res. 2017 Dec 1;16(12)	Q05707	COL14A1	Collagen alpha-1	PE < C	term
J Proteome Res. 2017 Dec 1;16(12)	Q6UY14	ADAMTSL4	ADAMTS-like protein 4	PE < C	term
J Proteome Res. 2017 Dec 1;16(12)	P13796	LCP1	Plastin-2	PE < C	term
J Proteome Res. 2017 Dec 1;16(12)	Q13425	SNTB2	Beta-2-syntrophin	PE < C	term
J Proteome Res. 2017 Dec 1;16(12)	P62269	RPS18	40S ribosomal protein S18	PE < C	term
J Proteome Res. 2017 Dec 1;16(12)	Q96F86	EDC3	Enhancer of mRNA-decapping protein 3	PE < C	term
J Proteome Res. 2017 Dec 1;16(12)	Q92539	LPIN2	Phosphatidate phosphatase LPIN2	PE < C	term
J Proteome Res. 2017 Dec 1;16(12)	Q6ZVM7	TOM1L2	TOM1-like protein 2	PE < C	term
J Proteome Res. 2017 Dec 1;16(12)	Q9UBQ7	GRHPR	Glyoxylate reductase/hydroxypyruvate reductase	PE < C	term
J Proteome Res. 2017 Dec 1;16(12)	P38919	EIF4A3	Eukaryotic initiation factor 4A-III	PE < C	term
J Proteome Res. 2017 Dec 1;16(12)	Q13616	CUL1	Cullin-1	PE < C	term
J Proteome Res. 2017 Dec 1;16(12)	Q86UX7	FERMT3	Fermitin family homolog 3	PE < C	term
J Proteome Res. 2017 Dec 1;16(12)	Q9Y6N5	SQRDL	Sulfide:quinone oxidoreductase, mitochondrial	PE < C	term
J Proteome Res. 2017 Dec 1;16(12)	P22413	ENPP1	Ectonucleotide pyrophosphatase/phosphodiesterase family member 1	PE < C	term
J Proteome Res. 2017 Dec 1;16(12)	Q9NVT9	ARMC1	Armadillo repeat-containing protein 1	PE < C	term
J Proteome Res. 2017 Dec 1;16(12)	Q8IUR0	TRAPPC5	Trafficking protein particle complex subunit 5	PE < C	term
J Proteome Res. 2017 Dec 1;16(12)	Q5PRF9	SAMD4B	Protein Smaug homolog 2	PE < C	term
J Proteome Res. 2017 Dec 1;16(12)	P23588	EIF4B	Eukaryotic translation initiation factor 4B	PE < C	term
J Proteome Res. 2017 Dec 1;16(12)	Q01130	SRSF2	Serine/arginine-rich splicing factor 2	PE < C	term
J Proteome Res. 2017 Dec 1;16(12)	Q96AC1	FERMT2	Fermitin family homolog 2	PE < C	term
J Proteome Res. 2017 Dec 1;16(12)	P51665	PSMD7	26S proteasome non-ATPase regulatory subunit 7	PE < C	term
J Proteome Res. 2017 Dec 1;16(12)	Q63HR2	TNS2	Tensin-2	PE < C	term
J Proteome Res. 2017 Dec 1;16(12)	P00734	F2	Prothrombin	PE < C	term
J Proteome Res. 2017 Dec 1;16(12)	Q7Z7A4	PXK	PX domain-containing protein kinase-like protein	PE < C	term
J Proteome Res. 2017 Dec 1;16(12)	O94988	FAM13A	Protein FAM13A	PE < C	term
J Proteome Res. 2017 Dec 1;16(12)	O00204	SULT2B1	Sulfotransferase family cytosolic 2B member 1	PE < C	term
J Proteome Res. 2017 Dec 1;16(12)	P61225	RAP2B	Ras-related protein Rap-2b	PE < C	term
J Proteome Res. 2017 Dec 1;16(12)	Q9NR12	PDLIM7	PDZ and LIM domain protein 7	PE < C	term
J Proteome Res. 2017 Dec 1;16(12)	Q96B97	SH3KBP1	SH3 domain-containing kinase-binding protein 1	PE < C	term
J Proteome Res. 2017 Dec 1;16(12)	P49903	SEPHS1	Selenide, water dikinase 1	PE < C	term
J Proteome Res. 2017 Dec 1;16(12)	O43491	EPB41L2	Band 4.1-like protein 2	PE < C	term
J Proteome Res. 2017 Dec 1;16(12)	Q14185	DOCK1	Dedicator of cytokinesis protein 1	PE < C	term
J Proteome Res. 2017 Dec 1;16(12)	P05164	MPO	Myeloperoxidase	PE < C	term
J Proteome Res. 2017 Dec 1;16(12)	Q8NEW0	SLC30A7	Zinc transporter 7	PE < C	term
J Proteome Res. 2017 Dec 1;16(12)	Q14315	FLNC	Filamin-C	PE < C	term
J Proteome Res. 2017 Dec 1;16(12)	Q9Y613	FHOD1	FH1/FH2 domain-containing protein 1	PE < C	term
J Proteome Res. 2017 Dec 1;16(12)	O43294	TGFB1I1	Transforming growth factor beta-1-induced transcript 1 protein	PE < C	term
J Proteome Res. 2017 Dec 1;16(12)	Q02790	FKBP4	Peptidyl-prolyl cis-trans isomerase FKBP4	PE < C	term
J Proteome Res. 2017 Dec 1;16(12)	P01042	KNG1	Kininogen-1	PE < C	term
J Proteome Res. 2017 Dec 1;16(12)	Q7Z434	MAVS	Mitochondrial antiviral-signaling protein	PE < C	term
J Proteome Res. 2017 Dec 1;16(12)	P07358	C8B	Complement component C8 beta chain	PE < C	term
J Proteome Res. 2017 Dec 1;16(12)	Q8N3E9	PLCD3	1-phosphatidylinositol 4,5-bisphosphate phosphodiesterase delta-3	PE < C	term
Biochim Biophys Acta Proteins Proteom. 2017 Sep;1865(9)	P22749	GNLY	Granulysin	PE > C	term	PE group: 31.5 weeks(28.2-33.4 weeks)
Biochim Biophys Acta Proteins Proteom. 2017 Sep;1865(9)	P20742	PZP	Pregnancy zone protein	PE > C	term	control group: 32.1 weeks(28.1-35.2)
Biochim Biophys Acta Proteins Proteom. 2017 Sep;1865(9)	P02100	HBE1	Hemoglobin subunit epsilon	PE > C	term
Biochim Biophys Acta Proteins Proteom. 2017 Sep;1865(9)	P62851	RPS25	40S ribosomal protein S25	PE > C	term
Biochim Biophys Acta Proteins Proteom. 2017 Sep;1865(9)	O60829	PAGE4	P antigen family member 4	PE > C	term
Biochim Biophys Acta Proteins Proteom. 2017 Sep;1865(9)	P52788	SMS	Spermine synthase	PE > C	term
Biochim Biophys Acta Proteins Proteom. 2017 Sep;1865(9)	Q14956	GPNMB	Transmembrane glycoprotein NMB	PE > C	term
Biochim Biophys Acta Proteins Proteom. 2017 Sep;1865(9)	O75312	ZPR1	Zinc finger protein ZPR1	PE > C	term
Biochim Biophys Acta Proteins Proteom. 2017 Sep;1865(9)	P16949	STMN1	Stathmin	PE > C	term
Biochim Biophys Acta Proteins Proteom. 2017 Sep;1865(9)	Q6XQN6	NAPRT	Nicotinate phosphoribosyltransferase	PE > C	term
Biochim Biophys Acta Proteins Proteom. 2017 Sep;1865(9)	P09466	PAEP	Glycodelin	PE > C	term
Biochim Biophys Acta Proteins Proteom. 2017 Sep;1865(9)	P16989	YBX3	Y-box-binding protein 3	PE > C	term
Biochim Biophys Acta Proteins Proteom. 2017 Sep;1865(9)	Q15785	TOMM34	Mitochondrial import receptor subunit TOM34	PE > C	term
Biochim Biophys Acta Proteins Proteom. 2017 Sep;1865(9)	Q5JNZ5	RPS26P11	Putative 40S ribosomal protein S26-like 1	PE > C	term
Biochim Biophys Acta Proteins Proteom. 2017 Sep;1865(9)	P69891	HBG1	Hemoglobin subunit gamma-1	PE > C	term
Biochim Biophys Acta Proteins Proteom. 2017 Sep;1865(9)	Q9BQ69	MACROD1	ADP-ribose glycohydrolase MACROD1	PE > C	term
Biochim Biophys Acta Proteins Proteom. 2017 Sep;1865(9)	Q7Z2W4	ZC3HAV1	Zinc finger CCCH-type antiviral protein 1	PE > C	term
Biochim Biophys Acta Proteins Proteom. 2017 Sep;1865(9)	Q9Y2L1	DIS3	Exosome complex exonuclease RRP44	PE > C	term
Biochim Biophys Acta Proteins Proteom. 2017 Sep;1865(9)	Q9H300	PARL	Presenilins-associated rhomboid-like protein, mitochondrial	PE > C	term
Biochim Biophys Acta Proteins Proteom. 2017 Sep;1865(9)	Q5ZPR3	CD276	CD276 antigen	PE > C	term
Biochim Biophys Acta Proteins Proteom. 2017 Sep;1865(9)	P00915	CA1	Carbonic anhydrase 1	PE > C	term
Biochim Biophys Acta Proteins Proteom. 2017 Sep;1865(9)	P19838	NFKB1	Nuclear factor NF-kappa-B p105 subunit	PE > C	term
Biochim Biophys Acta Proteins Proteom. 2017 Sep;1865(9)	Q6B0K9	HBM	Hemoglobin subunit mu	PE > C	term
Biochim Biophys Acta Proteins Proteom. 2017 Sep;1865(9)	Q9NP77	SSU72	RNA polymerase II subunit A C-terminal domain phosphatase SSU72	PE > C	term
Biochim Biophys Acta Proteins Proteom. 2017 Sep;1865(9)	O95466	FMNL1	Formin-like protein 1	PE > C	term
Biochim Biophys Acta Proteins Proteom. 2017 Sep;1865(9)	P50226	SULT1A2	Sulfotransferase 1A2	PE > C	term
Biochim Biophys Acta Proteins Proteom. 2017 Sep;1865(9)	Q99436	PSMB7	Proteasome subunit beta type-7	PE > C	term
Biochim Biophys Acta Proteins Proteom. 2017 Sep;1865(9)	P00441	SOD1	Superoxide dismutase [Cu-Zn]	PE > C	term
Biochim Biophys Acta Proteins Proteom. 2017 Sep;1865(9)	Q9Y223	GNE	Bifunctional UDP-N-acetylglucosamine 2-epimerase/N-acetylmannosamine kinase	PE > C	term
Biochim Biophys Acta Proteins Proteom. 2017 Sep;1865(9)	Q96C90	PPP1R14B	Protein phosphatase 1 regulatory subunit 14B	PE > C	term
Biochim Biophys Acta Proteins Proteom. 2017 Sep;1865(9)	Q8N387	MUC15	Mucin-15	PE > C	term
Biochim Biophys Acta Proteins Proteom. 2017 Sep;1865(9)	P62081	RPS7	40S ribosomal protein S7	PE > C	term
Biochim Biophys Acta Proteins Proteom. 2017 Sep;1865(9)	Q14019	COTL1	Coactosin-like protein	PE > C	term
Biochim Biophys Acta Proteins Proteom. 2017 Sep;1865(9)	P39023	RPL3	60S ribosomal protein L3	PE > C	term
Biochim Biophys Acta Proteins Proteom. 2017 Sep;1865(9)	P54105	CLNS1A	Methylosome subunit pICln	PE > C	term
Biochim Biophys Acta Proteins Proteom. 2017 Sep;1865(9)	O00425	IGF2BP3	Insulin-like growth factor 2 mRNA-binding protein 3	PE > C	term
Biochim Biophys Acta Proteins Proteom. 2017 Sep;1865(9)	Q92896	GLG1	Golgi apparatus protein 1	PE > C	term
Biochim Biophys Acta Proteins Proteom. 2017 Sep;1865(9)	P69892	HBG2	Hemoglobin subunit gamma-2	PE > C	term
Biochim Biophys Acta Proteins Proteom. 2017 Sep;1865(9)	Q16719	KYNU	Kynureninase	PE > C	term
Biochim Biophys Acta Proteins Proteom. 2017 Sep;1865(9)	Q9Y2Q3	GSTK1	Glutathione S-transferase kappa 1	PE > C	term
Biochim Biophys Acta Proteins Proteom. 2017 Sep;1865(9)	Q9Y315	DERA	Deoxyribose-phosphate aldolase	PE > C	term
Biochim Biophys Acta Proteins Proteom. 2017 Sep;1865(9)	P07910	HNRNPC	Heterogeneous nuclear ribonucleoproteins C1/C2	PE > C	term
Biochim Biophys Acta Proteins Proteom. 2017 Sep;1865(9)	Q9P032	NDUFAF4	NADH dehydrogenase [ubiquinone] 1 alpha subcomplex assembly factor 4	PE > C	term
Biochim Biophys Acta Proteins Proteom. 2017 Sep;1865(9)	Q9H1E3	NUCKS1	Nuclear ubiquitous casein and cyclin-dependent kinase substrate 1	PE > C	term
Biochim Biophys Acta Proteins Proteom. 2017 Sep;1865(9)	P17900	GM2A	Ganglioside GM2 activator	PE > C	term
Biochim Biophys Acta Proteins Proteom. 2017 Sep;1865(9)	P02750	LRG1	Leucine-rich alpha-2-glycoprotein	PE > C	term
Biochim Biophys Acta Proteins Proteom. 2017 Sep;1865(9)	P38159	RBMX	RNA-binding motif protein, X chromosome	PE > C	term
Biochim Biophys Acta Proteins Proteom. 2017 Sep;1865(9)	Q02153	GUCY1B3	Guanylate cyclase soluble subunit beta-1	PE > C	term
Biochim Biophys Acta Proteins Proteom. 2017 Sep;1865(9)	P18428	LBP	Lipopolysaccharide-binding protein	PE > C	term
Biochim Biophys Acta Proteins Proteom. 2017 Sep;1865(9)	Q96TA1	FAM129B	Protein Niban 2	PE > C	term
Biochim Biophys Acta Proteins Proteom. 2017 Sep;1865(9)	P13716	ALAD	Delta-aminolevulinic acid dehydratase	PE > C	term
Biochim Biophys Acta Proteins Proteom. 2017 Sep;1865(9)	Q5VTE0	EEF1A1P5	Putative elongation factor 1-alpha-like 3	PE > C	term
Biochim Biophys Acta Proteins Proteom. 2017 Sep;1865(9)	P48681	NES	Nestin	PE > C	term
Biochim Biophys Acta Proteins Proteom. 2017 Sep;1865(9)	Q9BPY8	HOPX	Homeodomain-only protein	PE > C	term
Biochim Biophys Acta Proteins Proteom. 2017 Sep;1865(9)	O43399	TPD52L2	Tumor protein D54	PE > C	term
Biochim Biophys Acta Proteins Proteom. 2017 Sep;1865(9)	Q7Z3U7	MON2	Protein MON2 homolog	PE > C	term
Biochim Biophys Acta Proteins Proteom. 2017 Sep;1865(9)	P20810	CAST	Calpastatin	PE > C	term
Biochim Biophys Acta Proteins Proteom. 2017 Sep;1865(9)	O14745	SLC9A3R1	Na	PE > C	term
Biochim Biophys Acta Proteins Proteom. 2017 Sep;1865(9)	O75223	GGCT	Gamma-glutamylcyclotransferase	PE > C	term
Biochim Biophys Acta Proteins Proteom. 2017 Sep;1865(9)	P05109	S100A8	Protein S100-A8	PE > C	term
Biochim Biophys Acta Proteins Proteom. 2017 Sep;1865(9)	Q16778	HIST2H2BE	Histone H2B type 2-E	PE > C	term
Biochim Biophys Acta Proteins Proteom. 2017 Sep;1865(9)	P07195	LDHB	L-lactate dehydrogenase B chain	PE > C	term
Biochim Biophys Acta Proteins Proteom. 2017 Sep;1865(9)	P31947	SFN	14-3-3 protein sigma	PE > C	term
Biochim Biophys Acta Proteins Proteom. 2017 Sep;1865(9)	P48507	GCLM	Glutamate--cysteine ligase regulatory subunit	PE > C	term
Biochim Biophys Acta Proteins Proteom. 2017 Sep;1865(9)	P13473	LAMP2	Lysosome-associated membrane glycoprotein 2	PE > C	term
Biochim Biophys Acta Proteins Proteom. 2017 Sep;1865(9)	P07902	GALT	Galactose-1-phosphate uridylyltransferase	PE > C	term
Biochim Biophys Acta Proteins Proteom. 2017 Sep;1865(9)	P15531	NME1	Nucleoside diphosphate kinase A	PE > C	term
Biochim Biophys Acta Proteins Proteom. 2017 Sep;1865(9)	Q4LDE5	SVEP1	Sushi, von Willebrand factor type A, EGF and pentraxin domain-containing protein 1	PE > C	term
Biochim Biophys Acta Proteins Proteom. 2017 Sep;1865(9)	Q16186	ADRM1	Proteasomal ubiquitin receptor ADRM1	PE > C	term
Biochim Biophys Acta Proteins Proteom. 2017 Sep;1865(9)	Q15185	PTGES3	Prostaglandin E synthase 3	PE > C	term
Biochim Biophys Acta Proteins Proteom. 2017 Sep;1865(9)	P29474	NOS3	Nitric oxide synthase, endothelial	PE > C	term
Biochim Biophys Acta Proteins Proteom. 2017 Sep;1865(9)	P15880	RPS2	40S ribosomal protein S2	PE > C	term
Biochim Biophys Acta Proteins Proteom. 2017 Sep;1865(9)	P15586	GNS	N-acetylglucosamine-6-sulfatase	PE > C	term
Biochim Biophys Acta Proteins Proteom. 2017 Sep;1865(9)	P02763	ORM1	Alpha-1-acid glycoprotein 1	PE > C	term
Biochim Biophys Acta Proteins Proteom. 2017 Sep;1865(9)	Q9UHX1	PUF60	Poly	PE > C	term
Biochim Biophys Acta Proteins Proteom. 2017 Sep;1865(9)	O15382	BCAT2	Branched-chain-amino-acid aminotransferase, mitochondrial	PE > C	term
Biochim Biophys Acta Proteins Proteom. 2017 Sep;1865(9)	P07738	BPGM	Bisphosphoglycerate mutase	PE > C	term
Biochim Biophys Acta Proteins Proteom. 2017 Sep;1865(9)	O00273	DFFA	DNA fragmentation factor subunit alpha	PE > C	term
Biochim Biophys Acta Proteins Proteom. 2017 Sep;1865(9)	P33993	MCM7	DNA replication licensing factor MCM7	PE > C	term
Biochim Biophys Acta Proteins Proteom. 2017 Sep;1865(9)	P02656	APOC3	Apolipoprotein C-III	PE > C	term
Biochim Biophys Acta Proteins Proteom. 2017 Sep;1865(9)	Q9NY33	DPP3	Dipeptidyl peptidase 3	PE > C	term
Biochim Biophys Acta Proteins Proteom. 2017 Sep;1865(9)	Q01085	TIAL1	Nucleolysin TIAR	PE > C	term
Biochim Biophys Acta Proteins Proteom. 2017 Sep;1865(9)	Q9Y2V2	CARHSP1	Calcium-regulated heat-stable protein 1	PE > C	term
Biochim Biophys Acta Proteins Proteom. 2017 Sep;1865(9)	P23786	CPT2	Carnitine O-palmitoyltransferase 2, mitochondrial	PE > C	term
Biochim Biophys Acta Proteins Proteom. 2017 Sep;1865(9)	Q9H0D6	XRN2	5'-3' exoribonuclease 2	PE > C	term
Biochim Biophys Acta Proteins Proteom. 2017 Sep;1865(9)	Q96C86	DCPS	m7GpppX diphosphatase	PE > C	term
Biochim Biophys Acta Proteins Proteom. 2017 Sep;1865(9)	Q9BXS6	NUSAP1	Nucleolar and spindle-associated protein 1	PE > C	term
Biochim Biophys Acta Proteins Proteom. 2017 Sep;1865(9)	P22626	HNRNPA2B1	Heterogeneous nuclear ribonucleoproteins A2/B1	PE > C	term
Biochim Biophys Acta Proteins Proteom. 2017 Sep;1865(9)	Q9NZZ3	CHMP5	Charged multivesicular body protein 5	PE > C	term
Biochim Biophys Acta Proteins Proteom. 2017 Sep;1865(9)	P36871	PGM1	Phosphoglucomutase-1	PE > C	term
Biochim Biophys Acta Proteins Proteom. 2017 Sep;1865(9)	Q9NPH2	ISYNA1	Inositol-3-phosphate synthase 1	PE > C	term
Biochim Biophys Acta Proteins Proteom. 2017 Sep;1865(9)	Q96RQ3	MCCC1	Methylcrotonoyl-CoA carboxylase subunit alpha, mitochondrial	PE > C	term
Biochim Biophys Acta Proteins Proteom. 2017 Sep;1865(9)	Q8IWV7	UBR1	E3 ubiquitin-protein ligase UBR1	PE > C	term
Biochim Biophys Acta Proteins Proteom. 2017 Sep;1865(9)	Q9Y6M9	NDUFB9	NADH dehydrogenase [ubiquinone] 1 beta subcomplex subunit 9	PE < C	term
Biochim Biophys Acta Proteins Proteom. 2017 Sep;1865(9)	O15533	TAPBP	Tapasin	PE < C	term
Biochim Biophys Acta Proteins Proteom. 2017 Sep;1865(9)	O14773	TPP1	Tripeptidyl-peptidase 1	PE < C	term
Biochim Biophys Acta Proteins Proteom. 2017 Sep;1865(9)	Q6Q4G3	AQPEP	Aminopeptidase Q	PE < C	term
Biochim Biophys Acta Proteins Proteom. 2017 Sep;1865(9)	P05997	COL5A2	Collagen alpha-2	PE < C	term
Biochim Biophys Acta Proteins Proteom. 2017 Sep;1865(9)	Q6UWY5	OLFML1	Olfactomedin-like protein 1	PE < C	term
Biochim Biophys Acta Proteins Proteom. 2017 Sep;1865(9)	Q6NXG1	ESRP1	Epithelial splicing regulatory protein 1	PE < C	term
Biochim Biophys Acta Proteins Proteom. 2017 Sep;1865(9)	P28288	ABCD3	ATP-binding cassette sub-family D member 3	PE < C	term
Biochim Biophys Acta Proteins Proteom. 2017 Sep;1865(9)	P16219	ACADS	Short-chain specific acyl-CoA dehydrogenase, mitochondrial	PE < C	term
Biochim Biophys Acta Proteins Proteom. 2017 Sep;1865(9)	Q9NVH1	DNAJC11	DnaJ homolog subfamily C member 11	PE < C	term
Biochim Biophys Acta Proteins Proteom. 2017 Sep;1865(9)	O00391	QSOX1	Sulfhydryl oxidase 1	PE < C	term
Biochim Biophys Acta Proteins Proteom. 2017 Sep;1865(9)	Q14213	EBI3	Interleukin-27 subunit beta	PE < C	term
Biochim Biophys Acta Proteins Proteom. 2017 Sep;1865(9)	P13674	P4HA1	Prolyl 4-hydroxylase subunit alpha-1	PE < C	term
Biochim Biophys Acta Proteins Proteom. 2017 Sep;1865(9)	Q7Z7G0	ABI3BP	Target of Nesh-SH3	PE < C	term
Biochim Biophys Acta Proteins Proteom. 2017 Sep;1865(9)	Q9NYQ7	CELSR3	Cadherin EGF LAG seven-pass G-type receptor 3	PE < C	term
Biochim Biophys Acta Proteins Proteom. 2017 Sep;1865(9)	O43598	DNPH1	2'-deoxynucleoside 5'-phosphate N-hydrolase 1	PE < C	term
Biochim Biophys Acta Proteins Proteom. 2017 Sep;1865(9)	P19801	AOC1	Amiloride-sensitive amine oxidase [copper-containing]	PE < C	term
Biochim Biophys Acta Proteins Proteom. 2017 Sep;1865(9)	P0CG30	GSTT2B	Glutathione S-transferase theta-2B	PE < C	term
Biochim Biophys Acta Proteins Proteom. 2017 Sep;1865(9)	O14498	ISLR	Immunoglobulin superfamily containing leucine-rich repeat protein	PE < C	term
Biochim Biophys Acta Proteins Proteom. 2017 Sep;1865(9)	Q15269	PWP2	Periodic tryptophan protein 2 homolog	PE < C	term
Biochim Biophys Acta Proteins Proteom. 2017 Sep;1865(9)	P29400	COL4A5	Collagen alpha-5	PE < C	term
Biochim Biophys Acta Proteins Proteom. 2017 Sep;1865(9)	O14684	PTGES	Prostaglandin E synthase	PE < C	term
Biochim Biophys Acta Proteins Proteom. 2017 Sep;1865(9)	P07093	SERPINE2	Glia-derived nexin	PE < C	term
Biochim Biophys Acta Proteins Proteom. 2017 Sep;1865(9)	P35625	TIMP3	Metalloproteinase inhibitor 3	PE < C	term
Biochim Biophys Acta Proteins Proteom. 2017 Sep;1865(9)	Q92743	HTRA1	Serine protease HTRA1	PE < C	term
Biochim Biophys Acta Proteins Proteom. 2017 Sep;1865(9)	P22352	GPX3	Glutathione peroxidase 3	PE < C	term
Biochim Biophys Acta Proteins Proteom. 2017 Sep;1865(9)	Q3LXA3	DAK	Triokinase/FMN cyclase	PE < C	term
Biochim Biophys Acta Proteins Proteom. 2017 Sep;1865(9)	P07203	GPX1	Glutathione peroxidase 1	PE < C	term
Biochim Biophys Acta Proteins Proteom. 2017 Sep;1865(9)	Q6UW68	TMEM205	Transmembrane protein 205	PE < C	term
Biochim Biophys Acta Proteins Proteom. 2017 Sep;1865(9)	Q86VI3	IQGAP3	Ras GTPase-activating-like protein IQGAP3	PE < C	term
Biochim Biophys Acta Proteins Proteom. 2017 Sep;1865(9)	Q9NP78	ABCB9	ATP-binding cassette sub-family B member 9	PE < C	term
Biochim Biophys Acta Proteins Proteom. 2017 Sep;1865(9)	Q9BXX0	EMILIN2	EMILIN-2	PE < C	term
Biochim Biophys Acta Proteins Proteom. 2017 Sep;1865(9)	P24821	TNC	Tenascin	PE < C	term
J Korean Med Sci. 2015 Jun;30(6)	Q03252	LMNB2	Lamin B2	PE < C	term
J Korean Med Sci. 2015 Jun;30(6)	P68032	ACTC1	Cardiac muscle alpha actin proprotein	PE > C	term
J Korean Med Sci. 2015 Jun;30(6)	P05787	KRT8	Cytokeratin 8	PE > C	term
J Korean Med Sci. 2015 Jun;30(6)	P05783	KRT18	Cytokeratin 18	PE < C	term
J Korean Med Sci. 2015 Jun;30(6)	O43852	CALU	Calumenin	PE > C	term
J Korean Med Sci. 2015 Jun;30(6)	Q9UBS4	DNAJB11	DnaJ (Hsp40) homolog, subfamily B, member 11	PE > C	term
J Korean Med Sci. 2015 Jun;30(6)	P63261	ACTG1	Actin, cytoplasmic	PE < C	term
J Korean Med Sci. 2015 Jun;30(6)	P02671	FGA	Alpha-fibrinogen precursor	PE < C	term
J Korean Med Sci. 2015 Jun;30(6)	P52907	CAPZA1	F-actin capping protein alpha-1 subunit; Cap Z	PE > C	term
J Korean Med Sci. 2015 Jun;30(6)	P42126	ECI1	Enoyl-CoA delta isomerase	PE > C	term
J Korean Med Sci. 2015 Jun;30(6)	P04792	HSPB1	Heat shock 27 kDa protein 1	PE > C	term
J Korean Med Sci. 2015 Jun;30(6)	O75340	PDCD6	Programmed cell death protein 6	PE > C	term
J Korean Med Sci. 2015 Jun;30(6)	P11182	DBT	Dihydrolipoamide Branched Chain Transacylase E2	PE < C	term
Cell Physiol Biochem 2015;36:1116-1130	P08962	CD63	CD63 antigen	PE > C	term	PE group(231±6.9 days)
Clin Proteomics.2014 Nov 19;11(1):40	P10412	H1-4	Histone H1.4	PE < C	term
Clin Proteomics.2014 Nov 19;11(1):40	P16401	H1-5	Histone H1.5	PE < C	term
Clin Proteomics.2014 Nov 19;11(1):40	P06756	ITGAV	Isoform 1 of Intergrin alpha-V	PE < C	term
Clin Proteomics.2014 Nov 19;11(1):40	P04406	GAPDH	Glyceraldehyde-3-phospahte dehydrogenase	PE > C	term
Clin Proteomics.2014 Nov 19;11(1):40	P62258	YWHAE	14-3-3 protein epsilon	PE > C	term
Clin Proteomics.2014 Nov 19;11(1):40	P60709	ACTB	Actin, cytoplasmic 1	PE > C	term
Clin Proteomics.2014 Nov 19;11(1):40	P84077	ARF 1	ADP-ribosylation factor 1	PE > C	term
Clin Proteomics.2014 Nov 19;11(1):40	P12814	ACTN1	Alpha-actinin-1	PE > C	term
Clin Proteomics.2014 Nov 19;11(1):40	Q9BUP0	EFHD1	EF-hand domain-containing protein D1	PE > C	term
Clin Proteomics.2014 Nov 19;11(1):40	P80723	BASP1	Isoform 1 of Brain acid soluble protein 1	PE > C	term
Clin Proteomics.2014 Nov 19;11(1):40	P06733	ENO1	alpha enolase	PE > C	term
Clin Proteomics.2014 Nov 19;11(1):40	P14618	PKM	Pyruvate kinase PKM	PE > C	term
Clin Proteomics.2014 Nov 19;11(1):40	Q9BQE3	TUBA1C	Tubulin alpha-1C chain	PE > C	term
Clin Proteomics.2014 Nov 19;11(1):40	P68371	TUBB4B	Tubulin beta-4B chain	PE > C	term
Clin Proteomics.2014 Nov 19;11(1):40	P07437	TUBB	Tubulin, beta chain	PE > C	term
Cell Biochem Biophys. 2014 Jun;69(2)	Q9NYC9	DNAH9	Dynein heavy chain 9, axonemal	PE > C	term
Cell Biochem Biophys. 2014 Jun;69(2)	Q6ZWJ8	KCP	Kielin/chordin-like protein	PE > C	term
Cell Biochem Biophys. 2014 Jun;69(2)	Q9NZV1	CRIM1	Cysteine-rich motor neuron 1 protein	PE > C	term
Cell Biochem Biophys. 2014 Jun;69(2)	P10809	HSPD1	60 kDa heat shock protein, mitochondrial	PE > C	term
Cell Biochem Biophys. 2014 Jun;69(2)	Q5T5P2	KIAA1217	Sickle tail protein homolog	PE > C	term
Cell Biochem Biophys. 2014 Jun;69(2)	Q8N201	INTS1	Integrator complex subunit 1	PE > C	term
Cell Biochem Biophys. 2014 Jun;69(2)	P35749	MYH11	Myosin-11	PE > C	term
Cell Biochem Biophys. 2014 Jun;69(2)	P22105	TNXB	Tenascin-X	PE > C	term
Cell Biochem Biophys. 2014 Jun;69(2)	P14543	NID1	Nidogen-1	PE > C	term
Cell Biochem Biophys. 2014 Jun;69(2)	P13639	EEF2	Elongation factor 2	PE > C	term
Cell Biochem Biophys. 2014 Jun;69(2)	Q99683	MAP3K5	Mitogen-activated protein kinase kinase kinase 5	PE > C	term
Cell Biochem Biophys. 2014 Jun;69(2)	P05160	F13B	Coagulation factor XIII B chain	PE > C	term
Cell Biochem Biophys. 2014 Jun;69(2)	Q8NBH6		Fibulin-1	PE > C	term
Cell Biochem Biophys. 2014 Jun;69(2)	Q07954	LRP1	Prolow-density lipoprotein receptor-related protein 1	PE > C	term
Cell Biochem Biophys. 2014 Jun;69(2)	Q14112	NID2	Nidogen-2	PE > C	term
Cell Biochem Biophys. 2014 Jun;69(2)	P82987	ADAMTSL3	ADAMTS-like protein 3	PE > C	term
Cell Biochem Biophys. 2014 Jun;69(2)	P78527	PRKDC	DNA-dependent protein kinase catalytic subunit	PE > C	term
Cell Biochem Biophys. 2014 Jun;69(2)	Q8N4U6	KIAA0226	KIAA0226 protein	PE > C	term
Cell Biochem Biophys. 2014 Jun;69(2)	Q86XX4	FRAS1	Extracellular matrix protein FRAS1	PE > C	term
Cell Biochem Biophys. 2014 Jun;69(2)	P26641	EEF1G	Elongation factor 1-gamma	PE > C	term
Cell Biochem Biophys. 2014 Jun;69(2)	O75173	ADAMTS4	A disintegrin and metalloproteinase with thrombospondin motifs 4	PE > C	term
Cell Biochem Biophys. 2014 Jun;69(2)	P20700	LMNB1	Lamin-B1	PE < C	term
Cell Biochem Biophys. 2014 Jun;69(2)	Q00610	CLTC	Clathrin heavy chain 1	PE < C	term
Cell Biochem Biophys. 2014 Jun;69(2)	P24043	LAMA2	Laminin subunit alpha-2	PE < C	term
Cell Biochem Biophys. 2014 Jun;69(2)	O15230	LAMA5	Laminin subunit alpha-5	PE < C	term
Cell Biochem Biophys. 2014 Jun;69(2)	P11047	LAMC1	Laminin subunit gamma-1	PE < C	term
Cell Biochem Biophys. 2014 Jun;69(2)	P00533	EGFR	Epidermal growth factor receptor	PE < C	term
Cell Biochem Biophys. 2014 Jun;69(2)	Q59EG0		Basement membrane-specific heparan sulfate proteoglycan core protein variant	PE < C	term
Cell Biochem Biophys. 2014 Jun;69(2)	O95965	ITGBL1	Integrin beta-like protein 1	PE < C	term
Cell Biochem Biophys. 2014 Jun;69(2)	P20073	ANXA7	Annexin A7	PE < C	term
Cell Biochem Biophys. 2014 Jun;69(2)	A2VEC9	SSPO	SCO-spondin	PE < C	term
PLoS One. 2013 May 9;8(5)	P15924	DSP	Desmoplakin	PE > C	term
PLoS One. 2013 May 9;8(5)	Q9Y6C9	MTCH2	mitochondrial carrier homolog 2	PE > C	term
PLoS One. 2013 May 9;8(5)	P00338	LDHA	lactate dehydrogenase A	PE < C	term
PLoS One. 2013 May 9;8(5)	P35232	PHB	Prohibitin	PE < C	term
PLoS One. 2013 May 9;8(5)	P06576	ATP5F1B	ATP synthase, H+ transporting, mitochondrial F1 complex, beta polypeptide	PE < C	term
PLoS One. 2013 May 9;8(5)	Q02218	OGDH	oxoglutarate	PE < C	term
PLoS One. 2013 May 9;8(5)	P55084	HADHB	hydroxyacyl-Coenzyme A dehydrogenase beta subunit	PE < C	term
PLoS One. 2013 May 9;8(5)	P40939	HADHA	hydroxyacyl-Coenzyme A dehydrogenase alpha subunit	PE < C	term
PLoS One. 2013 May 9;8(5)	P22695	UQCRC2	ubiquinol-cytochrome c reductase core protein II	PE < C	term
PLoS One. 2013 May 9;8(5)	Q07021	C1QBP	complement component 1, q subcomponent binding protein	PE < C	term
PLoS One. 2013 May 9;8(5)	P61604	HSPE1	heat shock 10kDa protein 1	PE < C	term
PLoS One. 2013 May 9;8(5)	P49748	ACADVL	acyl-Coenzyme A dehydrogenase, very long chain	PE < C	term
PLoS One. 2013 May 9;8(5)	P36957	DLST	dihydrolipoamide S-succinyltransferase	PE < C	term
PLoS One. 2013 Nov 15;8(11)	Q06828	FMOD	Fibromodulin	PE > C	term	control group (38.3±2.8 weeks)
PLoS One. 2013 Nov 15;8(11)	Q13586	STIM1	Stromal interaction molecule 1	PE < C	term
PLoS One. 2013 Nov 15;8(11)	Q9Y6C2	EMILIN1	EMILIN-1	PE < C	term
PLoS One. 2013 Nov 15;8(11)	Q6P4F7	ARHGAP11A	Rho GTPase-activating protein 11A	PE < C	term
PLoS One. 2013 Nov 15;8(11)	Q15124	PGM5	Phosphoglucomutase-like protein 5	PE > C	term
PLoS One. 2013 Nov 15;8(11)	P21333	FLNA	Filamin-A	PE > C	term
PLoS One. 2013 Nov 15;8(11)	P21291	CSRP1	Cysteine and glycine-rich protein 1	PE > C	term
PLoS One. 2013 Nov 15;8(11)	Q9Y490	TLN1	Talin-1	PE > C	term
PLoS One. 2013 Nov 15;8(11)	Q96DA2	RAB39B	Ras-related protein Rab-39B	PE > C	term
PLoS One. 2013 Nov 15;8(11)	Q63ZY3	KANK2	KN motif and ankyrin repeat domain-containing protein 2	PE > C	term
PLoS One. 2013 Nov 15;8(11)	Q15746	MYLK	Myosin light chain kinase,smooth muscle	PE > C	term
PLoS One. 2013 Nov 15;8(11)	Q8ND76	CCNY	Cyclin-Y	PE > C	term
PLoS One. 2013 Nov 15;8(11)	Q16204	CCDC6	Coiled-coil domain-containing protein 6	PE > C	term
PLoS One. 2013 Nov 15;8(11)	Q14980	NUMA1	Nuclear mitotic apparatus protein 1	PE < C	term
PLoS One. 2013 Nov 15;8(11)	P51858	HDGF	Hepatoma-derived growth factor	PE < C	term
PLoS One. 2013 Nov 15;8(11)	Q6JBY9	RCSD1	CapZ-interacting protein	PE < C	term
PLoS One. 2013 Nov 15;8(11)	Q9UPU5	USP24	Ubiquitin carboxyl-terminal hydrolase 24	PE < C	term
PLoS One. 2013 Nov 15;8(11)	Q9NYF8	BCLAF1	Bcl-2-associated transcription factor 1	PE < C	term
PLoS One. 2013 Nov 15;8(11)	Q53SF7	COBLL1	Cordon-bleu protein-like 1	PE < C	term
PLoS One. 2013 Nov 15;8(11)	Q8NDW8	TTC21A	Tetratricopeptide repeat protein 21A	PE < C	term
PLoS One. 2013 Nov 15;8(11)	Q9Y2W1	THRAP3	Thyroid hormone receptor-associated protein	PE < C	term
PLoS One. 2013 Nov 15;8(11)	P23396	RPS3	40S ribosomal protein S3	PE < C	term
PLoS One. 2013 Nov 15;8(11)	Q53EL6	PDCD4	Programmed cell death protein 4	PE < C	term
PLoS One. 2013 Nov 15;8(11)	O95359	TACC2	Transforming acidic coiled-coil-containing protein 2	PE < C	term
PLoS One. 2013 Nov 15;8(11)	Q9UQ35	SRRM2	Serine/arginine repetitive matrix protein2	PE < C	term
PLoS One. 2013 Nov 15;8(11)	P02545	LMNA	Prelamin-A/C	PE < C	term
PLoS One. 2013 Nov 15;8(11)	Q09666	AHNAK	Neuroblast differentiation-associated protein AHNAK	PE < C	term
PLoS One. 2013 Nov 15;8(11)	Q14247	CTTN	Isoform 2 of Srcsubstrate cortactin	PE < C	term
PLoS One. 2013 Oct 18;8(10)	Q8NG31	CASC5	Protein CASC5	PE > C	term	PE group(34.1±3.2 weeks)
PLoS One. 2013 Oct 18;8(10)	Q9H116	GZF1	GDNF-inducible zinc finger protein 1	PE > C	term	control group (38.3±2.8 weeks)
PLoS One. 2013 Oct 18;8(10)	Q5VZU9	TPP2	Tripeptidyl peptidase II	PE > C	term
PLoS One. 2013 Oct 18;8(10)	F5HB82	GABRG2	Gamma-aminobutyric acid receptor subunit gamma-2	PE > C	term
PLoS One. 2013 Oct 18;8(10)	Q9H3N1	TMX1	Thioredoxin-related transmembrane protein 1	PE > C	term
PLoS One. 2013 Oct 18;8(10)	Q7Z3D6-2	C14orf159	Isoform 2 of UPF0317 protein C14orf159, mitochondrial	PE > C	term
PLoS One. 2013 Oct 18;8(10)	P78539	SRPX	Sushi repeat-containing protein SRPX	PE > C	term
PLoS One. 2013 Oct 18;8(10)	G8JLL9	MYH14	Myosin-14	PE > C	term
PLoS One. 2013 Oct 18;8(10)	Q96IJ6-2	GMPPA	Isoform 2 of Mannose-1-phosphate guanyltransferase alpha	PE > C	term
PLoS One. 2013 Oct 18;8(10)	O14949	UQCRQ	Cytochrome b-c1 complex subunit 8	PE > C	term
PLoS One. 2013 Oct 18;8(10)	Q12792-3	TWF1	Isoform 3 of Twinfilin-1	PE > C	term
PLoS One. 2013 Oct 18;8(10)	P31949	S100A11	Protein S100-A11	PE > C	term
PLoS One. 2013 Oct 18;8(10)	P01764	IGHV3-23	Ig heavy chain V-III region VH26	PE > C	term
PLoS One. 2013 Oct 18;8(10)	P08758	ANXA5	Annexin A5	PE > C	term
PLoS One. 2013 Oct 18;8(10)	P37198	NUP62	Nuclear pore glycoprotein p62	PE > C	term
PLoS One. 2013 Oct 18;8(10)	P35244	RPA3	Replication protein A 14 kDa subunit	PE > C	term
PLoS One. 2013 Oct 18;8(10)	P20591	MX1	Interferon-induced GTP-binding protein Mx1	PE > C	term
PLoS One. 2013 Oct 18;8(10)	Q13057-2	COASY	Isoform 2 of Bifunctional coenzyme A synthase	PE > C	term
PLoS One. 2013 Oct 18;8(10)	B1AHL2	FBLN1	Fibulin 1	PE > C	term
PLoS One. 2013 Oct 18;8(10)	Q13641	TPBG	Trophoblast glycoprotein	PE > C	term
PLoS One. 2013 Oct 18;8(10)	P08729	KRT7	Keratin, type II cytoskeletal 7	PE > C	term
PLoS One. 2013 Oct 18;8(10)	P01611	IGKV1D-12	Ig kappa chain V-I region Wes	PE > C	term
PLoS One. 2013 Oct 18;8(10)	Q9BUN8	DERL1	Derlin-1	PE > C	term
PLoS One. 2013 Oct 18;8(10)	P07686	HEXB	Beta-hexosaminidase subunit beta	PE > C	term
PLoS One. 2013 Oct 18;8(10)	P07355-2	ANXA2	Isoform 2 of Annexin A2	PE > C	term
PLoS One. 2013 Oct 18;8(10)	B0QZ18	CPNE1	Copine I	PE > C	term
PLoS One. 2013 Oct 18;8(10)	P48307	TFPI2	Tissue factor pathway inhibitor 2	PE > C	term
PLoS One. 2013 Oct 18;8(10)	P62424	RPL7A	60S ribosomal protein L7a	PE > C	term
PLoS One. 2013 Oct 18;8(10)	C9JUF4	ENSA	Alpha-endosulfine	PE > C	term
PLoS One. 2013 Oct 18;8(10)	P40121	CAPG	Macrophage-capping protein	PE > C	term
PLoS One. 2013 Oct 18;8(10)	B7ZKJ8	ITIH4	ITIH4 protein	PE > C	term
PLoS One. 2013 Oct 18;8(10)	O75369-8	FLNB	Isoform 8 of Filamin-B	PE > C	term
PLoS One. 2013 Oct 18;8(10)	P50897	PPT1	Palmitoyl-protein thioesterase 1	PE > C	term
PLoS One. 2013 Oct 18;8(10)	Q5TDH0-3	DDI2	Isoform 3 of Protein DDI1 homolog 2	PE > C	term
PLoS One. 2013 Oct 18;8(10)	P07996	THBS1	Thrombospondin-1	PE > C	term
PLoS One. 2013 Oct 18;8(10)	Q07955-2	SRSF1	Isoform ASF-2 of Serine/arginine-rich splicing factor 1	PE > C	term
PLoS One. 2013 Oct 18;8(10)	Q16836-2	HADH	Isoform 2 of Hydroxyacyl-coenzyme A dehydrogenase, mitochondrial	PE > C	term
PLoS One. 2013 Oct 18;8(10)	P10619	CTSA	Lysosomal protective protein	PE > C	term
PLoS One. 2013 Oct 18;8(10)	P24666	ACP1	Low molecular weight phosphotyrosine protein phosphatase	PE > C	term
PLoS One. 2013 Oct 18;8(10)	P49792	RANBP2	E3 SUMO-protein ligase RanBP2	PE > C	term
PLoS One. 2013 Oct 18;8(10)	P19823	ITIH2	Inter-alpha-trypsin inhibitor heavy chain H2	PE > C	term
PLoS One. 2013 Oct 18;8(10)	Q9Y5K8	ATP6V1D	V-type proton ATPase subunit D	PE > C	term
PLoS One. 2013 Oct 18;8(10)	P19827	ITIH1	Inter-alpha-trypsin inhibitor heavy chain H1	PE > C	term
PLoS One. 2013 Oct 18;8(10)	P50453	SERPINB9	Serpin B9	PE > C	term
PLoS One. 2013 Oct 18;8(10)	E9PF86	PGM3	Phosphoacetylglucosamine mutase	PE > C	term
PLoS One. 2013 Oct 18;8(10)	Q9H299	SH3BGRL3	SH3 domain-binding glutamic acid-rich-like protein 3	PE > C	term
PLoS One. 2013 Oct 18;8(10)	P08727	KRT19	Keratin, type I cytoskeletal 19	PE > C	term
PLoS One. 2013 Oct 18;8(10)	P49257	LMAN1	Protein ERGIC-53	PE > C	term
PLoS One. 2013 Oct 18;8(10)	P62249	RPS16	40S ribosomal protein S16	PE > C	term
PLoS One. 2013 Oct 18;8(10)	P80303	NUCB2	Nucleobindin-2	PE > C	term
PLoS One. 2013 Oct 18;8(10)	P02753	RBP4	Retinol-binding protein 4	PE > C	term
PLoS One. 2013 Oct 18;8(10)	P02042	HBD	Hemoglobin subunit delta	PE > C	term
PLoS One. 2013 Oct 18;8(10)	O95782	AP2A1	AP-2 complex subunit alpha-1	PE > C	term
PLoS One. 2013 Oct 18;8(10)	F8VXB4	KRT8	Keratin, type II cytoskeletal 8	PE > C	term
PLoS One. 2013 Oct 18;8(10)	Q15149	PLEC	Plectin	PE > C	term
PLoS One. 2013 Oct 18;8(10)	D6RIE3	COX7A2	Cytochrome c oxidase subunit 7A2, mitochondrial	PE > C	term
PLoS One. 2013 Oct 18;8(10)	Q9UFN0	NIPSNAP3A	Protein NipSnap homolog 3A	PE > C	term
PLoS One. 2013 Oct 18;8(10)	P11279	LAMP1	Lysosome-associated membrane glycoprotein 1	PE > C	term
PLoS One. 2013 Oct 18;8(10)	H3BP20	HEXA	Beta-hexosaminidase subunit alpha	PE > C	term
PLoS One. 2013 Oct 18;8(10)	Q9UDW1	UQCR10	Cytochrome b-c1 complex subunit 9	PE > C	term
PLoS One. 2013 Oct 18;8(10)	G8JLA8	TGFBI	Transforming growth factor-beta-induced protein ig-h3	PE > C	term
PLoS One. 2013 Oct 18;8(10)	Q99856	ARID3A	AT-rich interactive domain-containing protein 3A	PE > C	term
PLoS One. 2013 Oct 18;8(10)	P98179	RBM3	Putative RNA-binding protein 3	PE > C	term
PLoS One. 2013 Oct 18;8(10)	Q9H4M9	EHD1	EH domain-containing protein 1	PE > C	term
PLoS One. 2013 Oct 18;8(10)	Q7Z7H5	TMED4	Transmembrane emp24 domain-containing protein 4	PE > C	term
PLoS One. 2013 Oct 18;8(10)	P31153	MAT2A	S-adenosylmethionine synthase isoform type-2	PE > C	term
PLoS One. 2013 Oct 18;8(10)	Q9BUL8	PDCD10	Programmed cell death protein 10	PE > C	term
PLoS One. 2013 Oct 18;8(10)	P14317	HCLS1	Hematopoietic lineage cell-specific protein	PE > C	term
PLoS One. 2013 Oct 18;8(10)	Q9UHG3	PCYOX1	Prenylcysteine oxidase 1	PE > C	term
PLoS One. 2013 Oct 18;8(10)	Q9Y6E2	BZW2	Basic leucine zipper and W2 domain-containing protein 2	PE > C	term
PLoS One. 2013 Oct 18;8(10)	Q01082	SPTBN1	Spectrin beta chain, non-erythrocytic 1	PE > C	term
PLoS One. 2013 Oct 18;8(10)	Q70J99-3	UNC13D	Isoform 3 of Protein unc-13 homolog D	PE > C	term
PLoS One. 2013 Oct 18;8(10)	Q9NR45	NANS	Sialic acid synthase	PE > C	term
PLoS One. 2013 Oct 18;8(10)	P39060	COL18A1	Collagen alpha-1(XVIII) chain	PE > C	term
PLoS One. 2013 Oct 18;8(10)	Q92973	TNPO1	Transportin-1	PE > C	term
PLoS One. 2013 Oct 18;8(10)	P62333	PSMC6	26S protease regulatory subunit 10B	PE > C	term
PLoS One. 2013 Oct 18;8(10)	Q07065	CKAP4	Cytoskeleton-associated protein 4	PE > C	term
PLoS One. 2013 Oct 18;8(10)	B3KS98	EIF3H	Eukaryotic translation initiation factor 3 subunit H	PE > C	term
PLoS One. 2013 Oct 18;8(10)	Q99685	MGLL	Monoglyceride lipase	PE > C	term
PLoS One. 2013 Oct 18;8(10)	P46777	RPL5	60S ribosomal protein L5	PE > C	term
PLoS One. 2013 Oct 18;8(10)	P80421	IGHV1-46	Ig heavy chain V-I region DOT	PE > C	term
PLoS One. 2013 Oct 18;8(10)	P04179	SOD2	Superoxide dismutase [Mn], mitochondrial	PE > C	term
PLoS One. 2013 Oct 18;8(10)	P09104	ENO2	Gamma-enolase	PE > C	term
PLoS One. 2013 Oct 18;8(10)	H3BLZ8	DDX17	Probable ATP-dependent RNA helicase DDX17	PE > C	term
PLoS One. 2013 Oct 18;8(10)	P08236	GUSB	Beta-glucuronidase	PE > C	term
PLoS One. 2013 Oct 18;8(10)	J3QQ67	RPL18	60S ribosomal protein L18 (Fragment)	PE > C	term
PLoS One. 2013 Oct 18;8(10)	O75923-13	DYSF	Isoform 13 of Dysferlin	PE > C	term
PLoS One. 2013 Oct 18;8(10)	P62753	RPS6	40S ribosomal protein S6	PE > C	term
PLoS One. 2013 Oct 18;8(10)	Q15075	EEA1	Early endosome antigen 1	PE > C	term
PLoS One. 2013 Oct 18;8(10)	P38117-2	ETFB	Isoform 2 of Electron transfer flavoprotein subunit beta	PE > C	term
PLoS One. 2013 Oct 18;8(10)	P05387	RPLP2	60S acidic ribosomal protein P2	PE > C	term
PLoS One. 2013 Oct 18;8(10)	P30040	ERP29	Endoplasmic reticulum resident protein 29	PE > C	term
PLoS One. 2013 Oct 18;8(10)	O15554	KCNN4	Intermediate conductance calcium-activated potassium channel protein 4	PE > C	term
PLoS One. 2013 Oct 18;8(10)	P17858	PFKL	6-phosphofructokinase, liver type	PE > C	term
PLoS One. 2013 Oct 18;8(10)	Q5TDG2	HSD3B1	3 beta-hydroxysteroid dehydrogenase/Delta 5-->4-isomerase type 1	PE > C	term
PLoS One. 2013 Oct 18;8(10)	Q9NSA0	SLC22A11	Solute carrier family 22 member 11	PE > C	term
PLoS One. 2013 Oct 18;8(10)	G8JL86	COBLL1	Cordon-bleu protein-like 1	PE > C	term
PLoS One. 2013 Oct 18;8(10)	Q15424	SAFB	Scaffold attachment factor B1	PE > C	term
PLoS One. 2013 Oct 18;8(10)	Q14152	EIF3A	Eukaryotic translation initiation factor 3 subunit A	PE > C	term
PLoS One. 2013 Oct 18;8(10)	J3QRU4	VAMP2	Uncharacterized protein (Fragment)	PE > C	term
PLoS One. 2013 Oct 18;8(10)	Q9BWM7	SFXN3	Sideroflexin-3	PE > C	term
PLoS One. 2013 Oct 18;8(10)	J3KN16	KIAA0368	Protein KIAA0368	PE > C	term
PLoS One. 2013 Oct 18;8(10)	P01593	IGKV1D-33	Ig kappa chain V-I region AG	PE < C	term
PLoS One. 2013 Oct 18;8(10)	O95834-2	EML2	Isoform 2 of Echinoderm microtubule-associated protein-like 2	PE < C	term
PLoS One. 2013 Oct 18;8(10)	P62873	GNB1	Guanine nucleotide-binding protein G(I)/G(S)/G(T) subunit beta-1	PE < C	term
PLoS One. 2013 Oct 18;8(10)	P37840	SNCA	Alpha-synuclein	PE < C	term
PLoS One. 2013 Oct 18;8(10)	Q9H7M9	C10orf54	Platelet receptor Gi24	PE < C	term
PLoS One. 2013 Oct 18;8(10)	P13010	XRCC5	X-ray repair cross-complementing protein 5	PE < C	term
PLoS One. 2013 Oct 18;8(10)	Q16718	NDUFA5	NADH dehydrogenase [ubiquinone] 1 alpha subcomplex subunit 5	PE < C	term
PLoS One. 2013 Oct 18;8(10)	Q15413	RYR3	Ryanodine receptor 3	PE < C	term
PLoS One. 2013 Oct 18;8(10)	F8VW96	CSRP2	Cysteine and glycine-rich protein 2	PE < C	term
PLoS One. 2013 Oct 18;8(10)	Q66K66	TMEM198	Transmembrane protein 198	PE < C	term
J Proteomics. 2012 Mar 16;75(6)	B7ZLE5	FN1	FN1 protein	PE < C	term	PE group(29±1.3 weeks)
J Proteomics. 2012 Mar 16;75(6)	Q16557	PSG3	Pregnancy-specific beta-1-glycoprotein 3	PE > C	term
J Proteomics. 2012 Mar 16;75(6)	P01233	CGB3 / CGB7	Choriogonadotropin subunit beta 3 / beta 7	PE > C	term
J Proteomics. 2012 Mar 16;75(6)	P11465	PSG2	Pregnancy-specific beta-1-glycoprotein 2	PE > C	term
J Proteomics. 2012 Mar 16;75(6)	Q96QL5	PSG4	PSG4 protein	PE > C	term
J Proteomics. 2012 Mar 16;75(6)	P30086	PEBP1	Phosphatidylethanolamine-binding protein 1	PE > C	term
J Proteomics. 2012 Mar 16;75(6)	P61769	B2M	Beta-2-microglobulin [Cleaved into: Beta-2-microglobulin form pI 5.3]	PE < C	term
J Proteomics. 2012 Mar 16;75(6)	Q12841	FSTL1	Follistatin-related protein 1	PE < C	term
J Proteomics. 2012 Mar 16;75(6)	P40925	MDH1	Malate dehydrogenase, cytoplasmic	PE > C	term
J Proteomics. 2012 Mar 16;75(6)	Q9BS26	ERP44	Endoplasmic reticulum resident protein 44	PE < C	term
J Proteomics. 2012 Mar 16;75(6)	Q15828	CST6	Cystatin-M	PE < C	term
J Proteomics. 2012 Mar 16;75(6)	P26599	PTBP1	Polypyrimidine tract-binding protein 1	PE < C	term
J Proteomics. 2012 Mar 16;75(6)	P46782	RPS5	40S ribosomal protein S5	PE > C	term
J Proteomics. 2012 Mar 16;75(6)	P30153	PPP2R1A	Serine/threonine-protein phosphatase 2A 65 kDa regulatory subunit A alpha isoform	PE < C	term
Proteomics. 2011 Oct;11(20)	P08263	GSTA1	Glutathione S‐transferase	PE < C	term	control group (39±1.2 weeks)
Proteomics. 2011 Oct;11(20)	P14550	AKR1A1	Aldose reductase	PE < C	term
Proteomics. 2011 Oct;11(20)	P0DMV8	HSPA1A	Heat shock protein 70	PE < C	term
Proteomics. 2011 Oct;11(20)	P25786	PSMA1	Proteasome, α subunit	PE < C	term
Proteomics. 2011 Oct;11(20)	P18669	PGAM1	Phosphoglycerate mutase 1	PE < C	term
J. Proteome Res. 2011, 10, 3274–3282	P06703	S100A6	Protein S100-A6	PE > C	pre-term	PE group(206.8±14.05 days)
						control group (205.4±10.9 days)
Gynecol Obstet Invest 2011;71:151–157	P0DML2	CSH1	Chorionic somatomammotropin hormone 1	PE < C	term	control group (38.2 (37.5-38.8 weeks))
Gynecol Obstet Invest 2011;71:151–157	P61978	HNRNPK	Heterogeneous nuclear ribonucleoprotein K	PE < C	term
Gynecol Obstet Invest 2011;71:151–157	BA71275	unknown	Un-named protein	PE < C	term
Gynecol Obstet Invest 2011;71:151–157	P62136	PPP1CA	Serine/threonine-protein phosphatase PP1-alpha catalytic subunit	PE < C	term
Gynecol Obstet Invest 2011;71:151–157	P01584	IL1B	Interleukin-1 beta	PE < C	term
Biol Reprod. 2011 May;84(5)	P63104	YWHAZ	Tyrosine 3-monooxygenase/tryptophan 5-monooxygenase activation protein, zeta polypeptide	PE < C	term
Biol Reprod. 2011 May;84(5)	Q99798	ACO2	Aconitase 2, mitochondrial	PE < C	term
Biol Reprod. 2011 May;84(5)	P07951	TPM2	Tropomyosin 2 (beta)	PE < C	term
Biol Reprod. 2011 May;84(5)	P14314	PRKCSH	Protein kinase C substrate 80K-H	PE < C	term
Placenta. 2010 Feb;31(2)	P30084	ECHS1	Chain A of enoyl-coenzyme A hydratase	PE < C	term
Placenta. 2010 Feb;31(2)	P02766	TTR	Chain A, Transthyretin	PE > C	term
Anal Chim Acta. 2008 Nov 23;629(1-2)	Q8WZ42	TTN	Titin	PE < C	term
Anal Chim Acta. 2008 Nov 23;629(1-2)	P19404	NDUFV2	NADH-ubiquinone oxidoreductase 24 kDa	PE > C	term
Anal Chim Acta. 2008 Nov 23;629(1-2)	P60660	MYL6	Smooth muscle and non-muscle myosin alkali light chain isoform 1	PE > C	term
Anal Chim Acta. 2008 Nov 23;629(1-2)	Q7Z7J6	ACTA1	Actin alpha 1 skeletal muscle protein	PE > C	term
Anal Chim Acta. 2008 Nov 23;629(1-2)	P13645	KRT10	Keratin 10	PE > C	term
Proteomics Clin Appl. 2007 Dec;1(12)	O75874	IDH1	Isocitrate dehydrogenase	PE > C	term
Proteomics Clin Appl. 2007 Dec;1(12)	A0A024R3X4	HSPD1	Chaperonin (heat shock protein 60)	PE > C	term
Proteomics Clin Appl. 2007 Dec;1(12)	A0A1L1UHR1	N/A	Voltage-dependent anion channel	PE > C	term
Proteomics Clin Appl. 2007 Dec;1(12)	N/A	N/A	Chain H, Cathepsin D at pH 7.5	PE > C	term
Proteomics Clin Appl. 2007 Dec;1(12)	Q6FHU2	PGAM1	Phosphoglycerate mutase	PE > C	term
Proteomics Clin Appl. 2007 Dec;1(12)	A0A024R4F1	HEL.S.17	Alpha enolase	PE > C	term
Proteomics Clin Appl. 2007 Dec;1(12)	P25787	PSMA2	PSMA2 protein	PE > C	term
Proteomics Clin Appl. 2007 Dec;1(12)	Q01469	FABP5	Fatty acid binding protein 5	PE > C	term
Gynecol Obstet Invest 2007;64:17–23	P07237	P4HB	Protein disulfide-isomerase	PE > C	term	PE group(33.8±1.5 weeks)
Gynecol Obstet Invest 2007;64:17–23	P09622	DLD	Dihydrolipoyl dehydrogenase, mitochondrial	PE > C	term	control group (32.4±2.8 weeks)
Gynecol Obstet Invest 2007;64:17–23	Q9BS26	ERP44	Endoplasmic reticulum resident protein 44	PE > C	term
Gynecol Obstet Invest 2007;64:17–23	Q13011	ECH1	Delta(3,5)-Delta(2,4)-dienoyl-CoA isomerase, mitochondrial	PE < C	term
Gynecol Obstet Invest 2007;64:17–23	Q9BVV7	TIMM21	Mitochondrial import inner membrane translocase subunit Tim21	PE > C	term

## Sheet: SORTED BY ACCESSION
article	Accession	Gene name	Protein name	regulation
J Cell Biochem. 2019 Apr;120(4)	A0A024R1Y8	FSTL3	Follistatin‐like 3 (secreted glycoprotein)	PE > C
J Cell Biochem. 2019 Apr;120(4)	A0A024R3E3	APOA1	Apolipoprotein A‐I	PE > C
Proteomics Clin Appl. 2007 Dec;1(12)	A0A024R3X4	HSPD1	Chaperonin (heat shock protein 60)	PE > C
Proteomics Clin Appl. 2007 Dec;1(12)	A0A024R4F1	HEL.S.17	Alpha enolase	PE > C
J Cell Biochem. 2019 Apr;120(4)	A0A024R6W0	GOT2	Aspartate aminotransferase	PE < C
J Cell Biochem. 2019 Apr;120(4)	A0A024RAT5	SLCO1A2	Solute carrier organic anion transporter family member	PE > C
J Cell Biochem. 2019 Apr;120(4)	A0A024RDS2	POSTN	Periostin, osteoblast‐specific factor	PE > C
J Cell Biochem. 2019 Apr;120(4)	A0A087WYZ4	CGA	Glycoprotein hormones α chain	PE > C
J Cell Biochem. 2019 Apr;120(4)	A0A0J9YXC7	LIMS4	LIM and senescent cell antigen‐like–containing domain protein 3	PE < C
Proteomics Clin Appl. 2007 Dec;1(12)	A0A1L1UHR1	N/A	Voltage-dependent anion channel	PE > C
J Proteome Res. 2017 Feb 3;16(2)	A0MZ66	SHTN1	Isoform 6 of Shootin-1	PE < C
Cell Biochem Biophys. 2014 Jun;69(2)	A2VEC9	SSPO	SCO-spondin	PE < C
J Proteome Res. 2017 Feb 3;16(2)	A3KMH1	VWA8	von Willebrand factor A domain-containing protein 8	PE > C
J Proteome Res. 2017 Dec 1;16(12)	A3KMH1	VWA8	von Willebrand factor A domain-containing protein 8	PE > C
J Proteome Res. 2017 Feb 3;16(2)	A6QL64	ANKRD36	Ankyrin repeat domain-containing protein 36A	PE > C
PLoS One. 2013 Oct 18;8(10)	B0QZ18	CPNE1	Copine I	PE > C
PLoS One. 2013 Oct 18;8(10)	B1AHL2	FBLN1	Fibulin 1	PE > C
BMC Pregnancy Childbirth. 2018 Nov 7;18(1)	B1ANR0	PABPC4	Polyadenylate-binding protein 4	PE < C
J Cell Biochem. 2019 Apr;120(4)	B2RNT7	KLHDC5	Kelch domain containing 5	PE < C
J Cell Biochem. 2019 Apr;120(4)	B3KNB4	–	cDNA FLJ14168 fis, clone NT2RP2001440, highly similar to 14‐3‐3 protein γ	PE < C
PLoS One. 2013 Oct 18;8(10)	B3KS98	EIF3H	Eukaryotic translation initiation factor 3 subunit H	PE > C
BMC Pregnancy Childbirth. 2018 Nov 7;18(1)	B3KV96	N/A	cDNA FLJ16285	PE < C
BMC Pregnancy Childbirth. 2018 Nov 7;18(1)	B4DNZ4	N/A	cDNA FLJ51917	PE > C
BMC Pregnancy Childbirth. 2018 Nov 7;18(1)	B6ECB2	MUC1	Mucin 1	PE > C
PLoS One. 2013 Oct 18;8(10)	B7ZKJ8	ITIH4	ITIH4 protein	PE > C
J Proteomics. 2012 Mar 16;75(6)	B7ZLE5	FN1	FN1 protein	PE < C
Gynecol Obstet Invest 2011;71:151–157	BA71275	unknown	Un-named protein	PE < C
J Cell Biochem. 2019 Apr;120(4)	C9JF17	APOD	Apolipoprotein D (fragment)	PE > C
PLoS One. 2013 Oct 18;8(10)	C9JF17	APOD	Apolipoprotein D (Fragment)	PE > C
PLoS One. 2013 Oct 18;8(10)	C9JUF4	ENSA	Alpha-endosulfine	PE > C
J Cell Biochem. 2019 Apr;120(4)	D3DUA0	MGC52282	Uncharacterized protein	PE < C
BMC Pregnancy Childbirth. 2018 Nov 7;18(1)	D3DX03	ABP1	Amine oxidase	PE > C
PLoS One. 2013 Oct 18;8(10)	D6RIE3	COX7A2	Cytochrome c oxidase subunit 7A2, mitochondrial	PE > C
PLoS One. 2013 Oct 18;8(10)	E9PF86	PGM3	Phosphoacetylglucosamine mutase	PE > C
BMC Pregnancy Childbirth. 2018 Nov 7;18(1)	E9PIR7	TXNRD1	Thioredoxin reductase 1	PE < C
BMC Pregnancy Childbirth. 2018 Nov 7;18(1)	E9PKP0	RNASEH2C	Ribonuclease H2, subunit C	PE > C
PLoS One. 2013 Oct 18;8(10)	F5HB82	GABRG2	Gamma-aminobutyric acid receptor subunit gamma-2	PE > C
PLoS One. 2013 Oct 18;8(10)	F8VW96	CSRP2	Cysteine and glycine-rich protein 2	PE < C
PLoS One. 2013 Oct 18;8(10)	F8VXB4	KRT8	Keratin, type II cytoskeletal 8	PE > C
PLoS One. 2013 Oct 18;8(10)	G8JL86	COBLL1	Cordon-bleu protein-like 1	PE > C
J Cell Biochem. 2019 Apr;120(4)	G8JLA2	MYL6	Myosin light polypeptide 6	PE < C
PLoS One. 2013 Oct 18;8(10)	G8JLA8	TGFBI	Transforming growth factor-beta-induced protein ig-h3	PE > C
PLoS One. 2013 Oct 18;8(10)	G8JLL9	MYH14	Myosin-14	PE > C
PLoS One. 2013 Oct 18;8(10)	H3BLZ8	DDX17	Probable ATP-dependent RNA helicase DDX17	PE > C
PLoS One. 2013 Oct 18;8(10)	H3BP20	HEXA	Beta-hexosaminidase subunit alpha	PE > C
J Cell Biochem. 2019 Apr;120(4)	H7BY64	ZNF511‐PRAP1	Protein ZNF511‐PRAP1 (fragment)	PE > C
PLoS One. 2013 Oct 18;8(10)	J3KN16	KIAA0368	Protein KIAA0368	PE > C
BMC Pregnancy Childbirth. 2018 Nov 7;18(1)	J3QL04	ASPSCR1	Tether containing UBX domain for GLUT4	PE < C
PLoS One. 2013 Oct 18;8(10)	J3QQ67	RPL18	60S ribosomal protein L18 (Fragment)	PE > C
PLoS One. 2013 Oct 18;8(10)	J3QRU4	VAMP2	Uncharacterized protein (Fragment)	PE > C
J Cell Biochem. 2019 Apr;120(4)	K7ER74	APOC4‐APOC2	Protein APOC4‐APOC2	PE > C
Proteomics Clin Appl. 2007 Dec;1(12)	N/A	N/A	Chain H, Cathepsin D at pH 7.5	PE > C
Proteomics Clin Appl. 2007 Dec;1(12)	N/A	N/A	Aldehyde reductase	PE > C
Proteomics Clin Appl. 2007 Dec;1(12)	N/A	N/A	Chain B, Fidarestat bound to human aldose reductase	PE > C
Proteomics Clin Appl. 2007 Dec;1(12)	N/A	N/A	Ig heavy chain v region	PE > C
J Proteome Res. 2017 Dec 1;16(12)	O00204	SULT2B1	Sulfotransferase family cytosolic 2B member 1	PE < C
Biochim Biophys Acta Proteins Proteom. 2017 Sep;1865(9)	O00273	DFFA	DNA fragmentation factor subunit alpha	PE > C
J Cell Biochem. 2019 Apr;120(4)	O00299	CLIC1	Chloride intracellular channel protein 1	PE < C
Biochim Biophys Acta Proteins Proteom. 2017 Sep;1865(9)	O00299	CLIC1	Chloride intracellular channel protein 1	PE > C
Proteomics Clin Appl. 2007 Dec;1(12)	O00299	CLIC1	Nuclear chloride channel	PE > C
Biochim Biophys Acta Proteins Proteom. 2017 Sep;1865(9)	O00391	QSOX1	Sulfhydryl oxidase 1	PE < C
J Proteome Res. 2017 Dec 1;16(12)	O00401	WASL	Neural Wiskott-Aldrich syndrome protein	PE > C
Biochim Biophys Acta Proteins Proteom. 2017 Sep;1865(9)	O00425	IGF2BP3	Insulin-like growth factor 2 mRNA-binding protein 3	PE > C
Biochim Biophys Acta Proteins Proteom. 2017 Sep;1865(9)	O14498	ISLR	Immunoglobulin superfamily containing leucine-rich repeat protein	PE < C
Biochim Biophys Acta Proteins Proteom. 2017 Sep;1865(9)	O14684	PTGES	Prostaglandin E synthase	PE < C
Biochim Biophys Acta Proteins Proteom. 2017 Sep;1865(9)	O14745	SLC9A3R1	Na	PE > C
Biochim Biophys Acta Proteins Proteom. 2017 Sep;1865(9)	O14773	TPP1	Tripeptidyl-peptidase 1	PE < C
PLoS One. 2013 May 9;8(5)	O14773	TPP1	tripeptidyl peptidase I	PE < C
PLoS One. 2013 Oct 18;8(10)	O14949	UQCRQ	Cytochrome b-c1 complex subunit 8	PE > C
J Proteome Res. 2017 Feb 3;16(2)	O15197	EPHB6	Ephrin type-B receptor 6	PE > C
Cell Biochem Biophys. 2014 Jun;69(2)	O15230	LAMA5	Laminin subunit alpha-5	PE < C
Cell Biochem Biophys. 2014 Jun;69(2)	O15230	LAMA5	Laminin subunit alpha-5	PE < C
J Proteome Res. 2017 Dec 1;16(12)	O15372	EIF3H	Eukaryotic translation initiation factor 3 subunit H	PE > C
Biochim Biophys Acta Proteins Proteom. 2017 Sep;1865(9)	O15382	BCAT2	Branched-chain-amino-acid aminotransferase, mitochondrial	PE > C
Biochim Biophys Acta Proteins Proteom. 2017 Sep;1865(9)	O15533	TAPBP	Tapasin	PE < C
PLoS One. 2013 Oct 18;8(10)	O15554	KCNN4	Intermediate conductance calcium-activated potassium channel protein 4	PE > C
J Proteome Res. 2017 Dec 1;16(12)	O43157	PLXNB1	Plexin-B1	PE > C
Proteomics Clin Appl. 2018 Sep;12(5)	O43169	CYB5B	Cytochrome b5 type B	PE < C
J Proteome Res. 2017 Dec 1;16(12)	O43169	CYB5B	Cytochrome b5 type B	PE > C
J Proteome Res. 2017 Dec 1;16(12)	O43184	ADAM12	Disintegrin and metalloproteinase domain-containing protein 12	PE > C
J Proteome Res. 2017 Dec 1;16(12)	O43294	TGFB1I1	Transforming growth factor beta-1-induced transcript 1 protein	PE < C
J Proteome Res. 2017 Dec 1;16(12)	O43324	EEF1E1	Eukaryotic translation elongation factor 1 epsilon-1	PE > C
Biochim Biophys Acta Proteins Proteom. 2017 Sep;1865(9)	O43399	TPD52L2	Tumor protein D54	PE > C
J Proteome Res. 2017 Dec 1;16(12)	O43402	EMC8	ER membrane protein complex subunit 8	PE < C
J Proteome Res. 2017 Dec 1;16(12)	O43426	SYNJ1	Synaptojanin-1	PE > C
J Proteome Res. 2017 Dec 1;16(12)	O43491	EPB41L2	Band 4.1-like protein 2	PE < C
Biochim Biophys Acta Proteins Proteom. 2017 Sep;1865(9)	O43598	DNPH1	2'-deoxynucleoside 5'-phosphate N-hydrolase 1	PE < C
J Proteome Res. 2017 Dec 1;16(12)	O43699	SIGLEC6	Sialic acid-binding Ig-like lectin 6	PE > C
Cell Physiol Biochem 2015;36:1116-1130	O43699	SIGLEC6	Sialic acid-binding Ig-like lectin 6, Siglec-6	PE > C
J Proteome Res. 2017 Feb 3;16(2)	O43707	ACTN4	Alpha-actinin-4	PE < C
J Proteomics. 2012 Mar 16;75(6)	O43707	ACTN4	Alpha-actinin-4	PE < C
J Korean Med Sci. 2015 Jun;30(6)	O43852	CALU	Calumenin	PE > C
J Proteome Res. 2017 Dec 1;16(12)	O60271	SPAG9	C-Jun-amino-terminal kinase-interacting protein 4	PE < C
J Proteome Res. 2017 Dec 1;16(12)	O60502	MGEA5	Protein O-GlcNAcase	PE > C
J Proteome Res. 2017 Dec 1;16(12)	O60701	UGDH	UDP-glucose 6-dehydrogenase	PE < C
PLoS One. 2013 Oct 18;8(10)	O60701	UGDH	UDP-glucose 6-dehydrogenase	PE > C
Biochim Biophys Acta Proteins Proteom. 2017 Sep;1865(9)	O60829	PAGE4	P antigen family member 4	PE > C
PLoS One. 2013 Nov 15;8(11)	O60829	PAGE4	G antigen family C member 1	PE < C
BMC Pregnancy Childbirth. 2018 Nov 7;18(1)	O75083	WDR1	WD repeat-containing protein 1	PE > C
J Proteome Res. 2017 Feb 3;16(2)	O75083	WDR1	WD repeat-containing protein 1	PE < C
Proteomics Clin Appl. 2018 Sep;12(5)	O75146	HIP1R	Huntingtin-interacting protein 1-related protein	PE < C
Cell Biochem Biophys. 2014 Jun;69(2)	O75173	ADAMTS4	A disintegrin and metalloproteinase with thrombospondin motifs 4	PE > C
J Proteome Res. 2017 Dec 1;16(12)	O75175	CNOT3	CCR4-NOT transcription complex subunit 3	PE > C
Biochim Biophys Acta Proteins Proteom. 2017 Sep;1865(9)	O75223	GGCT	Gamma-glutamylcyclotransferase	PE > C
Proteomics Clin Appl. 2018 Sep;12(5)	O75251	NDUFS7	NADH dehydrogenase [ubiquinone] iron-sulfur protein 7, mitochondrial	PE > C
Biochim Biophys Acta Proteins Proteom. 2017 Sep;1865(9)	O75312	ZPR1	Zinc finger protein ZPR1	PE > C
J Proteome Res. 2017 Feb 3;16(2)	O75334	PPFIA2	Liprin-alpha-2	PE < C
J Korean Med Sci. 2015 Jun;30(6)	O75340	PDCD6	Programmed cell death protein 6	PE > C
PLoS One. 2013 Oct 18;8(10)	O75340	PDCD6	Programmed cell death protein 6	PE > C
PLoS One. 2013 Oct 18;8(10)	O75369-8	FLNB	Isoform 8 of Filamin-B	PE > C
J Proteome Res. 2017 Dec 1;16(12)	O75396	SEC22B	Vesicle-trafficking protein SEC22b	PE < C
J Proteome Res. 2017 Dec 1;16(12)	O75477	ERLIN1	Erlin-1	PE > C
Proteomics Clin Appl. 2018 Sep;12(5)	O75489	NDUFS3	NADH dehydrogenase [ubiquinone] iron-sulfur protein 3, mitochondrial	PE < C
J Proteome Res. 2017 Feb 3;16(2)	O75529	TAF5L	TAF5-like RNA polymerase II p300/CBP-associated factor-associated factor 65 kDa subunit 5L	PE < C
Proteomics Clin Appl. 2018 Sep;12(5)	O75608	LYPLA1	Acyl-protein thioesterase 1	PE < C
J Proteome Res. 2017 Feb 3;16(2)	O75616	ERAL1	Isoform HERA-B of GTPase Era, mitochondrial	PE < C
Proteomics Clin Appl. 2007 Dec;1(12)	O75874	IDH1	Isocitrate dehydrogenase	PE > C
J Proteome Res. 2017 Feb 3;16(2)	O75923	DYSF	Dysferlin	PE > C
PLoS One. 2013 Oct 18;8(10)	O75923-13	DYSF	Isoform 13 of Dysferlin	PE > C
J Proteome Res. 2017 Dec 1;16(12)	O94804	STK10	Serine/threonine-protein kinase 10	PE > C
J Proteome Res. 2017 Dec 1;16(12)	O94826	TOMM70	Mitochondrial import receptor subunit TOM70	PE > C
J Proteome Res. 2017 Dec 1;16(12)	O94875	SORBS2	Sorbin and SH3 domain-containing protein 2	PE < C
J Proteome Res. 2017 Dec 1;16(12)	O94919	ENDOD1	Endonuclease domain-containing 1 protein	PE > C
Proteomics Clin Appl. 2018 Sep;12(5)	O94925	GLS	Glutaminase kidney isoform, mitochondrial	PE < C
Proteomics Clin Appl. 2018 Sep;12(5)	O94979	SEC31A	Protein transport protein Sec31A	PE > C
J Proteome Res. 2017 Feb 3;16(2)	O94983	CAMTA2	Isoform 2 of Calmodulin-binding transcription activator 2	PE < C
J Proteome Res. 2017 Dec 1;16(12)	O94988	FAM13A	Protein FAM13A	PE < C
Proteomics Clin Appl. 2018 Sep;12(5)	O95140	MFN2	Mitofusin-2	PE > C
Proteomics Clin Appl. 2018 Sep;12(5)	O95169	NDUFB8	NADH dehydrogenase [ubiquinone] 1 beta subcomplex subunit 8, mitochondrial	PE > C
PLoS One. 2013 Nov 15;8(11)	O95359	TACC2	Transforming acidic coiled-coil-containing protein 2	PE < C
J Proteome Res. 2017 Dec 1;16(12)	O95372	LYPLA2	Acyl-protein thioesterase 2	PE > C
Biochim Biophys Acta Proteins Proteom. 2017 Sep;1865(9)	O95466	FMNL1	Formin-like protein 1	PE > C
J Proteome Res. 2017 Dec 1;16(12)	O95563	MPC2	Mitochondrial pyruvate carrier 2	PE < C
Proteomics Clin Appl. 2018 Sep;12(5)	O95714	HERC2	E3 ubiquitin-protein ligase HERC2	PE < C
PLoS One. 2013 Oct 18;8(10)	O95782	AP2A1	AP-2 complex subunit alpha-1	PE > C
J Proteome Res. 2017 Dec 1;16(12)	O95833	CLIC3	Chloride intracellular channel protein 3	PE > C
PLoS One. 2013 Oct 18;8(10)	O95833	CLIC3	Chloride intracellular channel protein 3	PE > C
Gynecol Obstet Invest 2011;71:151–157	O95833	CLIC3	Chloride intracellular channel protein 3	PE > C
Placenta. 2010 Feb;31(2)	O95833	CLIC3	Chloride intracellular channel 3	PE > C
Anal Chim Acta. 2008 Nov 23;629(1-2)	O95833	CLIC3	Chloride intracellular channel protein 3	PE > C
PLoS One. 2013 Oct 18;8(10)	O95834-2	EML2	Isoform 2 of Echinoderm microtubule-associated protein-like 2	PE < C
J Proteome Res. 2017 Feb 3;16(2)	O95954	FTCD	Formimidoyltransferase-cyclodeaminase	PE < C
Cell Biochem Biophys. 2014 Jun;69(2)	O95965	ITGBL1	Integrin beta-like protein 1	PE < C
Proteomics Clin Appl. 2018 Sep;12(5)	O96011	PEX11B	Peroxisomal membrane protein 11B	PE < C
J Proteome Res. 2017 Feb 3;16(2)	O96028	NSD2	Histone-lysine N-methyltransferase NSD2	PE < C
PLoS One. 2013 May 9;8(5)	P00338	LDHA	lactate dehydrogenase A	PE < C
J Proteome Res. 2017 Feb 3;16(2)	P00367	GLUD1	Glutamate dehydrogenase 1, mitochondrial	PE > C
Proteomics Clin Appl. 2018 Sep;12(5)	P00387	CYB5R3	NADH-cytochrome b5 reductase 3	PE > C
Biochim Biophys Acta Proteins Proteom. 2017 Sep;1865(9)	P00441	SOD1	Superoxide dismutase [Cu-Zn]	PE > C
Placenta. 2010 Feb;31(2)	P00441	SOD1	Cu/Zn-superoxide dismutase	PE < C
J Proteome Res. 2017 Feb 3;16(2)	P00450	CP	Ceruloplasmin	PE < C
Biochim Biophys Acta Proteins Proteom. 2017 Sep;1865(9)	P00450	CP	Ceruloplasmin	PE > C
PLoS One. 2013 Oct 18;8(10)	P00450	CP	Ceruloplasmin	PE > C
J Proteome Res. 2017 Feb 3;16(2)	P00488	F13A1	Coagulation factor XIII A chain	PE < C
J Proteomics. 2012 Mar 16;75(6)	P00488	F13A1	Coagulation factor XIII A chain	PE < C
Cell Biochem Biophys. 2014 Jun;69(2)	P00533	EGFR	Epidermal growth factor receptor	PE < C
Proteomics Clin Appl. 2018 Sep;12(5)	P00568	AK1	Adenylate kinase isoenzyme 1	PE > C
J Proteome Res. 2017 Dec 1;16(12)	P00734	F2	Prothrombin	PE < C
PLoS One. 2013 Oct 18;8(10)	P00734	F2	Prothrombin	PE > C
J Proteome Res. 2017 Feb 3;16(2)	P00738	HP	Haptoglobin	PE < C
Biochim Biophys Acta Proteins Proteom. 2017 Sep;1865(9)	P00738	HP	Haptoglobin	PE > C
PLoS One. 2013 Oct 18;8(10)	P00738	HP	Haptoglobin	PE < C
J Proteome Res. 2017 Feb 3;16(2)	P00747	PLG	Plasminogen	PE > C
J Proteome Res. 2017 Dec 1;16(12)	P00747	PLG	Plasminogen	PE < C
Cell Biochem Biophys. 2014 Jun;69(2)	P00747	PLG	Plasminogen	PE > C
Cell Biochem Biophys. 2014 Jun;69(2)	P00747	PLMN	Plasminogen	PE > C
PLoS One. 2013 Oct 18;8(10)	P00747	PLG	Plasminogen	PE > C
J Proteome Res. 2017 Dec 1;16(12)	P00748	F12	Coagulation factor XII	PE < C
Biochim Biophys Acta Proteins Proteom. 2017 Sep;1865(9)	P00915	CA1	Carbonic anhydrase 1	PE > C
Biol Reprod. 2011 May;84(5)	P00915	CA1	Carbonic anhydrase I	PE > C
Proteomics Clin Appl. 2018 Sep;12(5)	P00966	ASS1	Argininosuccinate synthase	PE > C
J Proteome Res. 2017 Dec 1;16(12)	P01008	SERPINC1	Antithrombin-III	PE < C
J Proteome Res. 2017 Feb 3;16(2)	P01009	SERPINA1	Alpha-1-antitrypsin	PE < C
J Proteome Res. 2017 Dec 1;16(12)	P01009	SERPINA1	Alpha-1-antitrypsin	PE > C
Cytoskeleton. 2017;74:420–425	P01009	SERPINA1	Alpha-1-antitrypsin	PE < C
J Proteome Res. 2017 Feb 3;16(2)	P01011	SERPINA3	Alpha-1-antichymotrypsin	PE < C
J Cell Biochem. 2019 Apr;120(4)	P01023	A2M	α‐2‐Macroglobulin	PE > C
J Proteome Res. 2017 Feb 3;16(2)	P01023	A2M	Alpha-2-macroglobulin	PE < C
J Proteome Res. 2017 Feb 3;16(2)	P01024	C3	Complement C3	PE < C
J Proteome Res. 2017 Dec 1;16(12)	P01024	C3	Complement C3	PE < C
J Proteome Res. 2017 Dec 1;16(12)	P01042	KNG1	Kininogen-1	PE < C
PLoS One. 2013 Nov 15;8(11)	P01042	KNG1	Kininogen-1	PE > C
J Proteome Res. 2017 Feb 3;16(2)	P01130	LDLR	Low-density lipoprotein receptor	PE < C
J Proteomics. 2012 Mar 16;75(6)	P01233	CGB3 / CGB7	Choriogonadotropin subunit beta 3 / beta 7	PE > C
Gynecol Obstet Invest 2011;71:151–157	P01584	IL1B	Interleukin-1 beta	PE < C
Biol Reprod. 2011 May;84(5)	P01584	IL1B	Interleukin-1 beta	PE < C
PLoS One. 2013 Oct 18;8(10)	P01593	IGKV1D-33	Ig kappa chain V-I region AG	PE < C
PLoS One. 2013 Oct 18;8(10)	P01611	IGKV1D-12	Ig kappa chain V-I region Wes	PE > C
PLoS One. 2013 Oct 18;8(10)	P01764	IGHV3-23	Ig heavy chain V-III region VH26	PE > C
J Proteome Res. 2017 Dec 1;16(12)	P01834	IGKC	Immunoglobulin kappa constant	PE < C
J Proteome Res. 2017 Dec 1;16(12)	P01857	IGHG1	Immunoglobulin heavy constant gamma 1	PE < C
PLoS One. 2013 Oct 18;8(10)	P01857	IGHG1	Ig gamma-1 chain C region	PE < C
J Proteome Res. 2017 Dec 1;16(12)	P01860	IGHG3	Immunoglobulin heavy constant gamma 3	PE < C
J Proteome Res. 2017 Dec 1;16(12)	P01871	IGHM	Immunoglobulin heavy constant mu	PE < C
Biochim Biophys Acta Proteins Proteom. 2017 Sep;1865(9)	P01871	IGHM	Immunoglobulin heavy constant mu	PE > C
J Proteome Res. 2017 Feb 3;16(2)	P01876	IGHA1	Ig alpha-1 chain C region	PE < C
PLoS One. 2013 Oct 18;8(10)	P01876	IGHA1	Ig alpha-1 chain C region	PE > C
J Proteome Res. 2017 Dec 1;16(12)	P02008	HBZ	Hemoglobin subunit zeta	PE > C
Biochim Biophys Acta Proteins Proteom. 2017 Sep;1865(9)	P02008	HBZ	Hemoglobin subunit zeta	PE > C
PLoS One. 2013 Oct 18;8(10)	P02008	HBZ	Hemoglobin subunit zeta	PE > C
PLoS One. 2013 Oct 18;8(10)	P02042	HBD	Hemoglobin subunit delta	PE > C
Biochim Biophys Acta Proteins Proteom. 2017 Sep;1865(9)	P02100	HBE1	Hemoglobin subunit epsilon	PE > C
PLoS One. 2013 Nov 15;8(11)	P02545	LMNA	Prelamin-A/C	PE < C
PLoS One. 2013 Nov 15;8(11)	P02545	LMNA	Prelamin-A/C	PE < C
PLoS One. 2013 Nov 15;8(11)	P02545	LMNA	Prelamin-A/C	PE < C
J Proteome Res. 2017 Feb 3;16(2)	P02647	APOA1	Apolipoprotein A-I	PE > C
Placenta. 2010 Feb;31(2)	P02647	APOA1	Chain A, crystal structure of human Apolipoprotein A-I	PE > C
J Cell Biochem. 2019 Apr;120(4)	P02649	APOE	Apolipoprotein E	PE > C
J Proteome Res. 2017 Feb 3;16(2)	P02649	APOE	Apolipoprotein E	PE > C
Biochim Biophys Acta Proteins Proteom. 2017 Sep;1865(9)	P02656	APOC3	Apolipoprotein C-III	PE > C
J Korean Med Sci. 2015 Jun;30(6)	P02671	FGA	Alpha-fibrinogen precursor	PE < C
J Proteome Res. 2017 Feb 3;16(2)	P02675	FGB	Fibrinogen beta chain	PE < C
Biochim Biophys Acta Proteins Proteom. 2017 Sep;1865(9)	P02675	FGB	Fibrinogen beta chain	PE < C
J Korean Med Sci. 2015 Jun;30(6)	P02675	FGB	Fibrinogen beta Chain	PE < C
J Proteome Res. 2017 Feb 3;16(2)	P02679	FGG	Isoform Gamma-A of Fibrinogen gamma chain	PE < C
J Proteome Res. 2017 Dec 1;16(12)	P02679	FGG	Fibrinogen gamma chain	PE < C
Biochim Biophys Acta Proteins Proteom. 2017 Sep;1865(9)	P02679	FGG	Fibrinogen gamma chain	PE < C
J Korean Med Sci. 2015 Jun;30(6)	P02679	FGG	Fibrinogen gamma	PE > C
J Korean Med Sci. 2015 Jun;30(6)	P02679	FGG	Fibrinogen fragment D	PE > C
J Proteome Res. 2017 Dec 1;16(12)	P02747	C1QC	Complement C1q subcomponent subunit C	PE < C
Biochim Biophys Acta Proteins Proteom. 2017 Sep;1865(9)	P02750	LRG1	Leucine-rich alpha-2-glycoprotein	PE > C
Proteomics Clin Appl. 2018 Sep;12(5)	P02751	FN1	Fibronectin	PE > C
J Proteome Res. 2017 Feb 3;16(2)	P02751	FN1	Fibronectin	PE > C
Biochim Biophys Acta Proteins Proteom. 2017 Sep;1865(9)	P02751	FN1	Fibronectin	PE < C
Cell Biochem Biophys. 2014 Jun;69(2)	P02751	FN1	Fibronectin	PE < C
Cell Biochem Biophys. 2014 Jun;69(2)	P02751	FN1	Fibronectin	PE < C
Cell Biochem Biophys. 2014 Jun;69(2)	P02751	FN1	Fibronectin	PE < C
PLoS One. 2013 Oct 18;8(10)	P02751	FN1	Fibronectin	PE > C
PLoS One. 2013 Oct 18;8(10)	P02753	RBP4	Retinol-binding protein 4	PE > C
Biochim Biophys Acta Proteins Proteom. 2017 Sep;1865(9)	P02763	ORM1	Alpha-1-acid glycoprotein 1	PE > C
J Proteome Res. 2017 Feb 3;16(2)	P02765	AHSG	Alpha-2-HS-glycoprotein	PE > C
Proteomics. 2011 Oct;11(20)	P02765	AHSG	α‐2‐HS‐glycoprotein	PE >C
Placenta. 2010 Feb;31(2)	P02766	TTR	Chain A, Transthyretin	PE > C
J Proteome Res. 2017 Feb 3;16(2)	P02768	ALB	Serum albumin	PE < C
J Proteome Res. 2017 Dec 1;16(12)	P02768	ALB	Serum albumin	PE < C
J Korean Med Sci. 2015 Jun;30(6)	P02768	ALB	Serum albumin	PE < C
PLoS One. 2013 Oct 18;8(10)	P02768	ALB	Serum albumin	PE < C
Gynecol Obstet Invest 2011;71:151–157	P02768	ALB	Serum Albumin	PE < C
J Proteome Res. 2017 Feb 3;16(2)	P02774	GC	Vitamin D-binding protein	PE < C
J Proteome Res. 2017 Dec 1;16(12)	P02774	GC	Vitamin D-binding protein	PE < C
Cytoskeleton. 2017;74:420–425	P02774	GC	Vitamin D binding protein	unknown values
J Cell Biochem. 2019 Apr;120(4)	P02775	PPBP	Platelet‐basic protein	PE < C
J Proteome Res. 2017 Feb 3;16(2)	P02786	TFRC	Transferrin receptor protein 1	PE > C
PLoS One. 2013 May 9;8(5)	P02786	TFRC	transferrin receptor	PE < C
J Proteome Res. 2017 Feb 3;16(2)	P02787	TF	Serotransferrin	PE > C
J Proteomics. 2012 Mar 16;75(6)	P02787	TF	Serotransferrin	PE < C
J Proteome Res. 2017 Dec 1;16(12)	P02788	LTF	Lactotransferrin	PE < C
Biochim Biophys Acta Proteins Proteom. 2017 Sep;1865(9)	P02788	LTF	Lactotransferrin	PE > C
J Proteome Res. 2017 Feb 3;16(2)	P02790	HPX	Hemopexin	PE < C
PLoS One. 2013 Nov 15;8(11)	P02790	HPX	Hemopexin	PE > C
J Proteome Res. 2017 Feb 3;16(2)	P02792	FTL	Ferritin light chain	PE < C
J Proteome Res. 2017 Feb 3;16(2)	P03951	F11	Isoform 2 of Coagulation factor XI	PE < C
J Proteome Res. 2017 Dec 1;16(12)	P04003	C4BPA	C4b-binding protein alpha chain	PE < C
J Proteome Res. 2017 Feb 3;16(2)	P04004	VTN	Vitronectin	PE < C
PLoS One. 2013 Oct 18;8(10)	P04004	VTN	Vitronectin	PE > C
Proteomics Clin Appl. 2018 Sep;12(5)	P04040	CAT	Catalase	PE > C
J Proteome Res. 2017 Feb 3;16(2)	P04040	CAT	Catalase	PE > C
J Proteome Res. 2017 Dec 1;16(12)	P04040	CAT	Catalase	PE < C
Biochim Biophys Acta Proteins Proteom. 2017 Sep;1865(9)	P04040	CAT	Catalase	PE > C
PLoS One. 2013 Oct 18;8(10)	P04040	CAT	Catalase	PE < C
Biol Reprod. 2011 May;84(5)	P04040	CAT	Catalase	PE > C
J Proteome Res. 2017 Dec 1;16(12)	P04075	ALDOA	Fructose-bisphosphate aldolase A	PE < C
Proteomics Clin Appl. 2018 Sep;12(5)	P04083	ANXA1	Annexin A1	PE < C
J Proteome Res. 2017 Feb 3;16(2)	P04083	ANXA1	Annexin A1	PE < C
PLoS One. 2013 Oct 18;8(10)	P04083	ANXA1	Annexin A1	PE > C
Anal Chim Acta. 2008 Nov 23;629(1-2)	P04083	ANXA1	Annexin A1	PE > C
PLoS One. 2013 Oct 18;8(10)	P04179	SOD2	Superoxide dismutase [Mn], mitochondrial	PE > C
Clin Proteomics.2014 Nov 19;11(1):40	P04406	GAPDH	Glyceraldehyde-3-phospahte dehydrogenase	PE > C
PLoS One. 2013 Oct 18;8(10)	P04406	GAPDH	Glyceraldehyde-3-phosphate dehydrogenase	PE > C
Biol Reprod. 2011 May;84(5)	P04406	GAPDH	Glyceraldehyde-3-phosphate dehydrogenase	PE > C
J Korean Med Sci. 2015 Jun;30(6)	P04792	HSPB1	Heat shock 27 kDa protein 1	PE > C
Clin Proteomics.2014 Nov 19;11(1):40	P04792	HSPB	Heat schock protein beta-1	PE > C
Gynecol Obstet Invest 2011;71:151–157	P04792	HSPB1	Heat shock protein 27	PE > C
Biol Reprod. 2011 May;84(5)	P04792	HSPB1	Heat shock 27 kDa protein 1	PE > C
Anal Chim Acta. 2008 Nov 23;629(1-2)	P04792	HSPB1	Heat shock 27 kDa protein 1	PE > C
Proteomics Clin Appl. 2018 Sep;12(5)	P04839	CYBB	Cytochrome b-245 heavy chain	PE < C
J Proteome Res. 2017 Feb 3;16(2)	P05108	CYP11A1	Cholesterol side-chain cleavage enzyme, mitochondrial	PE < C
J Proteome Res. 2017 Dec 1;16(12)	P05108	CYP11A1	Cholesterol side-chain cleavage enzyme, mitochondrial	PE > C
PLoS One. 2013 May 9;8(5)	P05108	CYP11A1	cytochrome P450, family 11, subfamily A, polypeptide 1	PE > C
PLoS One. 2013 Oct 18;8(10)	P05108	CYP11A1	Cholesterol side-chain cleavage enzyme, mitochondrial	PE > C
Biochim Biophys Acta Proteins Proteom. 2017 Sep;1865(9)	P05109	S100A8	Protein S100-A8	PE > C
Cell Physiol Biochem 2015;36:1116-1130	P05109	S100A8	Protein S100-A8	PE > C
J Proteome Res. 2017 Feb 3;16(2)	P05120	SERPINB2	Plasminogen activator inhibitor 2	PE < C
Biochim Biophys Acta Proteins Proteom. 2017 Sep;1865(9)	P05120	SERPINB2	Plasminogen activator inhibitor 2	PE > C
PLoS One. 2013 Oct 18;8(10)	P05120	SERPINB2	Plasminogen activator inhibitor 2	PE < C
Cell Biochem Biophys. 2014 Jun;69(2)	P05160	F13B	Coagulation factor XIII B chain	PE > C
J Proteome Res. 2017 Dec 1;16(12)	P05164	MPO	Myeloperoxidase	PE < C
J Proteome Res. 2017 Dec 1;16(12)	P05187	ALPP	Alkaline phosphatase, placental type	PE > C
PLoS One. 2013 Oct 18;8(10)	P05387	RPLP2	60S acidic ribosomal protein P2	PE > C
Proteomics Clin Appl. 2018 Sep;12(5)	P05388	RPLP0	60S acidic ribosomal protein P0	PE < C
J Proteome Res. 2017 Feb 3;16(2)	P05556	ITGB1	Integrin beta-1	PE < C
Clin Proteomics.2014 Nov 19;11(1):40	P05556	ITGB1	Isoform Beta-1A of Integrin beta-1	PE < C
PLoS One. 2013 Oct 18;8(10)	P05556	ITGB1	Integrin beta-1	PE > C
J Korean Med Sci. 2015 Jun;30(6)	P05783	KRT18	Cytokeratin 18	PE < C
PLoS One. 2013 Oct 18;8(10)	P05783	KRT18	Keratin, type I cytoskeletal 18	PE > C
J Korean Med Sci. 2015 Jun;30(6)	P05787	KRT8	Cytokeratin 8	PE > C
Biochim Biophys Acta Proteins Proteom. 2017 Sep;1865(9)	P05997	COL5A2	Collagen alpha-2	PE < C
J Proteome Res. 2017 Feb 3;16(2)	P06396	GSN	Gelsolin	PE > C
PLoS One. 2013 May 9;8(5)	P06576	ATP5F1B	ATP synthase, H+ transporting, mitochondrial F1 complex, beta polypeptide	PE < C
J. Proteome Res. 2011, 10, 3274–3282	P06703	S100A6	Protein S100-A6	PE > C
J Proteome Res. 2017 Dec 1;16(12)	P06727	APOA4	Apolipoprotein A-IV	PE < C
Clin Proteomics.2014 Nov 19;11(1):40	P06733	ENO1	alpha enolase	PE > C
PLoS One. 2013 Oct 18;8(10)	P06733	ENO1	Alpha-enolase	PE > C
Biol Reprod. 2011 May;84(5)	P06733	ENO1	Enolase 1, (alpha)	PE < C
Clin Proteomics.2014 Nov 19;11(1):40	P06756	ITGAV	Isoform 1 of Intergrin alpha-V	PE < C
Biochim Biophys Acta Proteins Proteom. 2017 Sep;1865(9)	P07093	SERPINE2	Glia-derived nexin	PE < C
Biochim Biophys Acta Proteins Proteom. 2017 Sep;1865(9)	P07195	LDHB	L-lactate dehydrogenase B chain	PE > C
PLoS One. 2013 May 9;8(5)	P07195	LDHB	lactate dehydrogenase B	PE < C
Biochim Biophys Acta Proteins Proteom. 2017 Sep;1865(9)	P07203	GPX1	Glutathione peroxidase 1	PE < C
J Proteome Res. 2017 Feb 3;16(2)	P07237	P4HB	Protein disulfide-isomerase	PE < C
Placenta. 2010 Feb;31(2)	P07237	P4HB	Protein disulfide isomerase	PE > C
Gynecol Obstet Invest 2007;64:17–23	P07237	P4HB	Protein disulfide-isomerase	PE > C
J Proteome Res. 2017 Feb 3;16(2)	P07339	CTSD	Cathepsin D	PE < C
J Proteome Res. 2017 Feb 3;16(2)	P07355	ANXA2	Annexin A2	PE < C
Clin Proteomics.2014 Nov 19;11(1):40	P07355	ANXA2	isoform 1 of Annexin A2	PE < C
Clin Proteomics.2014 Nov 19;11(1):40	P07355	ANXA2	isoform 2 of Annexin A2	PE > C
J Proteomics. 2012 Mar 16;75(6)	P07355	ANXA2	Annexin A2	PE < C
Biol Reprod. 2011 May;84(5)	P07355	ANXA2	Annexin A2	PE > C
Biol Reprod. 2011 May;84(5)	P07355	ANXA2	Annexin A2	PE > C
PLoS One. 2013 Oct 18;8(10)	P07355-2	ANXA2	Isoform 2 of Annexin A2	PE > C
J Proteome Res. 2017 Dec 1;16(12)	P07358	C8B	Complement component C8 beta chain	PE < C
Clin Proteomics.2014 Nov 19;11(1):40	P07437	TUBB	Tubulin, beta chain	PE > C
Proteomics. 2011 Oct;11(20)	P07437	TUBB	β‐tubulin	PE < C
PLoS One. 2013 Oct 18;8(10)	P07686	HEXB	Beta-hexosaminidase subunit beta	PE > C
Biochim Biophys Acta Proteins Proteom. 2017 Sep;1865(9)	P07738	BPGM	Bisphosphoglycerate mutase	PE > C
PLoS One. 2013 Oct 18;8(10)	P07738	BPGM	Bisphosphoglycerate mutase	PE < C
Proteomics Clin Appl. 2018 Sep;12(5)	P07814	EPRS	Bifunctional glutamate/proline--tRNA ligase	PE > C
J Proteome Res. 2017 Feb 3;16(2)	P07900	HSP90AA1	Isoform 2 of Heat shock protein HSP 90-alpha	PE > C
Biol Reprod. 2011 May;84(5)	P07900	HSP90AA1	Heat shock protein 90 kDa alpha (cytosolic), class A member 1	PE < C
Biochim Biophys Acta Proteins Proteom. 2017 Sep;1865(9)	P07902	GALT	Galactose-1-phosphate uridylyltransferase	PE > C
Biochim Biophys Acta Proteins Proteom. 2017 Sep;1865(9)	P07910	HNRNPC	Heterogeneous nuclear ribonucleoproteins C1/C2	PE > C
Proteomics Clin Appl. 2018 Sep;12(5)	P07919	UQCRH	Cytochrome b-c1 complex subunit 6, mitochondrial	PE > C
Biol Reprod. 2011 May;84(5)	P07951	TPM2	Tropomyosin 2 (beta)	PE < C
PLoS One. 2013 Oct 18;8(10)	P07996	THBS1	Thrombospondin-1	PE > C
J Proteome Res. 2017 Feb 3;16(2)	P08107	HSPA1A	Heat shock 70 kDa protein 1A/1B	PE > C
J Proteome Res. 2017 Feb 3;16(2)	P08133	ANXA6	Annexin A6	PE > C
Cell Biochem Biophys. 2014 Jun;69(2)	P08133	ANXA6	Annexin A6	PE > C
PLoS One. 2013 Oct 18;8(10)	P08133	ANXA6	Annexin A6	PE > C
J Proteome Res. 2017 Dec 1;16(12)	P08183	ABCB1	Multidrug resistance protein 1	PE > C
PLoS One. 2013 Oct 18;8(10)	P08236	GUSB	Beta-glucuronidase	PE > C
J Proteome Res. 2017 Feb 3;16(2)	P08238	HSP90AB1	Heat shock protein HSP 90-beta	PE > C
Proteomics. 2011 Oct;11(20)	P08263	GSTA1	Glutathione S‐transferase	PE < C
J Proteome Res. 2017 Dec 1;16(12)	P08473	MME	Neprilysin	PE > C
PLoS One. 2013 Oct 18;8(10)	P08473	MME	Neprilysin	PE > C
Proteomics Clin Appl. 2018 Sep;12(5)	P08559	PDHA1	Pyruvate dehydrogenase E1 component subunit alpha, somatic form, mitochondrial	PE < C
J Proteome Res. 2017 Dec 1;16(12)	P08670	VIM	Vimentin	PE < C
Cytoskeleton. 2017;74:420–425	P08670	VIM	Vimentin	different spots wit different ratios
Gynecol Obstet Invest 2011;71:151–157	P08670	VIM	Vimentin	PE < C
J Proteome Res. 2017 Feb 3;16(2)	P08697	SERPINF2	Alpha-2-antiplasmin	PE < C
PLoS One. 2013 Oct 18;8(10)	P08727	KRT19	Keratin, type I cytoskeletal 19	PE > C
Biol Reprod. 2011 May;84(5)	P08727	KRT19	Keratin 19	PE < C
PLoS One. 2013 Oct 18;8(10)	P08729	KRT7	Keratin, type II cytoskeletal 7	PE > C
PLoS One. 2013 Oct 18;8(10)	P08758	ANXA5	Annexin A5	PE > C
Biol Reprod. 2011 May;84(5)	P08758	ANXA5	Annexin A5	PE < C
J Proteome Res. 2017 Dec 1;16(12)	P08865	RPSA	40S ribosomal protein SA	PE > C
Cell Physiol Biochem 2015;36:1116-1130	P08962	CD63	CD63 antigen	PE > C
PLoS One. 2013 Oct 18;8(10)	P09104	ENO2	Gamma-enolase	PE > C
Proteomics Clin Appl. 2018 Sep;12(5)	P09132	SRP19	Signal recognition particle 19 kDa protein	PE < C
J Proteome Res. 2017 Feb 3;16(2)	P09211	GSTP1	Glutathione S-transferase P	PE > C
Proteomics Clin Appl. 2007 Dec;1(12)	P09211	GSTP1	Glutathione S-transferase	PE > C
Biochim Biophys Acta Proteins Proteom. 2017 Sep;1865(9)	P09466	PAEP	Glycodelin	PE > C
PLoS One. 2013 Oct 18;8(10)	P09466	PAEP	Glycodelin	PE > C
BMC Pregnancy Childbirth. 2018 Nov 7;18(1)	P09525	ANXA4	Annexin A4	PE > C
J Proteome Res. 2017 Feb 3;16(2)	P09525	ANXA4	Annexin A4	PE < C
J Korean Med Sci. 2015 Jun;30(6)	P09525	ANXA4	Annexin A4	PE > C
Clin Proteomics.2014 Nov 19;11(1):40	P09525	ANXA4	annexin A4	PE > C
Proteomics Clin Appl. 2018 Sep;12(5)	P09622	DLD	Dihydrolipoyl dehydrogenase, mitochondrial	PE < C
Gynecol Obstet Invest 2007;64:17–23	P09622	DLD	Dihydrolipoyl dehydrogenase, mitochondrial	PE > C
J Proteome Res. 2017 Feb 3;16(2)	P09630	HOXC6	Homeobox protein Hox-C6	PE < C
Proteomics Clin Appl. 2018 Sep;12(5)	P09669	COX6C	Cytochrome c oxidase subunit 6C	PE < C
J Proteome Res. 2017 Feb 3;16(2)	P0C0L5	C4B	Complement C4-B	PE < C
Biochim Biophys Acta Proteins Proteom. 2017 Sep;1865(9)	P0C0L5	C4B	Complement C4-B	PE > C
Biochim Biophys Acta Proteins Proteom. 2017 Sep;1865(9)	P0CG30	GSTT2B	Glutathione S-transferase theta-2B	PE < C
J Cell Biochem. 2019 Apr;120(4)	P0CG39	POTEJ	POTE ankyrin domain family member J	PE < C
Gynecol Obstet Invest 2011;71:151–157	P0DML2	CSH1	Chorionic somatomammotropin hormone 1	PE < C
Proteomics. 2011 Oct;11(20)	P0DMV8	HSPA1A	Heat shock protein 70	PE < C
Proteomics. 2011 Oct;11(20)	P0DMV8	HSPA1A	Heat shock protein 70	PE < C
Proteomics Clin Appl. 2018 Sep;12(5)	P10109	FDX1	Adrenodoxin, mitochondrial	PE < C
J Proteome Res. 2017 Dec 1;16(12)	P10155	TROVE2	60 kDa SS-A/Ro ribonucleoprotein	PE < C
Clin Proteomics.2014 Nov 19;11(1):40	P10412	H1-4	Histone H1.4	PE < C
Proteomics Clin Appl. 2018 Sep;12(5)	P10415	BCL2	Apoptosis regulator Bcl-2	PE < C
J Proteome Res. 2017 Feb 3;16(2)	P10599	TXN	Isoform 2 of Thioredoxin	PE < C
Proteomics Clin Appl. 2018 Sep;12(5)	P10606	COX5B	Cytochrome c oxidase subunit 5B, mitochondrial	PE > C
PLoS One. 2013 Oct 18;8(10)	P10619	CTSA	Lysosomal protective protein	PE > C
Cell Biochem Biophys. 2014 Jun;69(2)	P10809	HSPD1	60 kDa heat shock protein, mitochondrial	PE > C
Proteomics. 2011 Oct;11(20)	P10809	HSPD1	Heat shock protein 60	PE < C
Proteomics Clin Appl. 2018 Sep;12(5)	P11021	HSPA5	Endoplasmic reticulum chaperone BiP	PE < C
J Proteome Res. 2017 Feb 3;16(2)	P11021	HSPA5	78 kDa glucose-regulated protein	PE > C
Clin Proteomics.2014 Nov 19;11(1):40	P11021	HSPA5	Endoplasmic reticulum chaperone BiP	PE > C
Gynecol Obstet Invest 2011;71:151–157	P11021	HSPA5	Endoplasmic reticulum chaperone BiP	PE > C
Biol Reprod. 2011 May;84(5)	P11021	HSPA5	Heat shock 70 kDa protein 7	PE < C
Anal Chim Acta. 2008 Nov 23;629(1-2)	P11021	HSPA5	78 kDa glucose-regulated protein precursor	PE > C
Cell Biochem Biophys. 2014 Jun;69(2)	P11047	LAMC1	Laminin subunit gamma-1	PE < C
J Proteome Res. 2017 Feb 3;16(2)	P11142	HSPA8	Heat shock cognate 71 kDa protein	PE > C
J Korean Med Sci. 2015 Jun;30(6)	P11142	HSPA8	Heat shock 70kDa protein 8	PE < C
Clin Proteomics.2014 Nov 19;11(1):40	P11142	HSPA8	Heat shock cognate 71 kDa protein	PE > C
PLoS One. 2013 May 9;8(5)	P11142	HSPA8	heat shock 70kDa protein 8	PE < C
Placenta. 2010 Feb;31(2)	P11142	HSPA8	HSPA8 (Hsc 70)	PE < C
J Proteome Res. 2017 Feb 3;16(2)	P11166	SLC2A1	Solute carrier family 2, facilitated glucose transporter member 1	PE < C
J Proteome Res. 2017 Dec 1;16(12)	P11171	EPB41	Protein 4.1	PE < C
J Korean Med Sci. 2015 Jun;30(6)	P11182	DBT	Dihydrolipoamide Branched Chain Transacylase E2	PE < C
PLoS One. 2013 Oct 18;8(10)	P11279	LAMP1	Lysosome-associated membrane glycoprotein 1	PE > C
Proteomics Clin Appl. 2018 Sep;12(5)	P11310	ACADM	Medium-chain specific acyl-CoA dehydrogenase, mitochondrial	PE < C
J Proteomics. 2012 Mar 16;75(6)	P11465	PSG2	Pregnancy-specific beta-1-glycoprotein 2	PE > C
J Proteome Res. 2017 Feb 3;16(2)	P11511	CYP19A1	Aromatase	PE < C
J Proteome Res. 2017 Feb 3;16(2)	P11532	DMD	Dystrophin	PE < C
J Proteome Res. 2017 Dec 1;16(12)	P11717	IGF2R	Cation-independent mannose-6-phosphate receptor	PE > C
Proteomics Clin Appl. 2018 Sep;12(5)	P12235	SLC25A4	ADP/ATP translocase 1	PE < C
Proteomics Clin Appl. 2018 Sep;12(5)	P12236	SLC25A6	ADP/ATP translocase 3	PE < C
J Proteome Res. 2017 Feb 3;16(2)	P12429	ANXA3	Annexin A3	PE < C
Proteomics Clin Appl. 2018 Sep;12(5)	P12532	CKMT1A	Creatine kinase U-type, mitochondrial	PE < C
J Proteome Res. 2017 Dec 1;16(12)	P12532	CKMT1A	Creatine kinase U-type, mitochondrial	PE > C
PLoS One. 2013 May 9;8(5)	P12532	CKMT1A	creatine kinase, mitochondrial 1A; creatine kinase, mitochondrial 1B	PE < C
Clin Proteomics.2014 Nov 19;11(1):40	P12814	ACTN1	Alpha-actinin-1	PE > C
PLoS One. 2013 Oct 18;8(10)	P13010	XRCC5	X-ray repair cross-complementing protein 5	PE < C
Biochim Biophys Acta Proteins Proteom. 2017 Sep;1865(9)	P13473	LAMP2	Lysosome-associated membrane glycoprotein 2	PE > C
J Proteome Res. 2017 Feb 3;16(2)	P13611	VCAN	Versican core protein	PE < C
Cell Biochem Biophys. 2014 Jun;69(2)	P13639	EEF2	Elongation factor 2	PE > C
Anal Chim Acta. 2008 Nov 23;629(1-2)	P13645	KRT10	Keratin 10	PE > C
J Proteome Res. 2017 Feb 3;16(2)	P13667	PDIA4	Protein disulfide-isomerase A4	PE < C
Biochim Biophys Acta Proteins Proteom. 2017 Sep;1865(9)	P13674	P4HA1	Prolyl 4-hydroxylase subunit alpha-1	PE < C
Biochim Biophys Acta Proteins Proteom. 2017 Sep;1865(9)	P13716	ALAD	Delta-aminolevulinic acid dehydratase	PE > C
J Proteome Res. 2017 Feb 3;16(2)	P13727	PRG2	Bone marrow proteoglycan	PE < C
Biochim Biophys Acta Proteins Proteom. 2017 Sep;1865(9)	P13727	PRG2	Bone marrow proteoglycan	PE < C
J Proteome Res. 2017 Dec 1;16(12)	P13796	LCP1	Plastin-2	PE < C
Proteomics Clin Appl. 2018 Sep;12(5)	P13804	ETFA	Electron transfer flavoprotein subunit alpha, mitochondrial	PE < C
PLoS One. 2013 Oct 18;8(10)	P13804	ETFA	Electron transfer flavoprotein subunit alpha, mitochondrial	PE > C
J Proteome Res. 2017 Dec 1;16(12)	P13807	GYS1	Glycogen [starch] synthase, muscle	PE < C
J Proteome Res. 2017 Dec 1;16(12)	P13987	CD59	CD59 glycoprotein	PE > C
Clin Proteomics.2014 Nov 19;11(1):40	P13987	CD59	CD59 glycoprotein	PE < C
J Proteome Res. 2017 Feb 3;16(2)	P14060	HSD3B1	3 beta-hydroxysteroid dehydrogenase/Delta 5-->4-isomerase type 1	PE < C
J Proteome Res. 2017 Feb 3;16(2)	P14061	HSD17B1	Estradiol 17-beta-dehydrogenase 1	PE < C
J Proteome Res. 2017 Feb 3;16(2)	P14210	HGF	Hepatocyte growth factor	PE < C
Biol Reprod. 2011 May;84(5)	P14314	PRKCSH	Protein kinase C substrate 80K-H	PE < C
PLoS One. 2013 Oct 18;8(10)	P14317	HCLS1	Hematopoietic lineage cell-specific protein	PE > C
Cell Biochem Biophys. 2014 Jun;69(2)	P14543	NID1	Nidogen-1	PE > C
Proteomics. 2011 Oct;11(20)	P14550	AKR1A1	Aldose reductase	PE < C
Clin Proteomics.2014 Nov 19;11(1):40	P14618	PKM	Pyruvate kinase PKM	PE > C
Proteomics Clin Appl. 2018 Sep;12(5)	P14625	HSP90B1	Endoplasmin	PE < C
J Proteome Res. 2017 Feb 3;16(2)	P14625	HSP90B1	Endoplasmin	PE > C
Placenta. 2010 Feb;31(2)	P14625	HSP90B1	Heat shock protein gp96 precursor	PE < C
J Proteome Res. 2017 Dec 1;16(12)	P14854	COX6B1	Cytochrome c oxidase subunit 6B1	PE > C
J Proteome Res. 2017 Dec 1;16(12)	P15291	B4GALT1	Beta-1,4-galactosyltransferase 1	PE > C
J Proteome Res. 2017 Feb 3;16(2)	P15311	EZR	Ezrin	PE < C
Clin Proteomics.2014 Nov 19;11(1):40	P15311	EZR	Ezrin	PE > C
Proteomics. 2011 Oct;11(20)	P15311	EZR	Ezrin	PE < C
BMC Pregnancy Childbirth. 2018 Nov 7;18(1)	P15428	HPGD	15-hydroxyprostaglandin dehydrogenase	PE > C
Biochim Biophys Acta Proteins Proteom. 2017 Sep;1865(9)	P15531	NME1	Nucleoside diphosphate kinase A	PE > C
Biochim Biophys Acta Proteins Proteom. 2017 Sep;1865(9)	P15586	GNS	N-acetylglucosamine-6-sulfatase	PE > C
Biochim Biophys Acta Proteins Proteom. 2017 Sep;1865(9)	P15880	RPS2	40S ribosomal protein S2	PE > C
PLoS One. 2013 May 9;8(5)	P15924	DSP	Desmoplakin	PE > C
Proteomics Clin Appl. 2018 Sep;12(5)	P15954	COX7C	Cytochrome c oxidase subunit 7C, mitochondrial	PE < C
J Proteome Res. 2017 Feb 3;16(2)	P16104	H2AX	Histone H2AX	PE > C
Biochim Biophys Acta Proteins Proteom. 2017 Sep;1865(9)	P16219	ACADS	Short-chain specific acyl-CoA dehydrogenase, mitochondrial	PE < C
J Proteome Res. 2017 Feb 3;16(2)	P16284	PECAM1	Platelet endothelial cell adhesion molecule	PE < C
J Proteome Res. 2017 Dec 1;16(12)	P16284	PECAM1	Platelet endothelial cell adhesion molecule	PE > C
Clin Proteomics.2014 Nov 19;11(1):40	P16401	H1-5	Histone H1.5	PE < C
PLoS One. 2013 Oct 18;8(10)	P16401	HIST1H1B	Histone H1.5	PE > C
Biochim Biophys Acta Proteins Proteom. 2017 Sep;1865(9)	P16949	STMN1	Stathmin	PE > C
Biochim Biophys Acta Proteins Proteom. 2017 Sep;1865(9)	P16989	YBX3	Y-box-binding protein 3	PE > C
J Proteome Res. 2017 Feb 3;16(2)	P17066	HSPA6	Heat shock 70 kDa protein 6	PE > C
Proteomics Clin Appl. 2018 Sep;12(5)	P17568	NDUFB7	NADH dehydrogenase [ubiquinone] 1 beta subcomplex subunit 7	PE > C
J Proteome Res. 2017 Dec 1;16(12)	P17661	DES	Desmin	PE < C
Cytoskeleton. 2017;74:420–425	P17661	DES	Desmin	unknown values
J Proteome Res. 2017 Dec 1;16(12)	P17813	ENG	Endoglin	PE > C
PLoS One. 2013 Oct 18;8(10)	P17813	ENG	Endoglin	PE > C
PLoS One. 2013 Oct 18;8(10)	P17858	PFKL	6-phosphofructokinase, liver type	PE > C
Biochim Biophys Acta Proteins Proteom. 2017 Sep;1865(9)	P17900	GM2A	Ganglioside GM2 activator	PE > C
BMC Pregnancy Childbirth. 2018 Nov 7;18(1)	P17948	FLT1	Vascular endothelial growth factor receptor 1	PE > C
J Proteome Res. 2017 Feb 3;16(2)	P17948	FLT1	Vascular endothelial growth factor receptor 1	PE > C
J Proteome Res. 2017 Dec 1;16(12)	P17948	FLT1	Vascular endothelial growth factor receptor 1	PE > C
Proteomics Clin Appl. 2018 Sep;12(5)	P18077	RPL35A	60S ribosomal protein L35a	PE < C
J Proteome Res. 2017 Feb 3;16(2)	P18206	VCL	Vinculin	PE > C
PLoS One. 2013 Nov 15;8(11)	P18206	VCL	Vinculin	PE > C
Biochim Biophys Acta Proteins Proteom. 2017 Sep;1865(9)	P18428	LBP	Lipopolysaccharide-binding protein	PE > C
Proteomics. 2011 Oct;11(20)	P18669	PGAM1	Phosphoglycerate mutase 1	PE < C
J Cell Biochem. 2019 Apr;120(4)	P19320	VCAM1	Vascular cell adhesion protein 1	PE > C
Anal Chim Acta. 2008 Nov 23;629(1-2)	P19404	NDUFV2	NADH-ubiquinone oxidoreductase 24 kDa	PE > C
J Proteome Res. 2017 Feb 3;16(2)	P19652	ORM2	Alpha-1-acid glycoprotein 2	PE > C
Biochim Biophys Acta Proteins Proteom. 2017 Sep;1865(9)	P19801	AOC1	Amiloride-sensitive amine oxidase [copper-containing]	PE < C
PLoS One. 2013 Oct 18;8(10)	P19823	ITIH2	Inter-alpha-trypsin inhibitor heavy chain H2	PE > C
PLoS One. 2013 Oct 18;8(10)	P19827	ITIH1	Inter-alpha-trypsin inhibitor heavy chain H1	PE > C
Biochim Biophys Acta Proteins Proteom. 2017 Sep;1865(9)	P19838	NFKB1	Nuclear factor NF-kappa-B p105 subunit	PE > C
Cell Biochem Biophys. 2014 Jun;69(2)	P20073	ANXA7	Annexin A7	PE < C
PLoS One. 2013 Oct 18;8(10)	P20591	MX1	Interferon-induced GTP-binding protein Mx1	PE > C
Cell Biochem Biophys. 2014 Jun;69(2)	P20700	LMNB1	Lamin-B1	PE < C
Biochim Biophys Acta Proteins Proteom. 2017 Sep;1865(9)	P20742	PZP	Pregnancy zone protein	PE > C
Biochim Biophys Acta Proteins Proteom. 2017 Sep;1865(9)	P20810	CAST	Calpastatin	PE > C
PLoS One. 2013 Nov 15;8(11)	P21291	CSRP1	Cysteine and glycine-rich protein 1	PE > C
PLoS One. 2013 Nov 15;8(11)	P21333	FLNA	Filamin-A	PE > C
Proteomics Clin Appl. 2018 Sep;12(5)	P21397	MAOA	Amine oxidase [flavin-containing] A	PE < C
J Proteome Res. 2017 Dec 1;16(12)	P21589	NT5E	5'-nucleotidase	PE > C
Proteomics Clin Appl. 2018 Sep;12(5)	P21796	VDAC1	Voltage-dependent anion-selective channel protein 1	PE < C
Cell Biochem Biophys. 2014 Jun;69(2)	P21796	VDAC1	Voltage-dependent anion-selective channel protein 1	PE > C
J Proteome Res. 2017 Feb 3;16(2)	P21980	TGM2	Protein-glutamine gamma-glutamyltransferase 2	PE > C
PLoS One. 2013 May 9;8(5)	P21980	TGM2	transglutaminase 2	PE < C
PLoS One. 2013 Oct 18;8(10)	P21980	TGM2	Protein-glutamine gamma-glutamyltransferase 2	PE < C
Cell Biochem Biophys. 2014 Jun;69(2)	P22105	TNXB	Tenascin-X	PE > C
Proteomics Clin Appl. 2018 Sep;12(5)	P22234	PAICS	Multifunctional protein ADE2	PE > C
J Proteome Res. 2017 Feb 3;16(2)	P22314	UBA1	Ubiquitin-like modifier-activating enzyme 1	PE < C
Biochim Biophys Acta Proteins Proteom. 2017 Sep;1865(9)	P22352	GPX3	Glutathione peroxidase 3	PE < C
J Proteome Res. 2017 Dec 1;16(12)	P22413	ENPP1	Ectonucleotide pyrophosphatase/phosphodiesterase family member 1	PE < C
Proteomics Clin Appl. 2018 Sep;12(5)	P22570	FDXR	NADPH:adrenodoxin oxidoreductase, mitochondrial	PE < C
Biochim Biophys Acta Proteins Proteom. 2017 Sep;1865(9)	P22626	HNRNPA2B1	Heterogeneous nuclear ribonucleoproteins A2/B1	PE > C
PLoS One. 2013 May 9;8(5)	P22695	UQCRC2	ubiquinol-cytochrome c reductase core protein II	PE < C
Biochim Biophys Acta Proteins Proteom. 2017 Sep;1865(9)	P22749	GNLY	Granulysin	PE > C
J Proteome Res. 2017 Feb 3;16(2)	P23142	FBLN1	Fibulin-1	PE < C
Cell Biochem Biophys. 2014 Jun;69(2)	P23142	FBLN1	Fibulin-1	PE > C
Cell Biochem Biophys. 2014 Jun;69(2)	P23142	FBLN1	Fibulin-1	PE > C
J Proteome Res. 2017 Feb 3;16(2)	P23229	ITGA6	Integrin alpha-6	PE < C
Cell Biochem Biophys. 2014 Jun;69(2)	P23229	ITGA6	Integrin alpha-6	PE < C
Proteomics Clin Appl. 2018 Sep;12(5)	P23284	PPIB	Peptidyl-prolyl cis-trans isomerase B	PE < C
Proteomics Clin Appl. 2018 Sep;12(5)	P23368	ME2	NAD-dependent malic enzyme, mitochondrial	PE < C
PLoS One. 2013 Oct 18;8(10)	P23368	ME2	NAD-dependent malic enzyme, mitochondrial	PE > C
Proteomics Clin Appl. 2018 Sep;12(5)	P23378	GLDC	Glycine dehydrogenase	PE < C
Biochim Biophys Acta Proteins Proteom. 2017 Sep;1865(9)	P23378	GLDC	Glycine dehydrogenase	PE > C
PLoS One. 2013 Nov 15;8(11)	P23396	RPS3	40S ribosomal protein S3	PE < C
J Proteome Res. 2017 Feb 3;16(2)	P23528	CFL1	Cofilin-1	PE < C
J Proteome Res. 2017 Dec 1;16(12)	P23528	CFL1	Cofilin-1	PE > C
J Proteome Res. 2017 Dec 1;16(12)	P23588	EIF4B	Eukaryotic translation initiation factor 4B	PE < C
Proteomics Clin Appl. 2018 Sep;12(5)	P23763	VAMP1	Vesicle-associated membrane protein 1	PE > C
Biochim Biophys Acta Proteins Proteom. 2017 Sep;1865(9)	P23786	CPT2	Carnitine O-palmitoyltransferase 2, mitochondrial	PE > C
Cell Biochem Biophys. 2014 Jun;69(2)	P24043	LAMA2	Laminin subunit alpha-2	PE < C
Cell Biochem Biophys. 2014 Jun;69(2)	P24043	LAMA2	Laminin subunit alpha-2	PE < C
Proteomics Clin Appl. 2018 Sep;12(5)	P24539	ATP5F1	ATP synthase F	PE < C
PLoS One. 2013 Oct 18;8(10)	P24666	ACP1	Low molecular weight phosphotyrosine protein phosphatase	PE > C
Biochim Biophys Acta Proteins Proteom. 2017 Sep;1865(9)	P24821	TNC	Tenascin	PE < C
J Proteome Res. 2017 Dec 1;16(12)	P24844	MYL9	Myosin regulatory light polypeptide 9	PE < C
J Cell Biochem. 2019 Apr;120(4)	P25391	LAMA1	Laminin subunit α‐1	PE < C
Biochim Biophys Acta Proteins Proteom. 2017 Sep;1865(9)	P25391	LAMA1	Laminin subunit alpha-1	PE < C
Proteomics Clin Appl. 2018 Sep;12(5)	P25705	ATP5A1	ATP synthase subunit alpha, mitochondrial	PE < C
Proteomics. 2011 Oct;11(20)	P25786	PSMA1	Proteasome, α subunit	PE < C
Proteomics Clin Appl. 2007 Dec;1(12)	P25787	PSMA2	PSMA2 protein	PE > C
J Proteome Res. 2017 Feb 3;16(2)	P26038	MSN	Moesin	PE < C
J Proteomics. 2012 Mar 16;75(6)	P26599	PTBP1	Polypyrimidine tract-binding protein 1	PE < C
Cell Biochem Biophys. 2014 Jun;69(2)	P26641	EEF1G	Elongation factor 1-gamma	PE > C
Proteomics Clin Appl. 2018 Sep;12(5)	P27105	STOM	Erythrocyte band 7 integral membrane protein	PE > C
Proteomics Clin Appl. 2018 Sep;12(5)	P27144	AK4	Adenylate kinase 4, mitochondrial	PE > C
J Proteome Res. 2017 Feb 3;16(2)	P27487	DPP4	Dipeptidyl peptidase 4	PE > C
Proteomics Clin Appl. 2018 Sep;12(5)	P27797	CALR	Calreticulin	PE < C
J Proteome Res. 2017 Feb 3;16(2)	P27797	CALR	Calreticulin	PE > C
PLoS One. 2013 Oct 18;8(10)	P27797	CALR	Calreticulin	PE > C
Proteomics Clin Appl. 2018 Sep;12(5)	P27824	CANX	Calnexin	PE < C
J Proteome Res. 2017 Feb 3;16(2)	P27824	CANX	Calnexin	PE > C
Cell Physiol Biochem 2015;36:1116-1130	P27824	CALX	Calnexin	PE > C
PLoS One. 2013 Nov 15;8(11)	P27824	CANX	Calnexin	PE > C
J Proteomics. 2012 Mar 16;75(6)	P27824	CANX	Calnexin	PE < C
Anal Chim Acta. 2008 Nov 23;629(1-2)	P27824	CANX	Calnexin	PE < C
Biochim Biophys Acta Proteins Proteom. 2017 Sep;1865(9)	P28288	ABCD3	ATP-binding cassette sub-family D member 3	PE < C
Biochim Biophys Acta Proteins Proteom. 2017 Sep;1865(9)	P29400	COL4A5	Collagen alpha-5	PE < C
Proteomics Clin Appl. 2018 Sep;12(5)	P29401	TKT	Transketolase	PE > C
J Proteome Res. 2017 Dec 1;16(12)	P29401	TKT	Transketolase	PE < C
Clin Proteomics.2014 Nov 19;11(1):40	P29401	TKT	Transketolase	PE > C
Biochim Biophys Acta Proteins Proteom. 2017 Sep;1865(9)	P29474	NOS3	Nitric oxide synthase, endothelial	PE > C
J Proteome Res. 2017 Dec 1;16(12)	P29590	PML	Protein PML	PE < C
J Proteome Res. 2017 Dec 1;16(12)	P29622	SERPINA4	Kallistatin	PE > C
Proteomics Clin Appl. 2018 Sep;12(5)	P30038	ALDH4A1	Delta-1-pyrroline-5-carboxylate dehydrogenase, mitochondrial	PE < C
PLoS One. 2013 Oct 18;8(10)	P30040	ERP29	Endoplasmic reticulum resident protein 29	PE > C
Proteomics Clin Appl. 2007 Dec;1(12)	P30040	ERP29	Endoplasmic reticulum protein 29	PE > C
J Proteome Res. 2017 Feb 3;16(2)	P30041	PRDX6	Peroxiredoxin-6	PE > C
J Proteome Res. 2017 Dec 1;16(12)	P30041	PRDX6	Peroxiredoxin-6	PE < C
Proteomics. 2011 Oct;11(20)	P30041	PRDX6	Peroxiredoxin 6	PE < C
J Proteome Res. 2017 Feb 3;16(2)	P30044	PRDX5	Peroxiredoxin-5, mitochondrial	PE < C
PLoS One. 2013 May 9;8(5)	P30044	PRDX5	peroxiredoxin 5	PE < C
J Proteome Res. 2017 Feb 3;16(2)	P30048	PRDX3	Thioredoxin-dependent peroxide reductase, mitochondrial	PE > C
PLoS One. 2013 May 9;8(5)	P30048	PRDX3	peroxiredoxin 3	PE < C
Placenta. 2010 Feb;31(2)	P30048	PRDX3	Peroxiredoxin 3, isoform CRA-a	PE < C
Proteomics Clin Appl. 2018 Sep;12(5)	P30049	ATP5D	ATP synthase subunit delta, mitochondrial	PE < C
Placenta. 2010 Feb;31(2)	P30084	ECHS1	Chain A of enoyl-coenzyme A hydratase	PE < C
J Proteomics. 2012 Mar 16;75(6)	P30086	PEBP1	Phosphatidylethanolamine-binding protein 1	PE > C
Proteomics Clin Appl. 2018 Sep;12(5)	P30101	PDIA3	Protein disulfide-isomerase A3	PE < C
J Proteome Res. 2017 Feb 3;16(2)	P30101	PDIA3	Protein disulfide-isomerase A3	PE > C
Proteomics. 2011 Oct;11(20)	P30101	PDIA3	Protein disulfide isomerise	PE < C
Proteomics Clin Appl. 2007 Dec;1(12)	P30101	PDIA3	ER-60 protease	PE > C
Gynecol Obstet Invest 2007;64:17–23	P30101	PDIA3	Protein disulfide-isomerase A3	PE < C
J Proteomics. 2012 Mar 16;75(6)	P30153	PPP2R1A	Serine/threonine-protein phosphatase 2A 65 kDa regulatory subunit A alpha isoform	PE < C
J Proteome Res. 2017 Dec 1;16(12)	P30626	SRI	Sorcin	PE > C
PLoS One. 2013 Oct 18;8(10)	P30626	SRI	Sorcin	PE > C
PLoS One. 2013 Oct 18;8(10)	P31153	MAT2A	S-adenosylmethionine synthase isoform type-2	PE > C
Proteomics Clin Appl. 2018 Sep;12(5)	P31939	ATIC	Bifunctional purine biosynthesis protein PURH	PE > C
J Proteome Res. 2017 Dec 1;16(12)	P31939	ATIC	Bifunctional purine biosynthesis protein PURH	PE > C
PLoS One. 2013 Oct 18;8(10)	P31939	ATIC	Bifunctional purine biosynthesis protein PURH	PE > C
Biochim Biophys Acta Proteins Proteom. 2017 Sep;1865(9)	P31947	SFN	14-3-3 protein sigma	PE > C
PLoS One. 2013 Oct 18;8(10)	P31949	S100A11	Protein S100-A11	PE > C
J Proteomics. 2012 Mar 16;75(6)	P31949	S100A11	Protein S100-A11	PE < C
Proteomics Clin Appl. 2018 Sep;12(5)	P32119	PRDX2	Peroxiredoxin-2	PE > C
J Proteome Res. 2017 Feb 3;16(2)	P32119	PRDX2	Peroxiredoxin-2	PE > C
Biochim Biophys Acta Proteins Proteom. 2017 Sep;1865(9)	P32119	PRDX2	Peroxiredoxin-2	PE > C
Gynecol Obstet Invest 2011;71:151–157	P32119	PRDX2	Peroxiredoxin 2	PE > C
Placenta. 2010 Feb;31(2)	P32119	PRDX2	Peroxiredoxin 2 isoform a	PE < C
Gynecol Obstet Invest 2007;64:17–23	P32119	PRDX2	Peroxiredoxin-2	PE < C
J Proteome Res. 2017 Dec 1;16(12)	P32322	PYCR1	Pyrroline-5-carboxylate reductase 1, mitochondrial	PE > C
Proteomics Clin Appl. 2018 Sep;12(5)	P33316	DUT	Deoxyuridine 5'-triphosphate nucleotidohydrolase, mitochondrial	PE > C
Biochim Biophys Acta Proteins Proteom. 2017 Sep;1865(9)	P33993	MCM7	DNA replication licensing factor MCM7	PE > C
Proteomics Clin Appl. 2018 Sep;12(5)	P34897	SHMT2	Serine hydroxymethyltransferase, mitochondrial	PE < C
J Proteome Res. 2017 Feb 3;16(2)	P34931	HSPA1L	Heat shock 70 kDa protein 1-like	PE > C
J Proteome Res. 2017 Feb 3;16(2)	P35221	CTNNA1	Catenin alpha-1	PE > C
PLoS One. 2013 May 9;8(5)	P35232	PHB	Prohibitin	PE < C
Anal Chim Acta. 2008 Nov 23;629(1-2)	P35232	PHB	Prohibitin	PE > C
J Proteome Res. 2017 Feb 3;16(2)	P35241	RDX	Radixin	PE > C
PLoS One. 2013 Oct 18;8(10)	P35244	RPA3	Replication protein A 14 kDa subunit	PE > C
J Proteome Res. 2017 Dec 1;16(12)	P35270	SPR	Sepiapterin reductase	PE > C
J Proteome Res. 2017 Dec 1;16(12)	P35527	KRT9	Keratin, type I cytoskeletal 9	PE < C
J Proteome Res. 2017 Feb 3;16(2)	P35555	FBN1	Fibrillin-1	PE < C
Cell Biochem Biophys. 2014 Jun;69(2)	P35555	FBN1	Fibrillin-1	PE < C
Cell Biochem Biophys. 2014 Jun;69(2)	P35555	FBN1	Fibrillin-1	PE < C
Cell Biochem Biophys. 2014 Jun;69(2)	P35555	FBN1	Fibrillin-1	PE < C
Cell Biochem Biophys. 2014 Jun;69(2)	P35555	FBN1	Fibrillin-1	PE < C
Cell Biochem Biophys. 2014 Jun;69(2)	P35555	FBN1	Fibrillin-1	PE < C
J Proteome Res. 2017 Feb 3;16(2)	P35556	FBN2	Fibrillin-2	PE > C
J Proteome Res. 2017 Dec 1;16(12)	P35573	AGL	Glycogen debranching enzyme	PE > C
J Proteome Res. 2017 Feb 3;16(2)	P35609	ACTN2	Alpha-actinin-2	PE < C
J Proteome Res. 2017 Feb 3;16(2)	P35612	ADD2	Beta-adducin	PE < C
J Proteome Res. 2017 Feb 3;16(2)	P35613	BSG	Isoform 2 of Basigin	PE < C
Biochim Biophys Acta Proteins Proteom. 2017 Sep;1865(9)	P35625	TIMP3	Metalloproteinase inhibitor 3	PE < C
Cell Biochem Biophys. 2014 Jun;69(2)	P35749	MYH11	Myosin-11	PE > C
Proteomics Clin Appl. 2018 Sep;12(5)	P36543	ATP6V1E1	V-type proton ATPase subunit E 1	PE < C
Proteomics Clin Appl. 2018 Sep;12(5)	P36578	RPL4	60S ribosomal protein L4	PE < C
Biochim Biophys Acta Proteins Proteom. 2017 Sep;1865(9)	P36578	RPL4	60S ribosomal protein L4	PE > C
Biochim Biophys Acta Proteins Proteom. 2017 Sep;1865(9)	P36871	PGM1	Phosphoglucomutase-1	PE > C
J Proteome Res. 2017 Dec 1;16(12)	P36897	TGFBR1	TGF-beta receptor type-1	PE > C
J Proteome Res. 2017 Dec 1;16(12)	P36915	GNL1	Guanine nucleotide-binding protein-like 1	PE > C
PLoS One. 2013 May 9;8(5)	P36957	DLST	dihydrolipoamide S-succinyltransferase	PE < C
J Proteome Res. 2017 Feb 3;16(2)	P37059	HSD17B2	Estradiol 17-beta-dehydrogenase 2	PE < C
PLoS One. 2013 Oct 18;8(10)	P37059	HSD17B2	Estradiol 17-beta-dehydrogenase 2	PE < C
PLoS One. 2013 Oct 18;8(10)	P37198	NUP62	Nuclear pore glycoprotein p62	PE > C
J Proteome Res. 2017 Feb 3;16(2)	P37802	TAGLN2	Transgelin-2	PE < C
J Proteomics. 2012 Mar 16;75(6)	P37802	TAGLN2	Transgelin-2	PE < C
PLoS One. 2013 Oct 18;8(10)	P37840	SNCA	Alpha-synuclein	PE < C
Proteomics Clin Appl. 2018 Sep;12(5)	P38117	ETFB	Electron transfer flavoprotein subunit beta	PE < C
PLoS One. 2013 Oct 18;8(10)	P38117-2	ETFB	Isoform 2 of Electron transfer flavoprotein subunit beta	PE > C
Biochim Biophys Acta Proteins Proteom. 2017 Sep;1865(9)	P38159	RBMX	RNA-binding motif protein, X chromosome	PE > C
J Proteome Res. 2017 Feb 3;16(2)	P38398	BRCA1	Breast cancer type 1 susceptibility protein	PE < C
J Proteome Res. 2017 Dec 1;16(12)	P38606	ATP6V1A	V-type proton ATPase catalytic subunit A	PE > C
J Proteome Res. 2017 Feb 3;16(2)	P38646	HSPA9	Stress-70 protein, mitochondrial	PE > C
J Proteome Res. 2017 Dec 1;16(12)	P38919	EIF4A3	Eukaryotic initiation factor 4A-III	PE < C
Biochim Biophys Acta Proteins Proteom. 2017 Sep;1865(9)	P39023	RPL3	60S ribosomal protein L3	PE > C
PLoS One. 2013 Oct 18;8(10)	P39060	COL18A1	Collagen alpha-1(XVIII) chain	PE > C
PLoS One. 2013 Oct 18;8(10)	P40121	CAPG	Macrophage-capping protein	PE > C
J Proteomics. 2012 Mar 16;75(6)	P40925	MDH1	Malate dehydrogenase, cytoplasmic	PE > C
Proteomics Clin Appl. 2018 Sep;12(5)	P40926	MDH2	Malate dehydrogenase, mitochondrial	PE < C
J Proteome Res. 2017 Dec 1;16(12)	P40926	MDH2	Malate dehydrogenase, mitochondrial	PE > C
PLoS One. 2013 May 9;8(5)	P40926	MDH2	malate dehydrogenase 2, NAD	PE < C
PLoS One. 2013 May 9;8(5)	P40939	HADHA	hydroxyacyl-Coenzyme A dehydrogenase alpha subunit	PE < C
PLoS One. 2013 Oct 18;8(10)	P40939	HADHA	Trifunctional enzyme subunit alpha, mitochondrial	PE > C
J Korean Med Sci. 2015 Jun;30(6)	P42126	ECI1	Enoyl-CoA delta isomerase	PE > C
J Proteome Res. 2017 Dec 1;16(12)	P42702	LIFR	Leukemia inhibitory factor receptor	PE > C
J Proteome Res. 2017 Dec 1;16(12)	P42858	HTT	Huntingtin	PE > C
Proteomics Clin Appl. 2018 Sep;12(5)	P43155	CRAT	Carnitine O-acetyltransferase	PE < C
Proteomics Clin Appl. 2018 Sep;12(5)	P43304	GPD2	Glycerol-3-phosphate dehydrogenase, mitochondrial	PE < C
J Proteome Res. 2017 Dec 1;16(12)	P43304	GPD2	Glycerol-3-phosphate dehydrogenase, mitochondrial	PE < C
J Proteome Res. 2017 Feb 3;16(2)	P45880	VDAC2	Voltage-dependent anion-selective channel protein 2	PE > C
Biol Reprod. 2011 May;84(5)	P45880	VDAC2	Voltage-dependent anion channel 2	PE < C
J Cell Biochem. 2019 Apr;120(4)	P46199	MTIF2	Translation initiation factor IF‐2, mitochondrial	PE < C
J Proteome Res. 2017 Feb 3;16(2)	P46776	RPL27A	60S ribosomal protein L27a	PE < C
Biochim Biophys Acta Proteins Proteom. 2017 Sep;1865(9)	P46776	RPL27A	60S ribosomal protein L27a	PE > C
PLoS One. 2013 Oct 18;8(10)	P46777	RPL5	60S ribosomal protein L5	PE > C
J Proteome Res. 2017 Dec 1;16(12)	P46778	RPL21	60S ribosomal protein L21	PE > C
J Proteomics. 2012 Mar 16;75(6)	P46782	RPS5	40S ribosomal protein S5	PE > C
J Proteome Res. 2017 Feb 3;16(2)	P46940	IQGAP1	Ras GTPase-activating-like protein IQGAP1	PE > C
J Proteome Res. 2017 Feb 3;16(2)	P47985	UQCRFS1	Cytochrome b-c1 complex subunit Rieske, mitochondrial	PE < C
PLoS One. 2013 Oct 18;8(10)	P48307	TFPI2	Tissue factor pathway inhibitor 2	PE > C
Biochim Biophys Acta Proteins Proteom. 2017 Sep;1865(9)	P48507	GCLM	Glutamate--cysteine ligase regulatory subunit	PE > C
Biochim Biophys Acta Proteins Proteom. 2017 Sep;1865(9)	P48681	NES	Nestin	PE > C
PLoS One. 2013 Oct 18;8(10)	P49257	LMAN1	Protein ERGIC-53	PE > C
Proteomics Clin Appl. 2018 Sep;12(5)	P49406	MRPL19	39S ribosomal protein L19, mitochondrial	PE > C
Proteomics Clin Appl. 2018 Sep;12(5)	P49411	TUFM	Elongation factor Tu, mitochondrial	PE < C
Biol Reprod. 2011 May;84(5)	P49411	TUFM	Tu translation elongation factor, mitochondrial	PE < C
J Proteome Res. 2017 Dec 1;16(12)	P49419	ALDH7A1	Alpha-aminoadipic semialdehyde dehydrogenase	PE < C
PLoS One. 2013 May 9;8(5)	P49748	ACADVL	acyl-Coenzyme A dehydrogenase, very long chain	PE < C
PLoS One. 2013 Oct 18;8(10)	P49792	RANBP2	E3 SUMO-protein ligase RanBP2	PE > C
J Proteome Res. 2017 Feb 3;16(2)	P49796	RGS3	Isoform 6 of Regulator of G-protein signaling 3	PE < C
Proteomics Clin Appl. 2018 Sep;12(5)	P49821	NDUFV1	NADH dehydrogenase [ubiquinone] flavoprotein 1, mitochondrial	PE < C
PLoS One. 2013 Oct 18;8(10)	P49821	NDUFV1	NADH dehydrogenase [ubiquinone] flavoprotein 1, mitochondrial	PE > C
J Proteome Res. 2017 Dec 1;16(12)	P49903	SEPHS1	Selenide, water dikinase 1	PE < C
J Proteome Res. 2017 Dec 1;16(12)	P49915	GMPS	GMP synthase	PE > C
Biochim Biophys Acta Proteins Proteom. 2017 Sep;1865(9)	P50226	SULT1A2	Sulfotransferase 1A2	PE > C
Proteomics Clin Appl. 2018 Sep;12(5)	P50336	PPOX	Protoporphyrinogen oxidase	PE > C
J Proteome Res. 2017 Dec 1;16(12)	P50336	PPOX	Protoporphyrinogen oxidase	PE > C
J Proteome Res. 2017 Dec 1;16(12)	P50395	GDI2	Rab GDP dissociation inhibitor beta	PE < C
Biol Reprod. 2011 May;84(5)	P50395	GDI2	GDP dissociation inhibitor 2	PE < C
PLoS One. 2013 Oct 18;8(10)	P50453	SERPINB9	Serpin B9	PE > C
J Proteome Res. 2017 Feb 3;16(2)	P50454	SERPINH1	Serpin H1	PE < C
PLoS One. 2013 Oct 18;8(10)	P50454	SERPINH1	Serpin H1	PE > C
J Proteome Res. 2017 Feb 3;16(2)	P50895	BCAM	Basal cell adhesion molecule	PE > C
PLoS One. 2013 Oct 18;8(10)	P50897	PPT1	Palmitoyl-protein thioesterase 1	PE > C
J Proteome Res. 2017 Dec 1;16(12)	P50995	ANXA11	Annexin A11	PE < C
PLoS One. 2013 Oct 18;8(10)	P50995	ANXA11	Annexin A11	PE > C
J Proteome Res. 2017 Dec 1;16(12)	P51452	DUSP3	Dual specificity protein phosphatase 3	PE > C
J Proteome Res. 2017 Dec 1;16(12)	P51572	BCAP31	B-cell receptor-associated protein 31	PE > C
Proteomics Clin Appl. 2018 Sep;12(5)	P51649	ALDH5A1	Succinate-semialdehyde dehydrogenase, mitochondrial	PE < C
J Proteome Res. 2017 Dec 1;16(12)	P51665	PSMD7	26S proteasome non-ATPase regulatory subunit 7	PE < C
PLoS One. 2013 Nov 15;8(11)	P51858	HDGF	Hepatoma-derived growth factor	PE < C
J Proteome Res. 2017 Dec 1;16(12)	P51884	LUM	Lumican	PE < C
PLoS One. 2013 Oct 18;8(10)	P51884	LUM	Lumican	PE > C
Biochim Biophys Acta Proteins Proteom. 2017 Sep;1865(9)	P52788	SMS	Spermine synthase	PE > C
Proteomics Clin Appl. 2018 Sep;12(5)	P52815	MRPL12	39S ribosomal protein L12, mitochondrial	PE < C
J Korean Med Sci. 2015 Jun;30(6)	P52907	CAPZA1	F-actin capping protein alpha-1 subunit; Cap Z	PE > C
Gynecol Obstet Invest 2011;71:151–157	P52907	CAPZA1	F-actin-capping protein subunit alpha-1	PE < C
Proteomics Clin Appl. 2018 Sep;12(5)	P53597	SUCLG1	Succinate--CoA ligase [ADP/GDP-forming] subunit alpha, mitochondrial	PE < C
J Proteome Res. 2017 Dec 1;16(12)	P53671	LIMK2	LIM domain kinase 2	PE < C
J Proteome Res. 2017 Dec 1;16(12)	P53701	HCCS	Cytochrome c-type heme lyase	PE > C
Biochim Biophys Acta Proteins Proteom. 2017 Sep;1865(9)	P54105	CLNS1A	Methylosome subunit pICln	PE > C
J Proteome Res. 2017 Feb 3;16(2)	P54652	HSPA2	Heat shock-related 70 kDa protein 2	PE > C
J Proteome Res. 2017 Feb 3;16(2)	P54727	RAD23B	UV excision repair protein RAD23 homolog B	PE > C
J Cell Biochem. 2019 Apr;120(4)	P55056	APOC4	Apolipoprotein C‐IV	PE > C
PLoS One. 2013 May 9;8(5)	P55084	HADHB	hydroxyacyl-Coenzyme A dehydrogenase beta subunit	PE < C
PLoS One. 2013 Oct 18;8(10)	P55084	HADHB	Trifunctional enzyme subunit beta, mitochondrial	PE > C
J Proteome Res. 2017 Dec 1;16(12)	P55268	LAMB2	Laminin subunit beta-2	PE < C
Cell Biochem Biophys. 2014 Jun;69(2)	P55268	LAMB2	Laminin subunit beta-2	PE < C
Cell Biochem Biophys. 2014 Jun;69(2)	P55268	LAMB2	Laminin subunit beta-2	PE < C
J Proteome Res. 2017 Dec 1;16(12)	P55957	BID	BH3-interacting domain death agonist	PE > C
BMC Pregnancy Childbirth. 2018 Nov 7;18(1)	P56181	NDUFV3	NADH dehydrogenase flavoprotein 3	PE < C
J Cell Biochem. 2019 Apr;120(4)	P58546	MTPN	Myotrophin	PE < C
J Proteome Res. 2017 Feb 3;16(2)	P59190	RAB15	Isoform 2 of Ras-related protein Rab-15	PE < C
Anal Chim Acta. 2008 Nov 23;629(1-2)	P60660	MYL6	Smooth muscle and non-muscle myosin alkali light chain isoform 1	PE > C
Proteomics Clin Appl. 2007 Dec;1(12)	P60660	MYL6	Smooth muscle myosin alkali light chain	PE > C
Clin Proteomics.2014 Nov 19;11(1):40	P60709	ACTB	Actin, cytoplasmic 1	PE > C
J Proteomics. 2012 Mar 16;75(6)	P60709	ACTB	Actin, cytoplasmic 1	PE > C
Biol Reprod. 2011 May;84(5)	P60709	ACTB	Actin, beta	PE < C
Proteomics Clin Appl. 2018 Sep;12(5)	P60900	PSMA6	Proteasome subunit alpha type-6	PE > C
J Proteome Res. 2017 Dec 1;16(12)	P61018	RAB4B	Ras-related protein Rab-4B	PE > C
Proteomics Clin Appl. 2018 Sep;12(5)	P61221	ABCE1	ATP-binding cassette sub-family E member 1	PE > C
J Proteome Res. 2017 Dec 1;16(12)	P61225	RAP2B	Ras-related protein Rap-2b	PE < C
PLoS One. 2013 May 9;8(5)	P61604	HSPE1	heat shock 10kDa protein 1	PE < C
J Proteome Res. 2017 Dec 1;16(12)	P61619	SEC61A1	Protein transport protein Sec61 subunit alpha isoform 1	PE > C
J Proteomics. 2012 Mar 16;75(6)	P61769	B2M	Beta-2-microglobulin [Cleaved into: Beta-2-microglobulin form pI 5.3]	PE < C
Gynecol Obstet Invest 2011;71:151–157	P61978	HNRNPK	Heterogeneous nuclear ribonucleoprotein K	PE < C
Proteomics Clin Appl. 2018 Sep;12(5)	P61981	YWHAG	14-3-3 protein gamma	PE > C
Biochim Biophys Acta Proteins Proteom. 2017 Sep;1865(9)	P62081	RPS7	40S ribosomal protein S7	PE > C
Gynecol Obstet Invest 2011;71:151–157	P62136	PPP1CA	Serine/threonine-protein phosphatase PP1-alpha catalytic subunit	PE < C
J Proteome Res. 2017 Feb 3;16(2)	P62158	CALM1	Calmodulin	PE < C
PLoS One. 2013 Oct 18;8(10)	P62249	RPS16	40S ribosomal protein S16	PE > C
Clin Proteomics.2014 Nov 19;11(1):40	P62258	YWHAE	14-3-3 protein epsilon	PE > C
J Proteome Res. 2017 Dec 1;16(12)	P62269	RPS18	40S ribosomal protein S18	PE < C
J Proteome Res. 2017 Dec 1;16(12)	P62280	RPS11	40S ribosomal protein S11	PE > C
PLoS One. 2013 Oct 18;8(10)	P62333	PSMC6	26S protease regulatory subunit 10B	PE > C
J Proteome Res. 2017 Dec 1;16(12)	P62341	SELENOT	Selenoprotein T	PE > C
PLoS One. 2013 Oct 18;8(10)	P62424	RPL7A	60S ribosomal protein L7a	PE > C
PLoS One. 2013 Oct 18;8(10)	P62753	RPS6	40S ribosomal protein S6	PE > C
Biochim Biophys Acta Proteins Proteom. 2017 Sep;1865(9)	P62851	RPS25	40S ribosomal protein S25	PE > C
PLoS One. 2013 Oct 18;8(10)	P62873	GNB1	Guanine nucleotide-binding protein G(I)/G(S)/G(T) subunit beta-1	PE < C
J Proteome Res. 2017 Dec 1;16(12)	P62899	RPL31	60S ribosomal protein L31	PE > C
Proteomics Clin Appl. 2018 Sep;12(5)	P62906	RPL10A	60S ribosomal protein L10a	PE < C
J Proteome Res. 2017 Dec 1;16(12)	P62917	RPL8	60S ribosomal protein L8	PE > C
J Cell Biochem. 2019 Apr;120(4)	P62979	RPS27A	Ubiquitin‐40S ribosomal protein	PE < C
Proteomics Clin Appl. 2018 Sep;12(5)	P63096	GNAI1	Guanine nucleotide-binding protein G	PE < C
Biol Reprod. 2011 May;84(5)	P63104	YWHAZ	Tyrosine 3-monooxygenase/tryptophan 5-monooxygenase activation protein, zeta polypeptide	PE < C
J Korean Med Sci. 2015 Jun;30(6)	P63261	ACTG1	Actin, cytoplasmic	PE < C
Proteomics. 2011 Oct;11(20)	P63261	ACTG1	Actin, γ 1 propeptide	PE < C
Placenta. 2010 Feb;31(2)	P63261	ACTG1	Actin, gamma 1 propeptide	PE < C
J Korean Med Sci. 2015 Jun;30(6)	P68032	ACTC1	Cardiac muscle alpha actin proprotein	PE > C
J Proteome Res. 2017 Feb 3;16(2)	P68036	UBE2L3	Isoform 2 of Ubiquitin-conjugating enzyme E2 L3	PE < C
Clin Proteomics.2014 Nov 19;11(1):40	P68371	TUBB4B	Tubulin beta-4B chain	PE > C
J Proteome Res. 2017 Dec 1;16(12)	P68871	HBB	Hemoglobin subunit beta	PE < C
PLoS One. 2013 Oct 18;8(10)	P68871	HBB	Hemoglobin subunit beta	PE < C
Biochim Biophys Acta Proteins Proteom. 2017 Sep;1865(9)	P69891	HBG1	Hemoglobin subunit gamma-1	PE > C
PLoS One. 2013 Nov 15;8(11)	P69891	HBG1	Hemoglobin subunit gamma-1	PE > C
PLoS One. 2013 Nov 15;8(11)	P69891	HBG1	Hemoglobin subunit gamma-1	PE > C
PLoS One. 2013 Oct 18;8(10)	P69891	HBG1	Hemoglobin subunit gamma-1	PE < C
Biochim Biophys Acta Proteins Proteom. 2017 Sep;1865(9)	P69892	HBG2	Hemoglobin subunit gamma-2	PE > C
PLoS One. 2013 Nov 15;8(11)	P69892	HBG2	Hemoglobin subunit gamma-2	PE > C
J Proteome Res. 2017 Dec 1;16(12)	P69905	HBA1	Hemoglobin subunit alpha	PE < C
Biochim Biophys Acta Proteins Proteom. 2017 Sep;1865(9)	P69905	HBA1	Hemoglobin subunit alpha	PE > C
PLoS One. 2013 Oct 18;8(10)	P69905	HBA1	Hemoglobin subunit alpha	PE < C
Cell Biochem Biophys. 2014 Jun;69(2)	P78527	PRKDC	DNA-dependent protein kinase catalytic subunit	PE > C
PLoS One. 2013 Oct 18;8(10)	P78527	PRKDC	DNA-dependent protein kinase catalytic subunit	PE > C
PLoS One. 2013 Oct 18;8(10)	P78539	SRPX	Sushi repeat-containing protein SRPX	PE > C
PLoS One. 2013 Oct 18;8(10)	P80303	NUCB2	Nucleobindin-2	PE > C
J Proteome Res. 2017 Feb 3;16(2)	P80365	HSD11B2	Corticosteroid 11-beta-dehydrogenase isozyme 2	PE < C
PLoS One. 2013 Oct 18;8(10)	P80421	IGHV1-46	Ig heavy chain V-I region DOT	PE > C
Clin Proteomics.2014 Nov 19;11(1):40	P80723	BASP1	Isoform 1 of Brain acid soluble protein 1	PE > C
PLoS One. 2013 Oct 18;8(10)	P80723	BASP1	Brain acid soluble protein 1	PE > C
Proteomics Clin Appl. 2018 Sep;12(5)	P82650	MRPS22	28S ribosomal protein S22, mitochondrial	PE < C
Cell Biochem Biophys. 2014 Jun;69(2)	P82987	ADAMTSL3	ADAMTS-like protein 3	PE > C
Clin Proteomics.2014 Nov 19;11(1):40	P84077	ARF 1	ADP-ribosylation factor 1	PE > C
J Proteome Res. 2017 Feb 3;16(2)	P98160	HSPG2	Basement membrane-specific heparan sulfate proteoglycan core protein	PE > C
Cell Biochem Biophys. 2014 Jun;69(2)	P98160	HSPG2	Basement membrane-specific heparan sulfate proteoglycan core protein	PE < C
Cell Biochem Biophys. 2014 Jun;69(2)	P98160	HSPG2	Basement membrane-specific heparan sulfate proteoglycan core protein	PE < C
Cell Biochem Biophys. 2014 Jun;69(2)	P98160	HSPG2	Basement membrane-specific heparan sulfate proteoglycan core protein	PE < C
J Proteome Res. 2017 Dec 1;16(12)	P98164	LRP2	Low-density lipoprotein receptor-related protein 2	PE > C
PLoS One. 2013 Oct 18;8(10)	P98179	RBM3	Putative RNA-binding protein 3	PE > C
Cell Biochem Biophys. 2014 Jun;69(2)	Q00610	CLTC	Clathrin heavy chain 1	PE < C
PLoS One. 2013 May 9;8(5)	Q00610	CLTC	clathrin, heavy chain	PE < C
PLoS One. 2013 Oct 18;8(10)	Q00610	CLTC	Clathrin heavy chain 1	PE > C
PLoS One. 2013 Oct 18;8(10)	Q01082	SPTBN1	Spectrin beta chain, non-erythrocytic 1	PE > C
Biochim Biophys Acta Proteins Proteom. 2017 Sep;1865(9)	Q01085	TIAL1	Nucleolysin TIAR	PE > C
J Proteome Res. 2017 Dec 1;16(12)	Q01130	SRSF2	Serine/arginine-rich splicing factor 2	PE < C
PLoS One. 2013 Nov 15;8(11)	Q01130	SRSF2	Serine/arginine-rich splicing factor 2	PE < C
Proteomics Clin Appl. 2007 Dec;1(12)	Q01469	FABP5	Fatty acid binding protein 5	PE > C
J Proteome Res. 2017 Feb 3;16(2)	Q01995	TAGLN	Transgelin	PE < C
Biochim Biophys Acta Proteins Proteom. 2017 Sep;1865(9)	Q02153	GUCY1B3	Guanylate cyclase soluble subunit beta-1	PE > C
PLoS One. 2013 May 9;8(5)	Q02218	OGDH	oxoglutarate	PE < C
J Proteome Res. 2017 Dec 1;16(12)	Q02543	RPL18A	60S ribosomal protein L18a	PE > C
J Proteome Res. 2017 Dec 1;16(12)	Q02790	FKBP4	Peptidyl-prolyl cis-trans isomerase FKBP4	PE < C
J Proteome Res. 2017 Feb 3;16(2)	Q03135	CAV1	Caveolin-1	PE < C
J Korean Med Sci. 2015 Jun;30(6)	Q03252	LMNB2	Lamin B2	PE < C
Proteomics Clin Appl. 2018 Sep;12(5)	Q03518	TAP1	Antigen peptide transporter 1	PE < C
J Proteome Res. 2017 Feb 3;16(2)	Q05209	PTPN12	Tyrosine-protein phosphatase non-receptor type 12	PE > C
J Proteome Res. 2017 Dec 1;16(12)	Q05707	COL14A1	Collagen alpha-1	PE < C
Cell Biochem Biophys. 2014 Jun;69(2)	Q05707	COL14A1	Collagen alpha-1	PE > C
Cell Biochem Biophys. 2014 Jun;69(2)	Q05707	COL14A1	Collagen alpha-1(XIV) chain	PE > C
J Cell Biochem. 2019 Apr;120(4)	Q06033	ITIH3	Inter‐α‐trypsin inhibitor heavy chain H3	PE > C
PLoS One. 2013 Nov 15;8(11)	Q06828	FMOD	Fibromodulin	PE > C
J Proteome Res. 2017 Feb 3;16(2)	Q06830	PRDX1	Peroxiredoxin-1	PE > C
PLoS One. 2013 Oct 18;8(10)	Q06830	PRDX1	Peroxiredoxin-1	PE > C
Biol Reprod. 2011 May;84(5)	Q06830	PRDX1	Peroxiredoxin 1	PE < C
J Proteome Res. 2017 Dec 1;16(12)	Q07020	RPL18	60S ribosomal protein L18	PE > C
PLoS One. 2013 May 9;8(5)	Q07021	C1QBP	complement component 1, q subcomponent binding protein	PE < C
PLoS One. 2013 Oct 18;8(10)	Q07065	CKAP4	Cytoskeleton-associated protein 4	PE > C
J Proteome Res. 2017 Dec 1;16(12)	Q07157	TJP1	Tight junction protein ZO-1	PE < C
BMC Pregnancy Childbirth. 2018 Nov 7;18(1)	Q07283	TCHH	Trichohyalin	PE < C
Cell Biochem Biophys. 2014 Jun;69(2)	Q07954	LRP1	Prolow-density lipoprotein receptor-related protein 1	PE > C
PLoS One. 2013 Oct 18;8(10)	Q07955-2	SRSF1	Isoform ASF-2 of Serine/arginine-rich splicing factor 1	PE > C
J Proteome Res. 2017 Feb 3;16(2)	Q08043	ACTN3	Alpha-actinin-3	PE < C
Proteomics Clin Appl. 2018 Sep;12(5)	Q08380	LGALS3BP	Galectin-3-binding protein	PE < C
PLoS One. 2013 Nov 15;8(11)	Q09666	AHNAK	Neuroblast differentiation-associated protein AHNAK	PE < C
J Proteome Res. 2017 Dec 1;16(12)	Q10471	GALNT2	Polypeptide N-acetylgalactosaminyltransferase 2	PE > C
PLoS One. 2013 Oct 18;8(10)	Q12792-3	TWF1	Isoform 3 of Twinfilin-1	PE > C
J Proteomics. 2012 Mar 16;75(6)	Q12841	FSTL1	Follistatin-related protein 1	PE < C
Proteomics Clin Appl. 2018 Sep;12(5)	Q12849	GRSF1	G-rich sequence factor 1	PE < C
J Proteome Res. 2017 Feb 3;16(2)	Q12931	TRAP1	Heat shock protein 75 kDa, mitochondrial	PE > C
Proteomics Clin Appl. 2018 Sep;12(5)	Q12983	BNIP3	BCL2/adenovirus E1B 19 kDa protein-interacting protein 3	PE > C
Gynecol Obstet Invest 2007;64:17–23	Q13011	ECH1	Delta(3,5)-Delta(2,4)-dienoyl-CoA isomerase, mitochondrial	PE < C
PLoS One. 2013 Oct 18;8(10)	Q13057-2	COASY	Isoform 2 of Bifunctional coenzyme A synthase	PE > C
J Proteome Res. 2017 Feb 3;16(2)	Q13136	PPFIA1	Liprin-alpha-1	PE < C
J Proteome Res. 2017 Feb 3;16(2)	Q13162	PRDX4	Peroxiredoxin-4	PE > C
PLoS One. 2013 Oct 18;8(10)	Q13162	PRDX4	Peroxiredoxin-4	PE > C
J Proteome Res. 2017 Dec 1;16(12)	Q13425	SNTB2	Beta-2-syntrophin	PE < C
J Proteome Res. 2017 Dec 1;16(12)	Q13488	TCIRG1	V-type proton ATPase 116 kDa subunit a isoform 3	PE > C
J Proteome Res. 2017 Dec 1;16(12)	Q13501	SQSTM1	Sequestosome-1	PE > C
J Proteome Res. 2017 Dec 1;16(12)	Q13574	DGKZ	Diacylglycerol kinase zeta	PE > C
PLoS One. 2013 Nov 15;8(11)	Q13586	STIM1	Stromal interaction molecule 1	PE < C
J Proteome Res. 2017 Dec 1;16(12)	Q13616	CUL1	Cullin-1	PE < C
PLoS One. 2013 Oct 18;8(10)	Q13641	TPBG	Trophoblast glycoprotein	PE > C
Proteomics Clin Appl. 2018 Sep;12(5)	Q13724	MOGS	Mannosyl-oligosaccharide glucosidase	PE < C
Biochim Biophys Acta Proteins Proteom. 2017 Sep;1865(9)	Q14019	COTL1	Coactosin-like protein	PE > C
Cell Biochem Biophys. 2014 Jun;69(2)	Q14112	NID2	Nidogen-2	PE > C
J Proteome Res. 2017 Dec 1;16(12)	Q14134	TRIM29	Tripartite motif-containing protein 29	PE < C
PLoS One. 2013 Oct 18;8(10)	Q14152	EIF3A	Eukaryotic translation initiation factor 3 subunit A	PE > C
J Proteome Res. 2017 Dec 1;16(12)	Q14185	DOCK1	Dedicator of cytokinesis protein 1	PE < C
Biochim Biophys Acta Proteins Proteom. 2017 Sep;1865(9)	Q14213	EBI3	Interleukin-27 subunit beta	PE < C
PLoS One. 2013 Oct 18;8(10)	Q14213	EBI3	Interleukin-27 subunit beta	PE > C
PLoS One. 2013 Nov 15;8(11)	Q14247	CTTN	Isoform 2 of Srcsubstrate cortactin	PE < C
J Proteome Res. 2017 Dec 1;16(12)	Q14315	FLNC	Filamin-C	PE < C
J Proteome Res. 2017 Dec 1;16(12)	Q14318	FKBP8	Peptidyl-prolyl cis-trans isomerase FKBP8	PE > C
J Proteome Res. 2017 Dec 1;16(12)	Q14432	PDE3A	cGMP-inhibited 3',5'-cyclic phosphodiesterase A	PE < C
J Proteome Res. 2017 Feb 3;16(2)	Q14554	PDIA5	Protein disulfide-isomerase A5	PE < C
PLoS One. 2013 Oct 18;8(10)	Q14554	PDIA5	Protein disulfide-isomerase A5	PE > C
J Proteome Res. 2017 Dec 1;16(12)	Q14669	TRIP12	E3 ubiquitin-protein ligase TRIP12	PE < C
J Proteome Res. 2017 Dec 1;16(12)	Q14728	MFSD10	Major facilitator superfamily domain-containing protein 10	PE < C
J Cell Biochem. 2019 Apr;120(4)	Q14766	LTBP1	Latent‐transforming growth factor β‐binding protein 1	PE < C
J Proteome Res. 2017 Feb 3;16(2)	Q14832	GRM3	Metabotropic glutamate receptor 3	PE < C
J Proteome Res. 2017 Dec 1;16(12)	Q14849	STARD3	StAR-related lipid transfer protein 3	PE > C
Biochim Biophys Acta Proteins Proteom. 2017 Sep;1865(9)	Q14956	GPNMB	Transmembrane glycoprotein NMB	PE > C
PLoS One. 2013 Oct 18;8(10)	Q14956	GPNMB	Transmembrane glycoprotein NMB	PE > C
PLoS One. 2013 Nov 15;8(11)	Q14980	NUMA1	Nuclear mitotic apparatus protein 1	PE < C
J Proteome Res. 2017 Feb 3;16(2)	Q15019	SEPTIN2	Septin-2	PE < C
J Korean Med Sci. 2015 Jun;30(6)	Q15019	SEPTIN2	Septin 2	PE < C
Proteomics Clin Appl. 2018 Sep;12(5)	Q15046	KARS	Lysine--tRNA ligase	PE > C
J Proteome Res. 2017 Dec 1;16(12)	Q15063	POSTN	Periostin	PE < C
PLoS One. 2013 Oct 18;8(10)	Q15075	EEA1	Early endosome antigen 1	PE > C
J Proteome Res. 2017 Feb 3;16(2)	Q15084	PDIA6	Isoform 2 of Protein disulfide-isomerase A6	PE < C
Cytoskeleton. 2017;74:420–425	Q15084	PDIA6	Protein disulfide isomerase A6	unknown values
PLoS One. 2013 Nov 15;8(11)	Q15124	PGM5	Phosphoglucomutase-like protein 5	PE > C
PLoS One. 2013 Oct 18;8(10)	Q15149	PLEC	Plectin	PE > C
Biochim Biophys Acta Proteins Proteom. 2017 Sep;1865(9)	Q15185	PTGES3	Prostaglandin E synthase 3	PE > C
Biochim Biophys Acta Proteins Proteom. 2017 Sep;1865(9)	Q15269	PWP2	Periodic tryptophan protein 2 homolog	PE < C
J Proteome Res. 2017 Dec 1;16(12)	Q15276	RABEP1	Rab GTPase-binding effector protein 1	PE > C
Proteomics Clin Appl. 2018 Sep;12(5)	Q15286	RAB35	Ras-related protein Rab-35	PE < C
J Proteome Res. 2017 Dec 1;16(12)	Q15293	RCN1	Reticulocalbin-1	PE > C
PLoS One. 2013 Oct 18;8(10)	Q15293	RCN1	Reticulocalbin-1	PE > C
PLoS One. 2013 Oct 18;8(10)	Q15413	RYR3	Ryanodine receptor 3	PE < C
PLoS One. 2013 Oct 18;8(10)	Q15424	SAFB	Scaffold attachment factor B1	PE > C
J Proteome Res. 2017 Feb 3;16(2)	Q15582	TGFBI	Transforming growth factor-beta-induced protein ig-h3	PE > C
J Proteome Res. 2017 Dec 1;16(12)	Q15643	TRIP11	Thyroid receptor-interacting protein 11	PE < C
PLoS One. 2013 Nov 15;8(11)	Q15746	MYLK	Myosin light chain kinase,smooth muscle	PE > C
Biochim Biophys Acta Proteins Proteom. 2017 Sep;1865(9)	Q15785	TOMM34	Mitochondrial import receptor subunit TOM34	PE > C
J Proteomics. 2012 Mar 16;75(6)	Q15828	CST6	Cystatin-M	PE < C
J Proteome Res. 2017 Feb 3;16(2)	Q16181	SEPTIN7	Septin-7	PE > C
Biochim Biophys Acta Proteins Proteom. 2017 Sep;1865(9)	Q16186	ADRM1	Proteasomal ubiquitin receptor ADRM1	PE > C
PLoS One. 2013 Nov 15;8(11)	Q16204	CCDC6	Coiled-coil domain-containing protein 6	PE > C
J Proteome Res. 2017 Feb 3;16(2)	Q16352	INA	Alpha-internexin	PE < C
J Proteomics. 2012 Mar 16;75(6)	Q16557	PSG3	Pregnancy-specific beta-1-glycoprotein 3	PE > C
PLoS One. 2013 Oct 18;8(10)	Q16718	NDUFA5	NADH dehydrogenase [ubiquinone] 1 alpha subcomplex subunit 5	PE < C
Biochim Biophys Acta Proteins Proteom. 2017 Sep;1865(9)	Q16719	KYNU	Kynureninase	PE > C
J Proteome Res. 2017 Feb 3;16(2)	Q16777	H2AC20	Histone H2A type 2-C	PE > C
Biochim Biophys Acta Proteins Proteom. 2017 Sep;1865(9)	Q16778	HIST2H2BE	Histone H2B type 2-E	PE > C
PLoS One. 2013 Oct 18;8(10)	Q16836-2	HADH	Isoform 2 of Hydroxyacyl-coenzyme A dehydrogenase, mitochondrial	PE > C
J Proteome Res. 2017 Dec 1;16(12)	Q16881	TXNRD1	Thioredoxin reductase 1, cytoplasmic	PE < C
J Proteome Res. 2017 Dec 1;16(12)	Q29RF7	PDS5A	Sister chromatid cohesion protein PDS5 homolog A	PE > C
Proteomics Clin Appl. 2018 Sep;12(5)	Q3KQZ1	SLC25A35	Solute carrier family 25 member 35	PE < C
Biochim Biophys Acta Proteins Proteom. 2017 Sep;1865(9)	Q3LXA3	DAK	Triokinase/FMN cyclase	PE < C
J Proteome Res. 2017 Feb 3;16(2)	Q3SY00	TSGA10IP	Testis-specific protein 10-interacting protein	PE < C
Biochim Biophys Acta Proteins Proteom. 2017 Sep;1865(9)	Q4LDE5	SVEP1	Sushi, von Willebrand factor type A, EGF and pentraxin domain-containing protein 1	PE > C
PLoS One. 2013 Nov 15;8(11)	Q53EL6	PDCD4	Programmed cell death protein 4	PE < C
J Proteome Res. 2017 Dec 1;16(12)	Q53EP0	FNDC3B	Fibronectin type III domain-containing protein 3B	PE > C
PLoS One. 2013 Nov 15;8(11)	Q53SF7	COBLL1	Cordon-bleu protein-like 1	PE < C
Cell Biochem Biophys. 2014 Jun;69(2)	Q59EG0		Basement membrane-specific heparan sulfate proteoglycan core protein variant	PE < C
J Cell Biochem. 2019 Apr;120(4)	Q59HB3	–	Apolipoprotein B variant (Fragment)	PE < C
BMC Pregnancy Childbirth. 2018 Nov 7;18(1)	Q59HF0	N/A	Solute carrier family 13	PE < C
Biochim Biophys Acta Proteins Proteom. 2017 Sep;1865(9)	Q5JNZ5	RPS26P11	Putative 40S ribosomal protein S26-like 1	PE > C
J Proteome Res. 2017 Feb 3;16(2)	Q5JRA6	MIA3	Melanoma inhibitory activity protein 3	PE < C
Proteomics Clin Appl. 2018 Sep;12(5)	Q5JRX3	PITRM1	Presequence protease, mitochondrial	PE > C
BMC Pregnancy Childbirth. 2018 Nov 7;18(1)	Q5JW85	GSTA3	Glutathione S-transferase A3	PE < C
J Proteome Res. 2017 Dec 1;16(12)	Q5PRF9	SAMD4B	Protein Smaug homolog 2	PE < C
Cell Biochem Biophys. 2014 Jun;69(2)	Q5T5P2	KIAA1217	Sickle tail protein homolog	PE > C
Proteomics Clin Appl. 2018 Sep;12(5)	Q5T653	MRPL2	39S ribosomal protein L2, mitochondrial	PE > C
Proteomics Clin Appl. 2018 Sep;12(5)	Q5T6X4	FAM162B	Protein FAM162B	PE > C
PLoS One. 2013 Oct 18;8(10)	Q5TDG2	HSD3B1	3 beta-hydroxysteroid dehydrogenase/Delta 5-->4-isomerase type 1	PE > C
J Proteome Res. 2017 Dec 1;16(12)	Q5TDH0	DDI2	Protein DDI1 homolog 2	PE > C
PLoS One. 2013 Oct 18;8(10)	Q5TDH0-3	DDI2	Isoform 3 of Protein DDI1 homolog 2	PE > C
Proteomics Clin Appl. 2018 Sep;12(5)	Q5TGZ0	MINOS1	MICOS complex subunit MIC10	PE < C
J Proteome Res. 2017 Feb 3;16(2)	Q5THR3	EFCAB6	EF-hand calcium-binding domain-containing protein 6	PE > C
J Proteome Res. 2017 Feb 3;16(2)	Q5U5Z8	AGBL2	Cytosolic carboxypeptidase 2	PE > C
J Proteome Res. 2017 Dec 1;16(12)	Q5VSL9	STRIP1	Striatin-interacting protein 1	PE > C
J Proteome Res. 2017 Feb 3;16(2)	Q5VSY0	GKAP1	G kinase-anchoring protein 1	PE < C
Biochim Biophys Acta Proteins Proteom. 2017 Sep;1865(9)	Q5VTE0	EEF1A1P5	Putative elongation factor 1-alpha-like 3	PE > C
J Proteome Res. 2017 Feb 3;16(2)	Q5VU43	PDE4DIP	Myomegalin	PE < C
PLoS One. 2013 Oct 18;8(10)	Q5VZU9	TPP2	Tripeptidyl peptidase II	PE > C
Biochim Biophys Acta Proteins Proteom. 2017 Sep;1865(9)	Q5ZPR3	CD276	CD276 antigen	PE > C
J Proteome Res. 2017 Feb 3;16(2)	Q63HQ2	EGFLAM	Pikachurin	PE < C
J Proteome Res. 2017 Dec 1;16(12)	Q63HR2	TNS2	Tensin-2	PE < C
PLoS One. 2013 Nov 15;8(11)	Q63ZY3	KANK2	KN motif and ankyrin repeat domain-containing protein 2	PE > C
PLoS One. 2013 Oct 18;8(10)	Q66K66	TMEM198	Transmembrane protein 198	PE < C
J Cell Biochem. 2019 Apr;120(4)	Q68CK4	HMFT1766	Leucine‐rich α‐2‐glycoprotein	PE > C
J Proteome Res. 2017 Dec 1;16(12)	Q68CQ7	GLT8D1	Glycosyltransferase 8 domain-containing protein 1	PE > C
J Proteome Res. 2017 Feb 3;16(2)	Q68CZ2	TNS3	Tensin-3	PE > C
Biochim Biophys Acta Proteins Proteom. 2017 Sep;1865(9)	Q6B0K9	HBM	Hemoglobin subunit mu	PE > C
Proteomics Clin Appl. 2018 Sep;12(5)	Q6DKK2	TTC19	Tetratricopeptide repeat protein 19, mitochondrial	PE < C
J Cell Biochem. 2019 Apr;120(4)	Q6FGH9	DNCL1	DNCL1 protein	PE < C
Proteomics Clin Appl. 2007 Dec;1(12)	Q6FHU2	PGAM1	Phosphoglycerate mutase	PE > C
J Cell Biochem. 2019 Apr;120(4)	Q6GTS8	PM20D1	N‐fatty‐acyl‐amino acid synthase/hydrolase PM20D1	PE < C
PLoS One. 2013 Nov 15;8(11)	Q6JBY9	RCSD1	CapZ-interacting protein	PE < C
J Cell Biochem. 2019 Apr;120(4)	Q6LDG4	C2	Complement protein (fragment)	PE < C
Biochim Biophys Acta Proteins Proteom. 2017 Sep;1865(9)	Q6NXG1	ESRP1	Epithelial splicing regulatory protein 1	PE < C
J Proteome Res. 2017 Dec 1;16(12)	Q6NYC8	PPP1R18	Phostensin	PE < C
J Proteome Res. 2017 Dec 1;16(12)	Q6NZI2	PTRF	Polymerase I and transcript release factor	PE < C
PLoS One. 2013 Oct 18;8(10)	Q6NZI2	PTRF	Polymerase I and transcript release factor	PE > C
J Proteome Res. 2017 Dec 1;16(12)	Q6P1M3	LLGL2	Lethal	PE > C
PLoS One. 2013 Nov 15;8(11)	Q6P4F7	ARHGAP11A	Rho GTPase-activating protein 11A	PE < C
Biochim Biophys Acta Proteins Proteom. 2017 Sep;1865(9)	Q6Q4G3	AQPEP	Aminopeptidase Q	PE < C
PLoS One. 2013 Oct 18;8(10)	Q6Q4G3	AQPEP	Aminopeptidase Q	PE > C
Biochim Biophys Acta Proteins Proteom. 2017 Sep;1865(9)	Q6UW68	TMEM205	Transmembrane protein 205	PE < C
Biochim Biophys Acta Proteins Proteom. 2017 Sep;1865(9)	Q6UWY5	OLFML1	Olfactomedin-like protein 1	PE < C
J Proteome Res. 2017 Dec 1;16(12)	Q6UY14	ADAMTSL4	ADAMTS-like protein 4	PE < C
J Proteome Res. 2017 Dec 1;16(12)	Q6VY07	PACS1	Phosphofurin acidic cluster sorting protein 1	PE > C
Biochim Biophys Acta Proteins Proteom. 2017 Sep;1865(9)	Q6XQN6	NAPRT	Nicotinate phosphoribosyltransferase	PE > C
J Proteome Res. 2017 Feb 3;16(2)	Q6ZR08	DNAH12	Isoform 3 of Dynein heavy chain 12, axonemal	PE < C
J Proteome Res. 2017 Feb 3;16(2)	Q6ZSZ6	TSHZ1	Isoform 2 of Teashirt homolog 1	PE > C
J Proteome Res. 2017 Feb 3;16(2)	Q6ZU15	SEPTIN14	Septin-14	PE < C
J Proteome Res. 2017 Dec 1;16(12)	Q6ZVM7	TOM1L2	TOM1-like protein 2	PE < C
J Proteome Res. 2017 Dec 1;16(12)	Q6ZW31	SYDE1	Rho GTPase-activating protein SYDE1	PE > C
Cell Biochem Biophys. 2014 Jun;69(2)	Q6ZWJ8	KCP	Kielin/chordin-like protein	PE > C
Cell Biochem Biophys. 2014 Jun;69(2)	Q6ZWJ8	KCP	Kielin/chordin-like protein	PE > C
Proteomics Clin Appl. 2018 Sep;12(5)	Q709C8	VPS13C	Vacuolar protein sorting-associated protein 13C	PE < C
Proteomics Clin Appl. 2018 Sep;12(5)	Q70HW3	SLC25A26	S-adenosylmethionine mitochondrial carrier protein	PE > C
PLoS One. 2013 Oct 18;8(10)	Q70J99-3	UNC13D	Isoform 3 of Protein unc-13 homolog D	PE > C
Proteomics Clin Appl. 2018 Sep;12(5)	Q7KZF4	SND1	Staphylococcal nuclease domain-containing protein 1	PE < C
Biochim Biophys Acta Proteins Proteom. 2017 Sep;1865(9)	Q7Z2W4	ZC3HAV1	Zinc finger CCCH-type antiviral protein 1	PE > C
PLoS One. 2013 Oct 18;8(10)	Q7Z3D6-2	C14orf159	Isoform 2 of UPF0317 protein C14orf159, mitochondrial	PE > C
Biochim Biophys Acta Proteins Proteom. 2017 Sep;1865(9)	Q7Z3U7	MON2	Protein MON2 homolog	PE > C
J Proteome Res. 2017 Feb 3;16(2)	Q7Z3Z0	KRT25	Keratin, type I cytoskeletal 25	PE < C
J Proteome Res. 2017 Dec 1;16(12)	Q7Z434	MAVS	Mitochondrial antiviral-signaling protein	PE < C
J Proteome Res. 2017 Feb 3;16(2)	Q7Z4L9	PPP1R42	Protein phosphatase 1 regulatory subunit 42	PE > C
BMC Pregnancy Childbirth. 2018 Nov 7;18(1)	Q7Z567	ATF3	Activating transcription factor 3	PE < C
Proteomics Clin Appl. 2018 Sep;12(5)	Q7Z5H3	ARHGAP22	Rho GTPase-activating protein 22	PE < C
J Proteome Res. 2017 Dec 1;16(12)	Q7Z7A4	PXK	PX domain-containing protein kinase-like protein	PE < C
Biochim Biophys Acta Proteins Proteom. 2017 Sep;1865(9)	Q7Z7G0	ABI3BP	Target of Nesh-SH3	PE < C
PLoS One. 2013 Oct 18;8(10)	Q7Z7H5	TMED4	Transmembrane emp24 domain-containing protein 4	PE > C
Anal Chim Acta. 2008 Nov 23;629(1-2)	Q7Z7J6	ACTA1	Actin alpha 1 skeletal muscle protein	PE > C
Proteomics Clin Appl. 2018 Sep;12(5)	Q86U28	ISCA2	Iron-sulfur cluster assembly 2 homolog, mitochondrial	PE < C
Proteomics Clin Appl. 2018 Sep;12(5)	Q86UT6	NLRX1	NLR family member X1	PE > C
J Proteome Res. 2017 Feb 3;16(2)	Q86UV5	USP48	Ubiquitin carboxyl-terminal hydrolase 48	PE < C
J Proteome Res. 2017 Dec 1;16(12)	Q86UX7	FERMT3	Fermitin family homolog 3	PE < C
Biochim Biophys Acta Proteins Proteom. 2017 Sep;1865(9)	Q86VI3	IQGAP3	Ras GTPase-activating-like protein IQGAP3	PE < C
J Proteome Res. 2017 Dec 1;16(12)	Q86X83	COMMD2	COMM domain-containing protein 2	PE > C
Cell Biochem Biophys. 2014 Jun;69(2)	Q86XX4	FRAS1	Extracellular matrix protein FRAS1	PE > C
J Proteome Res. 2017 Dec 1;16(12)	Q8IUR0	TRAPPC5	Trafficking protein particle complex subunit 5	PE < C
Biochim Biophys Acta Proteins Proteom. 2017 Sep;1865(9)	Q8IWV7	UBR1	E3 ubiquitin-protein ligase UBR1	PE > C
J Proteome Res. 2017 Dec 1;16(12)	Q8IXI1	RHOT2	Mitochondrial Rho GTPase 2	PE < C
J Proteome Res. 2017 Dec 1;16(12)	Q8IY42	C4orf19	Uncharacterized protein C4orf19	PE < C
J Proteome Res. 2017 Dec 1;16(12)	Q8IYU8	MICU2	Calcium uptake protein 2, mitochondrial	PE > C
J Proteome Res. 2017 Dec 1;16(12)	Q8IZ52	CHPF	Chondroitin sulfate synthase 2	PE > C
J Proteome Res. 2017 Feb 3;16(2)	Q8IZU9	KIRREL3	Kin of IRRE-like protein 3	PE < C
Proteomics Clin Appl. 2018 Sep;12(5)	Q8N183	NDUFAF2	NADH dehydrogenase [ubiquinone] 1 alpha subcomplex assembly factor 2	PE < C
Cell Biochem Biophys. 2014 Jun;69(2)	Q8N201	INTS1	Integrator complex subunit 1	PE > C
Biochim Biophys Acta Proteins Proteom. 2017 Sep;1865(9)	Q8N387	MUC15	Mucin-15	PE > C
J Proteome Res. 2017 Dec 1;16(12)	Q8N3E9	PLCD3	1-phosphatidylinositol 4,5-bisphosphate phosphodiesterase delta-3	PE < C
J Proteome Res. 2017 Feb 3;16(2)	Q8N4C6	NIN	Isoform 5 of Ninein	PE > C
Cell Biochem Biophys. 2014 Jun;69(2)	Q8N4U6	KIAA0226	KIAA0226 protein	PE > C
J Proteome Res. 2017 Feb 3;16(2)	Q8N573	OXR1	Isoform 5 of Oxidation resistance protein 1	PE < C
J Proteome Res. 2017 Feb 3;16(2)	Q8N5G2	MACO1	Macoilin	PE > C
BMC Pregnancy Childbirth. 2018 Nov 7;18(1)	Q8N959	N/A	cDNA FLJ38330	PE > C
J Proteome Res. 2017 Feb 3;16(2)	Q8NAN2	MIGA1	Protein FAM73A	PE < C
Cell Biochem Biophys. 2014 Jun;69(2)	Q8NBH6		Fibulin-1	PE > C
J Proteome Res. 2017 Feb 3;16(2)	Q8NBS9	TXNDC5	Thioredoxin domain-containing protein 5	PE < C
Proteomics Clin Appl. 2018 Sep;12(5)	Q8NBU5	ATAD1	ATPase family AAA domain-containing protein 1	PE > C
J Proteome Res. 2017 Feb 3;16(2)	Q8ND30	PPFIBP2	Liprin-beta-2	PE > C
Proteomics Clin Appl. 2018 Sep;12(5)	Q8ND71	GIMAP8	GTPase IMAP family member 8	PE > C
PLoS One. 2013 Nov 15;8(11)	Q8ND76	CCNY	Cyclin-Y	PE > C
PLoS One. 2013 Nov 15;8(11)	Q8NDW8	TTC21A	Tetratricopeptide repeat protein 21A	PE < C
J Proteome Res. 2017 Dec 1;16(12)	Q8NEW0	SLC30A7	Zinc transporter 7	PE < C
J Cell Biochem. 2019 Apr;120(4)	Q8NF20	FLJ00382	FLJ00382 protein (fragment)	PE > C
Proteomics Clin Appl. 2018 Sep;12(5)	Q8NFF5	FLAD1	FAD synthase	PE < C
J Proteome Res. 2017 Dec 1;16(12)	Q8NFH3	NUP43	Nucleoporin Nup43	PE > C
Proteomics Clin Appl. 2018 Sep;12(5)	Q8NFV4	ABHD11	Protein ABHD11	PE < C
J Proteome Res. 2017 Dec 1;16(12)	Q8NFV4	ABHD11	Protein ABHD11	PE > C
PLoS One. 2013 Oct 18;8(10)	Q8NG31	CASC5	Protein CASC5	PE > C
J Proteome Res. 2017 Dec 1;16(12)	Q8TE68	EPS8L1	Epidermal growth factor receptor kinase substrate 8-like protein 1	PE > C
J Proteome Res. 2017 Dec 1;16(12)	Q8WTV0	SCARB1	Scavenger receptor class B member 1	PE > C
J Proteome Res. 2017 Feb 3;16(2)	Q8WV44	TRIM41	Isoform 2 of E3 ubiquitin-protein ligase TRIM41	PE > C
Proteomics Clin Appl. 2018 Sep;12(5)	Q8WWC4	C2orf47	m-AAA protease-interacting protein 1, mitochondrial	PE < C
Anal Chim Acta. 2008 Nov 23;629(1-2)	Q8WZ42	TTN	Titin	PE < C
Proteomics Clin Appl. 2018 Sep;12(5)	Q92506	HSD17B8	Estradiol 17-beta-dehydrogenase 8	PE < C
Proteomics Clin Appl. 2018 Sep;12(5)	Q92538	GBF1	Golgi-specific brefeldin A-resistance guanine nucleotide exchange factor 1	PE < C
J Proteome Res. 2017 Dec 1;16(12)	Q92539	LPIN2	Phosphatidate phosphatase LPIN2	PE < C
J Proteome Res. 2017 Dec 1;16(12)	Q92597	NDRG1	Protein NDRG1	PE > C
J Proteome Res. 2017 Feb 3;16(2)	Q92599	SEPTIN8	Septin-8	PE > C
J Proteome Res. 2017 Dec 1;16(12)	Q92626	PXDN	Peroxidasin homolog	PE > C
Biochim Biophys Acta Proteins Proteom. 2017 Sep;1865(9)	Q92743	HTRA1	Serine protease HTRA1	PE < C
J Proteome Res. 2017 Feb 3;16(2)	Q92870	APBB2	Amyloid beta A4 precursor protein-binding family B member 2	PE < C
Biochim Biophys Acta Proteins Proteom. 2017 Sep;1865(9)	Q92896	GLG1	Golgi apparatus protein 1	PE > C
PLoS One. 2013 Oct 18;8(10)	Q92973	TNPO1	Transportin-1	PE > C
J Proteome Res. 2017 Dec 1;16(12)	Q93050	ATP6V0A1	V-type proton ATPase 116 kDa subunit a isoform 1	PE > C
J Proteome Res. 2017 Dec 1;16(12)	Q969X5	ERGIC1	Endoplasmic reticulum-Golgi intermediate compartment protein 1	PE < C
J Proteome Res. 2017 Dec 1;16(12)	Q96AC1	FERMT2	Fermitin family homolog 2	PE < C
Proteomics Clin Appl. 2018 Sep;12(5)	Q96AG4	LRRC59	Leucine-rich repeat-containing protein 59	PE < C
J Proteome Res. 2017 Dec 1;16(12)	Q96B97	SH3KBP1	SH3 domain-containing kinase-binding protein 1	PE < C
Biochim Biophys Acta Proteins Proteom. 2017 Sep;1865(9)	Q96C86	DCPS	m7GpppX diphosphatase	PE > C
Biochim Biophys Acta Proteins Proteom. 2017 Sep;1865(9)	Q96C90	PPP1R14B	Protein phosphatase 1 regulatory subunit 14B	PE > C
PLoS One. 2013 Nov 15;8(11)	Q96DA2	RAB39B	Ras-related protein Rab-39B	PE > C
Proteomics Clin Appl. 2018 Sep;12(5)	Q96DB5	RMDN1	Regulator of microtubule dynamics protein 1	PE < C
BMC Pregnancy Childbirth. 2018 Nov 7;18(1)	Q96EK5	KIF1BP	KIF 1-binding protein	PE < C
J Proteome Res. 2017 Dec 1;16(12)	Q96F86	EDC3	Enhancer of mRNA-decapping protein 3	PE < C
BMC Pregnancy Childbirth. 2018 Nov 7;18(1)	Q96HE7	ERO1A	ERO1-like protein 1 alpha	PE > C
PLoS One. 2013 Oct 18;8(10)	Q96HE7	ERO1L	ERO1-like protein alpha	PE > C
Proteomics Clin Appl. 2018 Sep;12(5)	Q96HH9	GRAMD3	GRAM domain-containing protein 2B	PE < C
BMC Pregnancy Childbirth. 2018 Nov 7;18(1)	Q96HN2	AHCYL2	Adenosylhomocysteinase 2	PE < C
PLoS One. 2013 Oct 18;8(10)	Q96IJ6-2	GMPPA	Isoform 2 of Mannose-1-phosphate guanyltransferase alpha	PE > C
J Proteome Res. 2017 Dec 1;16(12)	Q96IY4	CPB2	Carboxypeptidase B2	PE < C
J Proteome Res. 2017 Dec 1;16(12)	Q96K76	USP47	Ubiquitin carboxyl-terminal hydrolase 47	PE < C
J Proteome Res. 2017 Feb 3;16(2)	Q96KP4	CNDP2	Cytosolic non-specific dipeptidase	PE < C
Proteomics Clin Appl. 2018 Sep;12(5)	Q96NB2	SFXN2	Sideroflexin-2	PE < C
J Proteome Res. 2017 Dec 1;16(12)	Q96NY8	NECTIN4	Nectin-4	PE > C
J Proteome Res. 2017 Dec 1;16(12)	Q96PE1	ADGRA2	Adhesion G protein-coupled receptor A2	PE > C
J Proteomics. 2012 Mar 16;75(6)	Q96QL5	PSG4	PSG4 protein	PE > C
J Proteome Res. 2017 Feb 3;16(2)	Q96QU1	PCDH15	Protocadherin-15	PE > C
Biochim Biophys Acta Proteins Proteom. 2017 Sep;1865(9)	Q96RQ3	MCCC1	Methylcrotonoyl-CoA carboxylase subunit alpha, mitochondrial	PE > C
Biochim Biophys Acta Proteins Proteom. 2017 Sep;1865(9)	Q96TA1	FAM129B	Protein Niban 2	PE > C
J Proteomics. 2012 Mar 16;75(6)	Q96TA1	NIBAN2	Protein Niban 2	PE > C
Biochim Biophys Acta Proteins Proteom. 2017 Sep;1865(9)	Q99436	PSMB7	Proteasome subunit beta type-7	PE > C
J Proteome Res. 2017 Feb 3;16(2)	Q99469	STAC	SH3 and cysteine-rich domain-containing protein	PE > C
Proteomics Clin Appl. 2018 Sep;12(5)	Q99497	PARK7	Protein/nucleic acid deglycase DJ-1	PE < C
J Cell Biochem. 2019 Apr;120(4)	Q99590	SCAF11	Protein SCAF11	PE < C
Cell Biochem Biophys. 2014 Jun;69(2)	Q99683	MAP3K5	Mitogen-activated protein kinase kinase kinase 5	PE > C
PLoS One. 2013 Oct 18;8(10)	Q99685	MGLL	Monoglyceride lipase	PE > C
Biol Reprod. 2011 May;84(5)	Q99798	ACO2	Aconitase 2, mitochondrial	PE < C
J Proteome Res. 2017 Dec 1;16(12)	Q99816	TSG101	Tumor susceptibility gene 101 protein	PE > C
PLoS One. 2013 Oct 18;8(10)	Q99856	ARID3A	AT-rich interactive domain-containing protein 3A	PE > C
J Proteome Res. 2017 Feb 3;16(2)	Q99959	PKP2	Plakophilin-2	PE < C
J Proteome Res. 2017 Dec 1;16(12)	Q99988	GDF15	Growth/differentiation factor 15	PE > C
Biochim Biophys Acta Proteins Proteom. 2017 Sep;1865(9)	Q9BPY8	HOPX	Homeodomain-only protein	PE > C
Biochim Biophys Acta Proteins Proteom. 2017 Sep;1865(9)	Q9BQ69	MACROD1	ADP-ribose glycohydrolase MACROD1	PE > C
Clin Proteomics.2014 Nov 19;11(1):40	Q9BQE3	TUBA1C	Tubulin alpha-1C chain	PE > C
Proteomics Clin Appl. 2018 Sep;12(5)	Q9BQP7	MGME1	Mitochondrial genome maintenance exonuclease 1	PE < C
J Proteomics. 2012 Mar 16;75(6)	Q9BS26	ERP44	Endoplasmic reticulum resident protein 44	PE < C
Gynecol Obstet Invest 2007;64:17–23	Q9BS26	ERP44	Endoplasmic reticulum resident protein 44	PE > C
PLoS One. 2013 Oct 18;8(10)	Q9BUL8	PDCD10	Programmed cell death protein 10	PE > C
PLoS One. 2013 Oct 18;8(10)	Q9BUN8	DERL1	Derlin-1	PE > C
Clin Proteomics.2014 Nov 19;11(1):40	Q9BUP0	EFHD1	EF-hand domain-containing protein D1	PE > C
PLoS One. 2013 May 9;8(5)	Q9BUP0	EFHD1	EF-hand domain family, member D1	PE > C
Proteomics Clin Appl. 2018 Sep;12(5)	Q9BUP3	HTATIP2	Oxidoreductase HTATIP2	PE < C
Proteomics Clin Appl. 2018 Sep;12(5)	Q9BVV7	TIMM21	Mitochondrial import inner membrane translocase subunit Tim21	PE > C
Gynecol Obstet Invest 2007;64:17–23	Q9BVV7	TIMM21	Mitochondrial import inner membrane translocase subunit Tim21	PE > C
PLoS One. 2013 Oct 18;8(10)	Q9BWM7	SFXN3	Sideroflexin-3	PE > C
J Proteome Res. 2017 Feb 3;16(2)	Q9BXJ8	TMEM120A	Isoform 2 of Transmembrane protein 120A	PE < C
J Proteome Res. 2017 Dec 1;16(12)	Q9BXP5	SRRT	Serrate RNA effector molecule homolog	PE > C
BMC Pregnancy Childbirth. 2018 Nov 7;18(1)	Q9BXP8	PAPPA2	Pappalysin-2	PE > C
J Proteome Res. 2017 Dec 1;16(12)	Q9BXP8	PAPPA2	Pappalysin-2	PE > C
PLoS One. 2013 Oct 18;8(10)	Q9BXP8	PAPPA2	Pappalysin-2	PE > C
Biochim Biophys Acta Proteins Proteom. 2017 Sep;1865(9)	Q9BXS6	NUSAP1	Nucleolar and spindle-associated protein 1	PE > C
Biochim Biophys Acta Proteins Proteom. 2017 Sep;1865(9)	Q9BXX0	EMILIN2	EMILIN-2	PE < C
J Proteome Res. 2017 Feb 3;16(2)	Q9BYG3	NIFK	MKI67 FHA domain-interacting nucleolar phosphoprotein	PE < C
J Proteome Res. 2017 Feb 3;16(2)	Q9BZE9	ASPSCR1	Isoform 3 of Tether containing UBX domain for GLUT4	PE > C
J Proteome Res. 2017 Feb 3;16(2)	Q9C0C2	TNKS1BP1	182 kDa tankyrase-1-binding protein	PE < C
J Proteome Res. 2017 Dec 1;16(12)	Q9C0C2	TNKS1BP1	182 kDa tankyrase-1-binding protein	PE < C
J Proteome Res. 2017 Feb 3;16(2)	Q9GZM7	TINAGL1	Tubulointerstitial nephritis antigen-like	PE < C
J Proteome Res. 2017 Feb 3;16(2)	Q9GZM7	TINAGL1	Isoform 2 of Tubulointerstitial nephritis antigen-like	PE < C
Proteomics Clin Appl. 2018 Sep;12(5)	Q9H0C2	SLC25A5	ADP/ATP translocase 4	PE < C
Biochim Biophys Acta Proteins Proteom. 2017 Sep;1865(9)	Q9H0D6	XRN2	5'-3' exoribonuclease 2	PE > C
Proteomics Clin Appl. 2018 Sep;12(5)	Q9H0U4	RAB1B	Ras-related protein Rab-1B	PE > C
PLoS One. 2013 Oct 18;8(10)	Q9H116	GZF1	GDNF-inducible zinc finger protein 1	PE > C
Biochim Biophys Acta Proteins Proteom. 2017 Sep;1865(9)	Q9H1E3	NUCKS1	Nuclear ubiquitous casein and cyclin-dependent kinase substrate 1	PE > C
Proteomics Clin Appl. 2018 Sep;12(5)	Q9H1K1	ISCU	Iron-sulfur cluster assembly enzyme ISCU, mitochondrial	PE < C
J Proteome Res. 2017 Feb 3;16(2)	Q9H201	EPN3	Epsin-3	PE < C
PLoS One. 2013 Oct 18;8(10)	Q9H299	SH3BGRL3	SH3 domain-binding glutamic acid-rich-like protein 3	PE > C
J Proteome Res. 2017 Feb 3;16(2)	Q9H2D6	TRIOBP	TRIO and F-actin-binding protein	PE < C
Proteomics Clin Appl. 2018 Sep;12(5)	Q9H2K0	MTIF3	Translation initiation factor IF-3, mitochondrial	PE < C
Biochim Biophys Acta Proteins Proteom. 2017 Sep;1865(9)	Q9H300	PARL	Presenilins-associated rhomboid-like protein, mitochondrial	PE > C
PLoS One. 2013 Oct 18;8(10)	Q9H3N1	TMX1	Thioredoxin-related transmembrane protein 1	PE > C
Proteomics Clin Appl. 2018 Sep;12(5)	Q9H3P7	ACBD3	Golgi resident protein GCP60	PE < C
Proteomics Clin Appl. 2018 Sep;12(5)	Q9H3Z4	DNAJC5	DnaJ homolog subfamily C member 5	PE < C
PLoS One. 2013 Oct 18;8(10)	Q9H4M9	EHD1	EH domain-containing protein 1	PE > C
J Proteome Res. 2017 Dec 1;16(12)	Q9H6H4	REEP4	Receptor expression-enhancing protein 4	PE > C
Proteomics Clin Appl. 2018 Sep;12(5)	Q9H6K4	OPA3	Optic atrophy 3 protein	PE < C
J Proteome Res. 2017 Feb 3;16(2)	Q9H6Q4	CIAO3	Cytosolic Fe-S cluster assembly factor NARFL	PE > C
J Proteome Res. 2017 Dec 1;16(12)	Q9H6S3	EPS8L2	Epidermal growth factor receptor kinase substrate 8-like protein 2	PE > C
J Proteome Res. 2017 Dec 1;16(12)	Q9H6U8	ALG9	Alpha-1,2-mannosyltransferase ALG9	PE > C
J Proteome Res. 2017 Feb 3;16(2)	Q9H7F0	ATP13A3	Probable cation-transporting ATPase 13A3	PE < C
PLoS One. 2013 Oct 18;8(10)	Q9H7M9	C10orf54	Platelet receptor Gi24	PE < C
Proteomics Clin Appl. 2018 Sep;12(5)	Q9H845	ACAD9	Complex I assembly factor ACAD9, mitochondrial	PE < C
Proteomics Clin Appl. 2018 Sep;12(5)	Q9H9J2	MRPL44	39S ribosomal protein L44, mitochondrial	PE < C
J Proteome Res. 2017 Feb 3;16(2)	Q9HBD1	RC3H2	Roquin-2	PE < C
J Proteome Res. 2017 Dec 1;16(12)	Q9HCC0	MCCC2	Methylcrotonoyl-CoA carboxylase beta chain, mitochondrial	PE > C
Proteomics Clin Appl. 2018 Sep;12(5)	Q9HD33	MRPL47	39S ribosomal protein L47, mitochondrial	PE < C
J Proteome Res. 2017 Feb 3;16(2)	Q9NNX6	CD209	Isoform 6 of CD209 antigen	PE < C
Biochim Biophys Acta Proteins Proteom. 2017 Sep;1865(9)	Q9NP77	SSU72	RNA polymerase II subunit A C-terminal domain phosphatase SSU72	PE > C
Biochim Biophys Acta Proteins Proteom. 2017 Sep;1865(9)	Q9NP78	ABCB9	ATP-binding cassette sub-family B member 9	PE < C
Proteomics Clin Appl. 2018 Sep;12(5)	Q9NPE2	NGRN	Neugrin	PE < C
Biochim Biophys Acta Proteins Proteom. 2017 Sep;1865(9)	Q9NPH2	ISYNA1	Inositol-3-phosphate synthase 1	PE > C
J Proteome Res. 2017 Feb 3;16(2)	Q9NQC3	RTN4	Reticulon-4	PE > C
J Proteome Res. 2017 Dec 1;16(12)	Q9NR12	PDLIM7	PDZ and LIM domain protein 7	PE < C
PLoS One. 2013 Oct 18;8(10)	Q9NR45	NANS	Sialic acid synthase	PE > C
J Proteome Res. 2017 Dec 1;16(12)	Q9NRK6	ABCB10	ATP-binding cassette sub-family B member 10, mitochondrial	PE > C
PLoS One. 2013 Oct 18;8(10)	Q9NSA0	SLC22A11	Solute carrier family 22 member 11	PE > C
Proteomics Clin Appl. 2018 Sep;12(5)	Q9NUB1	ACSS1	Acetyl-coenzyme A synthetase 2-like, mitochondrial	PE < C
BMC Pregnancy Childbirth. 2018 Nov 7;18(1)	Q9NV56	MRGBP	MRG/MORF4L-binding protein	PE < C
J Proteome Res. 2017 Dec 1;16(12)	Q9NV70	EXOC1	Exocyst complex component 1	PE < C
PLoS One. 2013 Oct 18;8(10)	Q9NV70	EXOC1	Exocyst complex component 1	PE > C
Biochim Biophys Acta Proteins Proteom. 2017 Sep;1865(9)	Q9NVH1	DNAJC11	DnaJ homolog subfamily C member 11	PE < C
J Proteome Res. 2017 Dec 1;16(12)	Q9NVT9	ARMC1	Armadillo repeat-containing protein 1	PE < C
J Proteome Res. 2017 Dec 1;16(12)	Q9NY15	STAB1	Stabilin-1	PE < C
J Proteome Res. 2017 Feb 3;16(2)	Q9NY27	PPP4R2	Serine/threonine-protein phosphatase 4 regulatory subunit 2	PE < C
Biochim Biophys Acta Proteins Proteom. 2017 Sep;1865(9)	Q9NY33	DPP3	Dipeptidyl peptidase 3	PE > C
Cell Biochem Biophys. 2014 Jun;69(2)	Q9NYC9	DNAH9	Dynein heavy chain 9, axonemal	PE > C
PLoS One. 2013 Nov 15;8(11)	Q9NYF8	BCLAF1	Bcl-2-associated transcription factor 1	PE < C
PLoS One. 2013 Nov 15;8(11)	Q9NYF8	BCLAF1	Bcl-2-associated transcription factor 1	PE < C
Biochim Biophys Acta Proteins Proteom. 2017 Sep;1865(9)	Q9NYQ7	CELSR3	Cadherin EGF LAG seven-pass G-type receptor 3	PE < C
J Proteome Res. 2017 Dec 1;16(12)	Q9NZ01	TECR	Very-long-chain enoyl-CoA reductase	PE > C
Proteomics Clin Appl. 2018 Sep;12(5)	Q9NZJ7	MTCH1	Mitochondrial carrier homolog 1	PE < C
J Proteome Res. 2017 Feb 3;16(2)	Q9NZM1	MYOF	Myoferlin	PE < C
Proteomics Clin Appl. 2018 Sep;12(5)	Q9NZN4	EHD2	EH domain-containing protein 2	PE < C
J Proteome Res. 2017 Feb 3;16(2)	Q9NZU7	CABP1	Calcium-binding protein 1	PE < C
Cell Biochem Biophys. 2014 Jun;69(2)	Q9NZV1	CRIM1	Cysteine-rich motor neuron 1 protein	PE > C
Biochim Biophys Acta Proteins Proteom. 2017 Sep;1865(9)	Q9NZZ3	CHMP5	Charged multivesicular body protein 5	PE > C
Biochim Biophys Acta Proteins Proteom. 2017 Sep;1865(9)	Q9P032	NDUFAF4	NADH dehydrogenase [ubiquinone] 1 alpha subcomplex assembly factor 4	PE > C
J Proteome Res. 2017 Feb 3;16(2)	Q9P258	RCC2	Protein RCC2	PE < C
J Proteome Res. 2017 Dec 1;16(12)	Q9UBQ7	GRHPR	Glyoxylate reductase/hydroxypyruvate reductase	PE < C
J Korean Med Sci. 2015 Jun;30(6)	Q9UBS4	DNAJB11	DnaJ (Hsp40) homolog, subfamily B, member 11	PE > C
J Proteome Res. 2017 Dec 1;16(12)	Q9UBT2	UBA2	SUMO-activating enzyme subunit 2	PE < C
PLoS One. 2013 Oct 18;8(10)	Q9UDW1	UQCR10	Cytochrome b-c1 complex subunit 9	PE > C
PLoS One. 2013 Oct 18;8(10)	Q9UFN0	NIPSNAP3A	Protein NipSnap homolog 3A	PE > C
J Proteome Res. 2017 Dec 1;16(12)	Q9UG56	PISD	Phosphatidylserine decarboxylase proenzyme, mitochondrial	PE > C
PLoS One. 2013 Oct 18;8(10)	Q9UHG3	PCYOX1	Prenylcysteine oxidase 1	PE > C
Proteomics Clin Appl. 2018 Sep;12(5)	Q9UHQ9	CYB5R1	NADH-cytochrome b5 reductase 1	PE < C
Biochim Biophys Acta Proteins Proteom. 2017 Sep;1865(9)	Q9UHX1	PUF60	Poly	PE > C
J Proteome Res. 2017 Dec 1;16(12)	Q9UI12	ATP6V1H	V-type proton ATPase subunit H	PE > C
Proteomics Clin Appl. 2018 Sep;12(5)	Q9UNF0	PACSIN2	Protein kinase C and casein kinase substrate in neurons protein 2	PE < C
J Proteome Res. 2017 Dec 1;16(12)	Q9UP83	COG5	Conserved oligomeric Golgi complex subunit 5	PE > C
J Proteome Res. 2017 Dec 1;16(12)	Q9UPQ0	LIMCH1	LIM and calponin homology domains-containing protein 1	PE > C
PLoS One. 2013 Nov 15;8(11)	Q9UPU5	USP24	Ubiquitin carboxyl-terminal hydrolase 24	PE < C
PLoS One. 2013 Nov 15;8(11)	Q9UQ35	SRRM2	Serine/arginine repetitive matrix protein2	PE < C
PLoS One. 2013 Nov 15;8(11)	Q9UQ35	SRRM2	Serine/arginine repetitive matrix protein1	PE < C
PLoS One. 2013 Nov 15;8(11)	Q9UQ35	SRRM2	Serine/arginine repetitive matrix protein1	PE < C
J Proteome Res. 2017 Feb 3;16(2)	Q9UQB8	BAIAP2	Brain-specific angiogenesis inhibitor 1-associated protein 2	PE > C
Biochim Biophys Acta Proteins Proteom. 2017 Sep;1865(9)	Q9Y223	GNE	Bifunctional UDP-N-acetylglucosamine 2-epimerase/N-acetylmannosamine kinase	PE > C
J Proteome Res. 2017 Dec 1;16(12)	Q9Y262	EIF3L	Eukaryotic translation initiation factor 3 subunit L	PE < C
Proteomics Clin Appl. 2018 Sep;12(5)	Q9Y2A7	NCKAP1	Nck-associated protein 1	PE < C
Biochim Biophys Acta Proteins Proteom. 2017 Sep;1865(9)	Q9Y2L1	DIS3	Exosome complex exonuclease RRP44	PE > C
Biochim Biophys Acta Proteins Proteom. 2017 Sep;1865(9)	Q9Y2Q3	GSTK1	Glutathione S-transferase kappa 1	PE > C
PLoS One. 2013 May 9;8(5)	Q9Y2Q3	GSTK1	glutathione S-transferase kappa 1	PE < C
J Proteome Res. 2017 Dec 1;16(12)	Q9Y2S7	POLDIP2	Polymerase delta-interacting protein 2	PE > C
Biochim Biophys Acta Proteins Proteom. 2017 Sep;1865(9)	Q9Y2V2	CARHSP1	Calcium-regulated heat-stable protein 1	PE > C
PLoS One. 2013 Nov 15;8(11)	Q9Y2W1	THRAP3	Thyroid hormone receptor-associated protein	PE < C
Biochim Biophys Acta Proteins Proteom. 2017 Sep;1865(9)	Q9Y315	DERA	Deoxyribose-phosphate aldolase	PE > C
J Proteome Res. 2017 Dec 1;16(12)	Q9Y383	LUC7L2	Putative RNA-binding protein Luc7-like 2	PE < C
J Proteome Res. 2017 Dec 1;16(12)	Q9Y3E7	CHMP3	Charged multivesicular body protein 3	PE < C
PLoS One. 2013 Nov 15;8(11)	Q9Y490	TLN1	Talin-1	PE > C
J Cell Biochem. 2019 Apr;120(4)	Q9Y4A1	–	Talin‐related protein (fragment)	PE < C
J Proteome Res. 2017 Dec 1;16(12)	Q9Y4K1	AIM1	Absent in melanoma 1 protein	PE > C
J Proteome Res. 2017 Feb 3;16(2)	Q9Y4L1	HYOU1	Hypoxia up-regulated protein 1	PE > C
J Proteome Res. 2017 Dec 1;16(12)	Q9Y4L1	HYOU1	Hypoxia up-regulated protein 1	PE < C
PLoS One. 2013 Oct 18;8(10)	Q9Y5K8	ATP6V1D	V-type proton ATPase subunit D	PE > C
J Proteome Res. 2017 Dec 1;16(12)	Q9Y613	FHOD1	FH1/FH2 domain-containing protein 1	PE < C
J Proteome Res. 2017 Dec 1;16(12)	Q9Y653	ADGRG1	Adhesion G-protein coupled receptor G1	PE < C
J Proteome Res. 2017 Dec 1;16(12)	Q9Y679	AUP1	Ancient ubiquitous protein 1	PE > C
Proteomics Clin Appl. 2018 Sep;12(5)	Q9Y697	NFS1	Cysteine desulfurase, mitochondrial	PE < C
J Proteome Res. 2017 Dec 1;16(12)	Q9Y6B6	SAR1B	GTP-binding protein SAR1b	PE > C
PLoS One. 2013 Nov 15;8(11)	Q9Y6C2	EMILIN1	EMILIN-1	PE < C
PLoS One. 2013 May 9;8(5)	Q9Y6C9	MTCH2	mitochondrial carrier homolog 2	PE > C
PLoS One. 2013 Oct 18;8(10)	Q9Y6E2	BZW2	Basic leucine zipper and W2 domain-containing protein 2	PE > C
J Proteome Res. 2017 Dec 1;16(12)	Q9Y6K5	OAS3	2'-5'-oligoadenylate synthase 3	PE > C
J Proteome Res. 2017 Dec 1;16(12)	Q9Y6M5	SLC30A1	Zinc transporter 1	PE > C
Biochim Biophys Acta Proteins Proteom. 2017 Sep;1865(9)	Q9Y6M9	NDUFB9	NADH dehydrogenase [ubiquinone] 1 beta subcomplex subunit 9	PE < C
J Proteome Res. 2017 Dec 1;16(12)	Q9Y6N5	SQRDL	Sulfide:quinone oxidoreductase, mitochondrial	PE < C
J Proteome Res. 2017 Feb 3;16(2)	Q9Y6Q1	CAPN6	Calpain-6	PE > C
J Proteome Res. 2017 Feb 3;16(2)	Q9Y6U3	SCIN	Adseverin	PE < C
J Cell Biochem. 2019 Apr;120(4)	V9HWH1	HEL57	Epididymis luminal protein 57	PE < C
J Cell Biochem. 2019 Apr;120(4)	X6R8F3	LCN2	Neutrophil gelatinase‐associated lipocalin	PE > C

## Sheet: N>1
article	Accession		Gene name	Protein name	regulation
J Proteome Res. 2017 Feb 3;16(2)	A3KMH1	1	VWA8	von Willebrand factor A domain-containing protein 8	PE > C
J Proteome Res. 2017 Dec 1;16(12)	A3KMH1	1	VWA8	von Willebrand factor A domain-containing protein 8	PE > C
J Cell Biochem. 2019 Apr;120(4)	C9JF17	1	APOD	Apolipoprotein D (fragment)	PE > C
PLoS One. 2013 Oct 18;8(10)	C9JF17	1	APOD	Apolipoprotein D (Fragment)	PE > C
J Cell Biochem. 2019 Apr;120(4)	O00299	1	CLIC1	Chloride intracellular channel protein 1	PE < C
Biochim Biophys Acta Proteins Proteom. 2017 Sep;1865(9)	O00299	1	CLIC1	Chloride intracellular channel protein 1	PE > C
Proteomics Clin Appl. 2007 Dec;1(12)	O00299	1	CLIC1	Nuclear chloride channel	PE > C
Biochim Biophys Acta Proteins Proteom. 2017 Sep;1865(9)	O14773	1	TPP1	Tripeptidyl-peptidase 1	PE < C
PLoS One. 2013 May 9;8(5)	O14773	1	TPP1	tripeptidyl peptidase I	PE < C
Proteomics Clin Appl. 2018 Sep;12(5)	O43169	1	CYB5B	Cytochrome b5 type B	PE < C
J Proteome Res. 2017 Dec 1;16(12)	O43169	1	CYB5B	Cytochrome b5 type B	PE > C
J Proteome Res. 2017 Dec 1;16(12)	O43699	1	SIGLEC6	Sialic acid-binding Ig-like lectin 6	PE > C
Cell Physiol Biochem 2015;36:1116-1130	O43699	1	SIGLEC6	Sialic acid-binding Ig-like lectin 6, Siglec-6	PE > C
J Proteome Res. 2017 Feb 3;16(2)	O43707	1	ACTN4	Alpha-actinin-4	PE < C
J Proteomics. 2012 Mar 16;75(6)	O43707	1	ACTN4	Alpha-actinin-4	PE < C
J Proteome Res. 2017 Dec 1;16(12)	O60701	1	UGDH	UDP-glucose 6-dehydrogenase	PE < C
PLoS One. 2013 Oct 18;8(10)	O60701	1	UGDH	UDP-glucose 6-dehydrogenase	PE > C
Biochim Biophys Acta Proteins Proteom. 2017 Sep;1865(9)	O60829	1	PAGE4	P antigen family member 4	PE > C
PLoS One. 2013 Nov 15;8(11)	O60829	1	PAGE4	G antigen family C member 1	PE < C
BMC Pregnancy Childbirth. 2018 Nov 7;18(1)	O75083	1	WDR1	WD repeat-containing protein 1	PE > C
J Proteome Res. 2017 Feb 3;16(2)	O75083	1	WDR1	WD repeat-containing protein 1	PE < C
J Korean Med Sci. 2015 Jun;30(6)	O75340	1	PDCD6	Programmed cell death protein 6	PE > C
PLoS One. 2013 Oct 18;8(10)	O75340	1	PDCD6	Programmed cell death protein 6	PE > C
J Proteome Res. 2017 Feb 3;16(2)	O75923	1	DYSF	Dysferlin	PE > C
PLoS One. 2013 Oct 18;8(10)	O75923	1	DYSF	Isoform 13 of Dysferlin	PE > C
J Proteome Res. 2017 Dec 1;16(12)	O95833	1	CLIC3	Chloride intracellular channel protein 3	PE > C
PLoS One. 2013 Oct 18;8(10)	O95833	1	CLIC3	Chloride intracellular channel protein 3	PE > C
Gynecol Obstet Invest 2011;71:151–157	O95833	1	CLIC3	Chloride intracellular channel protein 3	PE > C
Placenta. 2010 Feb;31(2)	O95833	1	CLIC3	Chloride intracellular channel 3	PE > C
Anal Chim Acta. 2008 Nov 23;629(1-2)	O95833	1	CLIC3	Chloride intracellular channel protein 3	PE > C
Biochim Biophys Acta Proteins Proteom. 2017 Sep;1865(9)	P00441	1	SOD1	Superoxide dismutase [Cu-Zn]	PE > C
Placenta. 2010 Feb;31(2)	P00441	1	SOD1	Cu/Zn-superoxide dismutase	PE < C
J Proteome Res. 2017 Feb 3;16(2)	P00450	1	CP	Ceruloplasmin	PE < C
Biochim Biophys Acta Proteins Proteom. 2017 Sep;1865(9)	P00450	1	CP	Ceruloplasmin	PE > C
PLoS One. 2013 Oct 18;8(10)	P00450	1	CP	Ceruloplasmin	PE > C
J Proteome Res. 2017 Feb 3;16(2)	P00488	1	F13A1	Coagulation factor XIII A chain	PE < C
J Proteomics. 2012 Mar 16;75(6)	P00488	1	F13A1	Coagulation factor XIII A chain	PE < C
J Proteome Res. 2017 Dec 1;16(12)	P00734	1	F2	Prothrombin	PE < C
PLoS One. 2013 Oct 18;8(10)	P00734	1	F2	Prothrombin	PE > C
J Proteome Res. 2017 Feb 3;16(2)	P00738	1	HP	Haptoglobin	PE < C
Biochim Biophys Acta Proteins Proteom. 2017 Sep;1865(9)	P00738	1	HP	Haptoglobin	PE > C
PLoS One. 2013 Oct 18;8(10)	P00738	1	HP	Haptoglobin	PE < C
J Proteome Res. 2017 Feb 3;16(2)	P00747	1	PLG	Plasminogen	PE > C
J Proteome Res. 2017 Dec 1;16(12)	P00747	1	PLG	Plasminogen	PE < C
Cell Biochem Biophys. 2014 Jun;69(2)	P00747	1	PLG	Plasminogen	PE > C
Cell Biochem Biophys. 2014 Jun;69(2)	P00747	1	PLMN	Plasminogen	duplicate result
PLoS One. 2013 Oct 18;8(10)	P00747	1	PLG	Plasminogen	PE > C
Biochim Biophys Acta Proteins Proteom. 2017 Sep;1865(9)	P00915	1	CA1	Carbonic anhydrase 1	PE > C
Biol Reprod. 2011 May;84(5)	P00915	1	CA1	Carbonic anhydrase I	PE > C
J Proteome Res. 2017 Feb 3;16(2)	P01009	1	SERPINA1	Alpha-1-antitrypsin	PE < C
J Proteome Res. 2017 Dec 1;16(12)	P01009	1	SERPINA1	Alpha-1-antitrypsin	PE > C
Cytoskeleton. 2017;74:420–425	P01009	1	SERPINA1	Alpha-1-antitrypsin	PE < C
J Cell Biochem. 2019 Apr;120(4)	P01023	1	A2M	α‐2‐Macroglobulin	PE > C
J Proteome Res. 2017 Feb 3;16(2)	P01023	1	A2M	Alpha-2-macroglobulin	PE < C
J Proteome Res. 2017 Feb 3;16(2)	P01024	1	C3	Complement C3	PE < C
J Proteome Res. 2017 Dec 1;16(12)	P01024	1	C3	Complement C3	PE < C
J Proteome Res. 2017 Dec 1;16(12)	P01042	1	KNG1	Kininogen-1	PE < C
PLoS One. 2013 Nov 15;8(11)	P01042	1	KNG1	Kininogen-1	PE > C
Gynecol Obstet Invest 2011;71:151–157	P01584	1	IL1B	Interleukin-1 beta	PE < C
Biol Reprod. 2011 May;84(5)	P01584	1	IL1B	Interleukin-1 beta	PE < C
J Proteome Res. 2017 Dec 1;16(12)	P01857	1	IGHG1	Immunoglobulin heavy constant gamma 1	PE < C
PLoS One. 2013 Oct 18;8(10)	P01857	1	IGHG1	Ig gamma-1 chain C region	PE < C
J Proteome Res. 2017 Dec 1;16(12)	P01871	1	IGHM	Immunoglobulin heavy constant mu	PE < C
Biochim Biophys Acta Proteins Proteom. 2017 Sep;1865(9)	P01871	1	IGHM	Immunoglobulin heavy constant mu	PE > C
J Proteome Res. 2017 Feb 3;16(2)	P01876	1	IGHA1	Ig alpha-1 chain C region	PE < C
PLoS One. 2013 Oct 18;8(10)	P01876	1	IGHA1	Ig alpha-1 chain C region	PE > C
J Proteome Res. 2017 Dec 1;16(12)	P02008	1	HBZ	Hemoglobin subunit zeta	PE > C
Biochim Biophys Acta Proteins Proteom. 2017 Sep;1865(9)	P02008	1	HBZ	Hemoglobin subunit zeta	PE > C
PLoS One. 2013 Oct 18;8(10)	P02008	1	HBZ	Hemoglobin subunit zeta	PE > C
J Proteome Res. 2017 Feb 3;16(2)	P02647	1	APOA1	Apolipoprotein A-I	PE > C
Placenta. 2010 Feb;31(2)	P02647	1	APOA1	Chain A, crystal structure of human Apolipoprotein A-I	PE > C
J Cell Biochem. 2019 Apr;120(4)	P02649	1	APOE	Apolipoprotein E	PE > C
J Proteome Res. 2017 Feb 3;16(2)	P02649	1	APOE	Apolipoprotein E	PE > C
J Proteome Res. 2017 Feb 3;16(2)	P02675	1	FGB	Fibrinogen beta chain	PE < C
Biochim Biophys Acta Proteins Proteom. 2017 Sep;1865(9)	P02675	1	FGB	Fibrinogen beta chain	PE < C
J Korean Med Sci. 2015 Jun;30(6)	P02675	1	FGB	Fibrinogen beta Chain	PE < C
J Proteome Res. 2017 Feb 3;16(2)	P02679	1	FGG	Isoform Gamma-A of Fibrinogen gamma chain	PE < C
J Proteome Res. 2017 Dec 1;16(12)	P02679	1	FGG	Fibrinogen gamma chain	PE < C
Biochim Biophys Acta Proteins Proteom. 2017 Sep;1865(9)	P02679	1	FGG	Fibrinogen gamma chain	PE < C
J Korean Med Sci. 2015 Jun;30(6)	P02679	1	FGG	Fibrinogen gamma	PE > C
J Korean Med Sci. 2015 Jun;30(6)	P02679	1	FGG	Fibrinogen fragment D	duplicate result
Proteomics Clin Appl. 2018 Sep;12(5)	P02751	1	FN1	Fibronectin	PE > C
J Proteome Res. 2017 Feb 3;16(2)	P02751	1	FN1	Fibronectin	PE > C
Biochim Biophys Acta Proteins Proteom. 2017 Sep;1865(9)	P02751	1	FN1	Fibronectin	PE < C
Cell Biochem Biophys. 2014 Jun;69(2)	P02751	1	FN1	Fibronectin	PE < C
Cell Biochem Biophys. 2014 Jun;69(2)	P02751	1	FN1	Fibronectin	duplicate result
Cell Biochem Biophys. 2014 Jun;69(2)	P02751	1	FN1	Fibronectin	duplicate result
PLoS One. 2013 Oct 18;8(10)	P02751	1	FN1	Fibronectin	PE > C
J Proteome Res. 2017 Feb 3;16(2)	P02765	1	AHSG	Alpha-2-HS-glycoprotein	PE > C
Proteomics. 2011 Oct;11(20)	P02765	1	AHSG	α‐2‐HS‐glycoprotein	PE >C
J Proteome Res. 2017 Feb 3;16(2)	P02768	1	ALB	Serum albumin	PE < C
J Proteome Res. 2017 Dec 1;16(12)	P02768	1	ALB	Serum albumin	PE < C
J Korean Med Sci. 2015 Jun;30(6)	P02768	1	ALB	Serum albumin	PE < C
PLoS One. 2013 Oct 18;8(10)	P02768	1	ALB	Serum albumin	PE < C
Gynecol Obstet Invest 2011;71:151–157	P02768	1	ALB	Serum Albumin	PE < C
J Proteome Res. 2017 Feb 3;16(2)	P02774	1	GC	Vitamin D-binding protein	PE < C
J Proteome Res. 2017 Dec 1;16(12)	P02774	1	GC	Vitamin D-binding protein	PE < C
Cytoskeleton. 2017;74:420–425	P02774	1	GC	Vitamin D binding protein	unknown values
J Proteome Res. 2017 Feb 3;16(2)	P02786	1	TFRC	Transferrin receptor protein 1	PE > C
PLoS One. 2013 May 9;8(5)	P02786	1	TFRC	transferrin receptor	PE < C
J Proteome Res. 2017 Feb 3;16(2)	P02787	1	TF	Serotransferrin	PE > C
J Proteomics. 2012 Mar 16;75(6)	P02787	1	TF	Serotransferrin	PE < C
J Proteome Res. 2017 Dec 1;16(12)	P02788	1	LTF	Lactotransferrin	PE < C
Biochim Biophys Acta Proteins Proteom. 2017 Sep;1865(9)	P02788	1	LTF	Lactotransferrin	PE > C
J Proteome Res. 2017 Feb 3;16(2)	P02790	1	HPX	Hemopexin	PE < C
PLoS One. 2013 Nov 15;8(11)	P02790	1	HPX	Hemopexin	PE > C
J Proteome Res. 2017 Feb 3;16(2)	P04004	1	VTN	Vitronectin	PE < C
PLoS One. 2013 Oct 18;8(10)	P04004	1	VTN	Vitronectin	PE > C
Proteomics Clin Appl. 2018 Sep;12(5)	P04040	1	CAT	Catalase	PE > C
J Proteome Res. 2017 Feb 3;16(2)	P04040	1	CAT	Catalase	PE > C
J Proteome Res. 2017 Dec 1;16(12)	P04040	1	CAT	Catalase	PE < C
Biochim Biophys Acta Proteins Proteom. 2017 Sep;1865(9)	P04040	1	CAT	Catalase	PE > C
PLoS One. 2013 Oct 18;8(10)	P04040	1	CAT	Catalase	PE < C
Biol Reprod. 2011 May;84(5)	P04040	1	CAT	Catalase	PE > C
Proteomics Clin Appl. 2018 Sep;12(5)	P04083	1	ANXA1	Annexin A1	PE < C
J Proteome Res. 2017 Feb 3;16(2)	P04083	1	ANXA1	Annexin A1	PE < C
PLoS One. 2013 Oct 18;8(10)	P04083	1	ANXA1	Annexin A1	PE > C
Anal Chim Acta. 2008 Nov 23;629(1-2)	P04083	1	ANXA1	Annexin A1	PE > C
Clin Proteomics.2014 Nov 19;11(1):40	P04406	1	GAPDH	Glyceraldehyde-3-phospahte dehydrogenase	PE > C
PLoS One. 2013 Oct 18;8(10)	P04406	1	GAPDH	Glyceraldehyde-3-phosphate dehydrogenase	PE > C
Biol Reprod. 2011 May;84(5)	P04406	1	GAPDH	Glyceraldehyde-3-phosphate dehydrogenase	PE > C
J Korean Med Sci. 2015 Jun;30(6)	P04792	1	HSPB1	Heat shock 27 kDa protein 1	PE > C
Clin Proteomics.2014 Nov 19;11(1):40	P04792	1	HSPB	Heat schock protein beta-1	PE > C
Gynecol Obstet Invest 2011;71:151–157	P04792	1	HSPB1	Heat shock protein 27	PE > C
Biol Reprod. 2011 May;84(5)	P04792	1	HSPB1	Heat shock 27 kDa protein 1	PE > C
Anal Chim Acta. 2008 Nov 23;629(1-2)	P04792	1	HSPB1	Heat shock 27 kDa protein 1	PE > C
J Proteome Res. 2017 Feb 3;16(2)	P05108	1	CYP11A1	Cholesterol side-chain cleavage enzyme, mitochondrial	PE < C
J Proteome Res. 2017 Dec 1;16(12)	P05108	1	CYP11A1	Cholesterol side-chain cleavage enzyme, mitochondrial	PE > C
PLoS One. 2013 May 9;8(5)	P05108	1	CYP11A1	cytochrome P450, family 11, subfamily A, polypeptide 1	PE > C
PLoS One. 2013 Oct 18;8(10)	P05108	1	CYP11A1	Cholesterol side-chain cleavage enzyme, mitochondrial	PE > C
Biochim Biophys Acta Proteins Proteom. 2017 Sep;1865(9)	P05109	1	S100A8	Protein S100-A8	PE > C
Cell Physiol Biochem 2015;36:1116-1130	P05109	1	S100A8	Protein S100-A8	PE > C
J Proteome Res. 2017 Feb 3;16(2)	P05120	1	SERPINB2	Plasminogen activator inhibitor 2	PE < C
Biochim Biophys Acta Proteins Proteom. 2017 Sep;1865(9)	P05120	1	SERPINB2	Plasminogen activator inhibitor 2	PE > C
PLoS One. 2013 Oct 18;8(10)	P05120	1	SERPINB2	Plasminogen activator inhibitor 2	PE < C
J Proteome Res. 2017 Feb 3;16(2)	P05556	1	ITGB1	Integrin beta-1	PE < C
Clin Proteomics.2014 Nov 19;11(1):40	P05556	1	ITGB1	Isoform Beta-1A of Integrin beta-1	PE < C
PLoS One. 2013 Oct 18;8(10)	P05556	1	ITGB1	Integrin beta-1	PE > C
J Korean Med Sci. 2015 Jun;30(6)	P05783	1	KRT18	Cytokeratin 18	PE < C
PLoS One. 2013 Oct 18;8(10)	P05783	1	KRT18	Keratin, type I cytoskeletal 18	PE > C
Clin Proteomics.2014 Nov 19;11(1):40	P06733	1	ENO1	alpha enolase	PE > C
PLoS One. 2013 Oct 18;8(10)	P06733	1	ENO1	Alpha-enolase	PE > C
Biol Reprod. 2011 May;84(5)	P06733	1	ENO1	Enolase 1, (alpha)	PE < C
Biochim Biophys Acta Proteins Proteom. 2017 Sep;1865(9)	P07195	1	LDHB	L-lactate dehydrogenase B chain	PE > C
PLoS One. 2013 May 9;8(5)	P07195	1	LDHB	lactate dehydrogenase B	PE < C
J Proteome Res. 2017 Feb 3;16(2)	P07237	1	P4HB	Protein disulfide-isomerase	PE < C
Placenta. 2010 Feb;31(2)	P07237	1	P4HB	Protein disulfide isomerase	PE > C
J Proteome Res. 2017 Feb 3;16(2)	P07355	1	ANXA2	Annexin A2	PE < C
Clin Proteomics.2014 Nov 19;11(1):40	P07355	1	ANXA2	isoform 1 of Annexin A2	PE < C
Clin Proteomics.2014 Nov 19;11(1):40	P07355	1	ANXA2	isoform 2 of Annexin A2	duplicate result
J Proteomics. 2012 Mar 16;75(6)	P07355	1	ANXA2	Annexin A2	PE < C
Biol Reprod. 2011 May;84(5)	P07355	1	ANXA2	Annexin A2	PE > C
Biol Reprod. 2011 May;84(5)	P07355	1	ANXA2	Annexin A2	duplicate result
PLoS One. 2013 Oct 18;8(10)	P07355	1	ANXA2	Isoform 2 of Annexin A2	PE > C
Clin Proteomics.2014 Nov 19;11(1):40	P07437	1	TUBB	Tubulin, beta chain	PE > C
Proteomics. 2011 Oct;11(20)	P07437	1	TUBB	β‐tubulin	PE < C
Biochim Biophys Acta Proteins Proteom. 2017 Sep;1865(9)	P07738	1	BPGM	Bisphosphoglycerate mutase	PE > C
PLoS One. 2013 Oct 18;8(10)	P07738	1	BPGM	Bisphosphoglycerate mutase	PE < C
J Proteome Res. 2017 Feb 3;16(2)	P07900	1	HSP90AA1	Isoform 2 of Heat shock protein HSP 90-alpha	PE > C
Biol Reprod. 2011 May;84(5)	P07900	1	HSP90AA1	Heat shock protein 90 kDa alpha (cytosolic), class A member 1	PE < C
J Proteome Res. 2017 Feb 3;16(2)	P08133	1	ANXA6	Annexin A6	PE > C
Cell Biochem Biophys. 2014 Jun;69(2)	P08133	1	ANXA6	Annexin A6	PE > C
PLoS One. 2013 Oct 18;8(10)	P08133	1	ANXA6	Annexin A6	PE > C
J Proteome Res. 2017 Dec 1;16(12)	P08473	1	MME	Neprilysin	PE > C
PLoS One. 2013 Oct 18;8(10)	P08473	1	MME	Neprilysin	PE > C
J Proteome Res. 2017 Dec 1;16(12)	P08670	1	VIM	Vimentin	PE < C
Cytoskeleton. 2017;74:420–425	P08670	1	VIM	Vimentin	different spots wit different ratios
Gynecol Obstet Invest 2011;71:151–157	P08670	1	VIM	Vimentin	PE < C
PLoS One. 2013 Oct 18;8(10)	P08727	1	KRT19	Keratin, type I cytoskeletal 19	PE > C
Biol Reprod. 2011 May;84(5)	P08727	1	KRT19	Keratin 19	PE < C
PLoS One. 2013 Oct 18;8(10)	P08758	1	ANXA5	Annexin A5	PE > C
Biol Reprod. 2011 May;84(5)	P08758	1	ANXA5	Annexin A5	PE < C
J Proteome Res. 2017 Feb 3;16(2)	P09211	1	GSTP1	Glutathione S-transferase P	PE > C
Proteomics Clin Appl. 2007 Dec;1(12)	P09211	1	GSTP1	Glutathione S-transferase	PE > C
Biochim Biophys Acta Proteins Proteom. 2017 Sep;1865(9)	P09466	1	PAEP	Glycodelin	PE > C
PLoS One. 2013 Oct 18;8(10)	P09466	1	PAEP	Glycodelin	PE > C
BMC Pregnancy Childbirth. 2018 Nov 7;18(1)	P09525	1	ANXA4	Annexin A4	PE > C
J Proteome Res. 2017 Feb 3;16(2)	P09525	1	ANXA4	Annexin A4	PE < C
J Korean Med Sci. 2015 Jun;30(6)	P09525	1	ANXA4	Annexin A4	PE > C
Clin Proteomics.2014 Nov 19;11(1):40	P09525	1	ANXA4	annexin A4	PE > C
J Proteome Res. 2017 Feb 3;16(2)	P0C0L5	1	C4B	Complement C4-B	PE < C
Biochim Biophys Acta Proteins Proteom. 2017 Sep;1865(9)	P0C0L5	1	C4B	Complement C4-B	PE > C
Cell Biochem Biophys. 2014 Jun;69(2)	P10809	1	HSPD1	60 kDa heat shock protein, mitochondrial	PE > C
Proteomics. 2011 Oct;11(20)	P10809	1	HSPD1	Heat shock protein 60	PE < C
Proteomics Clin Appl. 2018 Sep;12(5)	P11021	1	HSPA5	Endoplasmic reticulum chaperone BiP	PE < C
J Proteome Res. 2017 Feb 3;16(2)	P11021	1	HSPA5	78 kDa glucose-regulated protein	PE > C
Clin Proteomics.2014 Nov 19;11(1):40	P11021	1	HSPA5	Endoplasmic reticulum chaperone BiP	PE > C
Gynecol Obstet Invest 2011;71:151–157	P11021	1	HSPA5	Endoplasmic reticulum chaperone BiP	PE > C
Biol Reprod. 2011 May;84(5)	P11021	1	HSPA5	Heat shock 70 kDa protein 7	PE < C
Anal Chim Acta. 2008 Nov 23;629(1-2)	P11021	1	HSPA5	78 kDa glucose-regulated protein precursor	PE > C
J Proteome Res. 2017 Feb 3;16(2)	P11142	1	HSPA8	Heat shock cognate 71 kDa protein	PE > C
J Korean Med Sci. 2015 Jun;30(6)	P11142	1	HSPA8	Heat shock 70kDa protein 8	PE < C
Clin Proteomics.2014 Nov 19;11(1):40	P11142	1	HSPA8	Heat shock cognate 71 kDa protein	PE > C
PLoS One. 2013 May 9;8(5)	P11142	1	HSPA8	heat shock 70kDa protein 8	PE < C
Placenta. 2010 Feb;31(2)	P11142	1	HSPA8	HSPA8 (Hsc 70)	PE < C
Proteomics Clin Appl. 2018 Sep;12(5)	P12532	1	CKMT1A	Creatine kinase U-type, mitochondrial	PE < C
J Proteome Res. 2017 Dec 1;16(12)	P12532	1	CKMT1A	Creatine kinase U-type, mitochondrial	PE > C
PLoS One. 2013 May 9;8(5)	P12532	1	CKMT1A	creatine kinase, mitochondrial 1A; creatine kinase, mitochondrial 1B	PE < C
J Proteome Res. 2017 Feb 3;16(2)	P13727	1	PRG2	Bone marrow proteoglycan	PE < C
Biochim Biophys Acta Proteins Proteom. 2017 Sep;1865(9)	P13727	1	PRG2	Bone marrow proteoglycan	PE < C
Proteomics Clin Appl. 2018 Sep;12(5)	P13804	1	ETFA	Electron transfer flavoprotein subunit alpha, mitochondrial	PE < C
PLoS One. 2013 Oct 18;8(10)	P13804	1	ETFA	Electron transfer flavoprotein subunit alpha, mitochondrial	PE > C
J Proteome Res. 2017 Dec 1;16(12)	P13987	1	CD59	CD59 glycoprotein	PE > C
Clin Proteomics.2014 Nov 19;11(1):40	P13987	1	CD59	CD59 glycoprotein	PE < C
Proteomics Clin Appl. 2018 Sep;12(5)	P14625	1	HSP90B1	Endoplasmin	PE < C
J Proteome Res. 2017 Feb 3;16(2)	P14625	1	HSP90B1	Endoplasmin	PE > C
Placenta. 2010 Feb;31(2)	P14625	1	HSP90B1	Heat shock protein gp96 precursor	PE < C
J Proteome Res. 2017 Feb 3;16(2)	P15311	1	EZR	Ezrin	PE < C
Clin Proteomics.2014 Nov 19;11(1):40	P15311	1	EZR	Ezrin	PE > C
Proteomics. 2011 Oct;11(20)	P15311	1	EZR	Ezrin	PE < C
J Proteome Res. 2017 Feb 3;16(2)	P16284	1	PECAM1	Platelet endothelial cell adhesion molecule	PE < C
J Proteome Res. 2017 Dec 1;16(12)	P16284	1	PECAM1	Platelet endothelial cell adhesion molecule	PE > C
Clin Proteomics.2014 Nov 19;11(1):40	P16401	1	H1-5	Histone H1.5	PE < C
PLoS One. 2013 Oct 18;8(10)	P16401	1	HIST1H1B	Histone H1.5	PE > C
J Proteome Res. 2017 Dec 1;16(12)	P17661	1	DES	Desmin	PE < C
Cytoskeleton. 2017;74:420–425	P17661	1	DES	Desmin	unknown values
J Proteome Res. 2017 Dec 1;16(12)	P17813	1	ENG	Endoglin	PE > C
PLoS One. 2013 Oct 18;8(10)	P17813	1	ENG	Endoglin	PE > C
BMC Pregnancy Childbirth. 2018 Nov 7;18(1)	P17948	1	FLT1	Vascular endothelial growth factor receptor 1	PE > C
J Proteome Res. 2017 Feb 3;16(2)	P17948	1	FLT1	Vascular endothelial growth factor receptor 1	PE > C
J Proteome Res. 2017 Dec 1;16(12)	P17948	1	FLT1	Vascular endothelial growth factor receptor 1	PE > C
J Proteome Res. 2017 Feb 3;16(2)	P18206	1	VCL	Vinculin	PE > C
PLoS One. 2013 Nov 15;8(11)	P18206	1	VCL	Vinculin	PE > C
Proteomics Clin Appl. 2018 Sep;12(5)	P21796	1	VDAC1	Voltage-dependent anion-selective channel protein 1	PE < C
Cell Biochem Biophys. 2014 Jun;69(2)	P21796	1	VDAC1	Voltage-dependent anion-selective channel protein 1	PE > C
J Proteome Res. 2017 Feb 3;16(2)	P21980	1	TGM2	Protein-glutamine gamma-glutamyltransferase 2	PE > C
PLoS One. 2013 May 9;8(5)	P21980	1	TGM2	transglutaminase 2	PE < C
PLoS One. 2013 Oct 18;8(10)	P21980	1	TGM2	Protein-glutamine gamma-glutamyltransferase 2	PE < C
J Proteome Res. 2017 Feb 3;16(2)	P23142	1	FBLN1	Fibulin-1	PE < C
Cell Biochem Biophys. 2014 Jun;69(2)	P23142	1	FBLN1	Fibulin-1	PE > C
Cell Biochem Biophys. 2014 Jun;69(2)	P23142	1	FBLN1	Fibulin-1	duplicate result
J Proteome Res. 2017 Feb 3;16(2)	P23229	1	ITGA6	Integrin alpha-6	PE < C
Cell Biochem Biophys. 2014 Jun;69(2)	P23229	1	ITGA6	Integrin alpha-6	PE < C
Proteomics Clin Appl. 2018 Sep;12(5)	P23368	1	ME2	NAD-dependent malic enzyme, mitochondrial	PE < C
PLoS One. 2013 Oct 18;8(10)	P23368	1	ME2	NAD-dependent malic enzyme, mitochondrial	PE > C
Proteomics Clin Appl. 2018 Sep;12(5)	P23378	1	GLDC	Glycine dehydrogenase	PE < C
Biochim Biophys Acta Proteins Proteom. 2017 Sep;1865(9)	P23378	1	GLDC	Glycine dehydrogenase	PE > C
J Proteome Res. 2017 Feb 3;16(2)	P23528	1	CFL1	Cofilin-1	PE < C
J Proteome Res. 2017 Dec 1;16(12)	P23528	1	CFL1	Cofilin-1	PE > C
J Cell Biochem. 2019 Apr;120(4)	P25391	1	LAMA1	Laminin subunit α‐1	PE < C
Biochim Biophys Acta Proteins Proteom. 2017 Sep;1865(9)	P25391	1	LAMA1	Laminin subunit alpha-1	PE < C
Proteomics Clin Appl. 2018 Sep;12(5)	P27797	1	CALR	Calreticulin	PE < C
J Proteome Res. 2017 Feb 3;16(2)	P27797	1	CALR	Calreticulin	PE > C
PLoS One. 2013 Oct 18;8(10)	P27797	1	CALR	Calreticulin	PE > C
Proteomics Clin Appl. 2018 Sep;12(5)	P27824	1	CANX	Calnexin	PE < C
J Proteome Res. 2017 Feb 3;16(2)	P27824	1	CANX	Calnexin	PE > C
Cell Physiol Biochem 2015;36:1116-1130	P27824	1	CALX	Calnexin	PE > C
PLoS One. 2013 Nov 15;8(11)	P27824	1	CANX	Calnexin	PE > C
J Proteomics. 2012 Mar 16;75(6)	P27824	1	CANX	Calnexin	PE < C
Anal Chim Acta. 2008 Nov 23;629(1-2)	P27824	1	CANX	Calnexin	PE < C
Proteomics Clin Appl. 2018 Sep;12(5)	P29401	1	TKT	Transketolase	PE > C
J Proteome Res. 2017 Dec 1;16(12)	P29401	1	TKT	Transketolase	PE < C
Clin Proteomics.2014 Nov 19;11(1):40	P29401	1	TKT	Transketolase	PE > C
PLoS One. 2013 Oct 18;8(10)	P30040	1	ERP29	Endoplasmic reticulum resident protein 29	PE > C
Proteomics Clin Appl. 2007 Dec;1(12)	P30040	1	ERP29	Endoplasmic reticulum protein 29	PE > C
J Proteome Res. 2017 Feb 3;16(2)	P30041	1	PRDX6	Peroxiredoxin-6	PE > C
J Proteome Res. 2017 Dec 1;16(12)	P30041	1	PRDX6	Peroxiredoxin-6	PE < C
Proteomics. 2011 Oct;11(20)	P30041	1	PRDX6	Peroxiredoxin 6	PE < C
J Proteome Res. 2017 Feb 3;16(2)	P30044	1	PRDX5	Peroxiredoxin-5, mitochondrial	PE < C
PLoS One. 2013 May 9;8(5)	P30044	1	PRDX5	peroxiredoxin 5	PE < C
J Proteome Res. 2017 Feb 3;16(2)	P30048	1	PRDX3	Thioredoxin-dependent peroxide reductase, mitochondrial	PE > C
PLoS One. 2013 May 9;8(5)	P30048	1	PRDX3	peroxiredoxin 3	PE < C
Placenta. 2010 Feb;31(2)	P30048	1	PRDX3	Peroxiredoxin 3, isoform CRA-a	PE < C
Proteomics Clin Appl. 2018 Sep;12(5)	P30101	1	PDIA3	Protein disulfide-isomerase A3	PE < C
J Proteome Res. 2017 Feb 3;16(2)	P30101	1	PDIA3	Protein disulfide-isomerase A3	PE > C
Proteomics. 2011 Oct;11(20)	P30101	1	PDIA3	Protein disulfide isomerise	PE < C
Proteomics Clin Appl. 2007 Dec;1(12)	P30101	1	PDIA3	ER-60 protease	PE > C
Gynecol Obstet Invest 2007;64:17–23	P30101	1	PDIA3	Protein disulfide-isomerase A3	PE < C
J Proteome Res. 2017 Dec 1;16(12)	P30626	1	SRI	Sorcin	PE > C
PLoS One. 2013 Oct 18;8(10)	P30626	1	SRI	Sorcin	PE > C
Proteomics Clin Appl. 2018 Sep;12(5)	P31939	1	ATIC	Bifunctional purine biosynthesis protein PURH	PE > C
J Proteome Res. 2017 Dec 1;16(12)	P31939	1	ATIC	Bifunctional purine biosynthesis protein PURH	PE > C
PLoS One. 2013 Oct 18;8(10)	P31939	1	ATIC	Bifunctional purine biosynthesis protein PURH	PE > C
PLoS One. 2013 Oct 18;8(10)	P31949	1	S100A11	Protein S100-A11	PE > C
J Proteomics. 2012 Mar 16;75(6)	P31949	1	S100A11	Protein S100-A11	PE < C
Proteomics Clin Appl. 2018 Sep;12(5)	P32119	1	PRDX2	Peroxiredoxin-2	PE > C
J Proteome Res. 2017 Feb 3;16(2)	P32119	1	PRDX2	Peroxiredoxin-2	PE > C
Biochim Biophys Acta Proteins Proteom. 2017 Sep;1865(9)	P32119	1	PRDX2	Peroxiredoxin-2	PE > C
Gynecol Obstet Invest 2011;71:151–157	P32119	1	PRDX2	Peroxiredoxin 2	PE > C
Placenta. 2010 Feb;31(2)	P32119	1	PRDX2	Peroxiredoxin 2 isoform a	PE < C
Gynecol Obstet Invest 2007;64:17–23	P32119	1	PRDX2	Peroxiredoxin-2	PE < C
PLoS One. 2013 May 9;8(5)	P35232	1	PHB	Prohibitin	PE < C
Anal Chim Acta. 2008 Nov 23;629(1-2)	P35232	1	PHB	Prohibitin	PE > C
J Proteome Res. 2017 Feb 3;16(2)	P35555	1	FBN1	Fibrillin-1	PE < C
Cell Biochem Biophys. 2014 Jun;69(2)	P35555	1	FBN1	Fibrillin-1	PE < C
Cell Biochem Biophys. 2014 Jun;69(2)	P35555	1	FBN1	Fibrillin-1	duplicate result
Cell Biochem Biophys. 2014 Jun;69(2)	P35555	1	FBN1	Fibrillin-1	duplicate result
Cell Biochem Biophys. 2014 Jun;69(2)	P35555	1	FBN1	Fibrillin-1	duplicate result
Cell Biochem Biophys. 2014 Jun;69(2)	P35555	1	FBN1	Fibrillin-1	duplicate result
Proteomics Clin Appl. 2018 Sep;12(5)	P36578	1	RPL4	60S ribosomal protein L4	PE < C
Biochim Biophys Acta Proteins Proteom. 2017 Sep;1865(9)	P36578	1	RPL4	60S ribosomal protein L4	PE > C
J Proteome Res. 2017 Feb 3;16(2)	P37059	1	HSD17B2	Estradiol 17-beta-dehydrogenase 2	PE < C
PLoS One. 2013 Oct 18;8(10)	P37059	1	HSD17B2	Estradiol 17-beta-dehydrogenase 2	PE < C
J Proteome Res. 2017 Feb 3;16(2)	P37802	1	TAGLN2	Transgelin-2	PE < C
J Proteomics. 2012 Mar 16;75(6)	P37802	1	TAGLN2	Transgelin-2	PE < C
Proteomics Clin Appl. 2018 Sep;12(5)	P40926	1	MDH2	Malate dehydrogenase, mitochondrial	PE < C
J Proteome Res. 2017 Dec 1;16(12)	P40926	1	MDH2	Malate dehydrogenase, mitochondrial	PE > C
PLoS One. 2013 May 9;8(5)	P40926	1	MDH2	malate dehydrogenase 2, NAD	PE < C
PLoS One. 2013 May 9;8(5)	P40939	1	HADHA	hydroxyacyl-Coenzyme A dehydrogenase alpha subunit	PE < C
PLoS One. 2013 Oct 18;8(10)	P40939	1	HADHA	Trifunctional enzyme subunit alpha, mitochondrial	PE > C
Proteomics Clin Appl. 2018 Sep;12(5)	P43304	1	GPD2	Glycerol-3-phosphate dehydrogenase, mitochondrial	PE < C
J Proteome Res. 2017 Dec 1;16(12)	P43304	1	GPD2	Glycerol-3-phosphate dehydrogenase, mitochondrial	PE < C
J Proteome Res. 2017 Feb 3;16(2)	P45880	1	VDAC2	Voltage-dependent anion-selective channel protein 2	PE > C
Biol Reprod. 2011 May;84(5)	P45880	1	VDAC2	Voltage-dependent anion channel 2	PE < C
J Proteome Res. 2017 Feb 3;16(2)	P46776	1	RPL27A	60S ribosomal protein L27a	PE < C
Biochim Biophys Acta Proteins Proteom. 2017 Sep;1865(9)	P46776	1	RPL27A	60S ribosomal protein L27a	PE > C
Proteomics Clin Appl. 2018 Sep;12(5)	P49411	1	TUFM	Elongation factor Tu, mitochondrial	PE < C
Biol Reprod. 2011 May;84(5)	P49411	1	TUFM	Tu translation elongation factor, mitochondrial	PE < C
Proteomics Clin Appl. 2018 Sep;12(5)	P49821	1	NDUFV1	NADH dehydrogenase [ubiquinone] flavoprotein 1, mitochondrial	PE < C
PLoS One. 2013 Oct 18;8(10)	P49821	1	NDUFV1	NADH dehydrogenase [ubiquinone] flavoprotein 1, mitochondrial	PE > C
Proteomics Clin Appl. 2018 Sep;12(5)	P50336	1	PPOX	Protoporphyrinogen oxidase	PE > C
J Proteome Res. 2017 Dec 1;16(12)	P50336	1	PPOX	Protoporphyrinogen oxidase	PE > C
J Proteome Res. 2017 Dec 1;16(12)	P50395	1	GDI2	Rab GDP dissociation inhibitor beta	PE < C
Biol Reprod. 2011 May;84(5)	P50395	1	GDI2	GDP dissociation inhibitor 2	PE < C
J Proteome Res. 2017 Feb 3;16(2)	P50454	1	SERPINH1	Serpin H1	PE < C
PLoS One. 2013 Oct 18;8(10)	P50454	1	SERPINH1	Serpin H1	PE > C
J Proteome Res. 2017 Dec 1;16(12)	P50995	1	ANXA11	Annexin A11	PE < C
PLoS One. 2013 Oct 18;8(10)	P50995	1	ANXA11	Annexin A11	PE > C
J Proteome Res. 2017 Dec 1;16(12)	P51884	1	LUM	Lumican	PE < C
PLoS One. 2013 Oct 18;8(10)	P51884	1	LUM	Lumican	PE > C
J Korean Med Sci. 2015 Jun;30(6)	P52907	1	CAPZA1	F-actin capping protein alpha-1 subunit; Cap Z	PE > C
Gynecol Obstet Invest 2011;71:151–157	P52907	1	CAPZA1	F-actin-capping protein subunit alpha-1	PE < C
PLoS One. 2013 May 9;8(5)	P55084	1	HADHB	hydroxyacyl-Coenzyme A dehydrogenase beta subunit	PE < C
PLoS One. 2013 Oct 18;8(10)	P55084	1	HADHB	Trifunctional enzyme subunit beta, mitochondrial	PE > C
J Proteome Res. 2017 Dec 1;16(12)	P55268	1	LAMB2	Laminin subunit beta-2	PE < C
Cell Biochem Biophys. 2014 Jun;69(2)	P55268	1	LAMB2	Laminin subunit beta-2	PE < C
Cell Biochem Biophys. 2014 Jun;69(2)	P55268	1	LAMB2	Laminin subunit beta-2	duplicate result
Anal Chim Acta. 2008 Nov 23;629(1-2)	P60660	1	MYL6	Smooth muscle and non-muscle myosin alkali light chain isoform 1	PE > C
Proteomics Clin Appl. 2007 Dec;1(12)	P60660	1	MYL6	Smooth muscle myosin alkali light chain	PE > C
Clin Proteomics.2014 Nov 19;11(1):40	P60709	1	ACTB	Actin, cytoplasmic 1	PE > C
J Proteomics. 2012 Mar 16;75(6)	P60709	1	ACTB	Actin, cytoplasmic 1	PE > C
Biol Reprod. 2011 May;84(5)	P60709	1	ACTB	Actin, beta	PE < C
J Korean Med Sci. 2015 Jun;30(6)	P63261	1	ACTG1	Actin, cytoplasmic	PE < C
Proteomics. 2011 Oct;11(20)	P63261	1	ACTG1	Actin, γ 1 propeptide	PE < C
Placenta. 2010 Feb;31(2)	P63261	1	ACTG1	Actin, gamma 1 propeptide	PE < C
J Proteome Res. 2017 Dec 1;16(12)	P68871	1	HBB	Hemoglobin subunit beta	PE < C
PLoS One. 2013 Oct 18;8(10)	P68871	1	HBB	Hemoglobin subunit beta	PE < C
Biochim Biophys Acta Proteins Proteom. 2017 Sep;1865(9)	P69891	1	HBG1	Hemoglobin subunit gamma-1	PE > C
PLoS One. 2013 Nov 15;8(11)	P69891	1	HBG1	Hemoglobin subunit gamma-1	PE > C
PLoS One. 2013 Nov 15;8(11)	P69891	1	HBG1	Hemoglobin subunit gamma-1	duplicate result
PLoS One. 2013 Oct 18;8(10)	P69891	1	HBG1	Hemoglobin subunit gamma-1	PE < C
Biochim Biophys Acta Proteins Proteom. 2017 Sep;1865(9)	P69892	1	HBG2	Hemoglobin subunit gamma-2	PE > C
PLoS One. 2013 Nov 15;8(11)	P69892	1	HBG2	Hemoglobin subunit gamma-2	PE > C
J Proteome Res. 2017 Dec 1;16(12)	P69905	1	HBA1	Hemoglobin subunit alpha	PE < C
Biochim Biophys Acta Proteins Proteom. 2017 Sep;1865(9)	P69905	1	HBA1	Hemoglobin subunit alpha	PE > C
PLoS One. 2013 Oct 18;8(10)	P69905	1	HBA1	Hemoglobin subunit alpha	PE < C
Cell Biochem Biophys. 2014 Jun;69(2)	P78527	1	PRKDC	DNA-dependent protein kinase catalytic subunit	PE > C
PLoS One. 2013 Oct 18;8(10)	P78527	1	PRKDC	DNA-dependent protein kinase catalytic subunit	PE > C
Clin Proteomics.2014 Nov 19;11(1):40	P80723	1	BASP1	Isoform 1 of Brain acid soluble protein 1	PE > C
PLoS One. 2013 Oct 18;8(10)	P80723	1	BASP1	Brain acid soluble protein 1	PE > C
J Proteome Res. 2017 Feb 3;16(2)	P98160	1	HSPG2	Basement membrane-specific heparan sulfate proteoglycan core protein	PE > C
Cell Biochem Biophys. 2014 Jun;69(2)	P98160	1	HSPG2	Basement membrane-specific heparan sulfate proteoglycan core protein	PE < C
Cell Biochem Biophys. 2014 Jun;69(2)	P98160	1	HSPG2	Basement membrane-specific heparan sulfate proteoglycan core protein	duplicate result
Cell Biochem Biophys. 2014 Jun;69(2)	P98160	1	HSPG2	Basement membrane-specific heparan sulfate proteoglycan core protein	duplicate result
Cell Biochem Biophys. 2014 Jun;69(2)	Q00610	1	CLTC	Clathrin heavy chain 1	PE < C
PLoS One. 2013 May 9;8(5)	Q00610	1	CLTC	clathrin, heavy chain	PE < C
PLoS One. 2013 Oct 18;8(10)	Q00610	1	CLTC	Clathrin heavy chain 1	PE > C
J Proteome Res. 2017 Dec 1;16(12)	Q01130	1	SRSF2	Serine/arginine-rich splicing factor 2	PE < C
PLoS One. 2013 Nov 15;8(11)	Q01130	1	SRSF2	Serine/arginine-rich splicing factor 2	PE < C
J Proteome Res. 2017 Dec 1;16(12)	Q05707	1	COL14A1	Collagen alpha-1	PE < C
Cell Biochem Biophys. 2014 Jun;69(2)	Q05707	1	COL14A1	Collagen alpha-1	PE > C
Cell Biochem Biophys. 2014 Jun;69(2)	Q05707	1	COL14A1	Collagen alpha-1(XIV) chain	duplicate result
J Proteome Res. 2017 Feb 3;16(2)	Q06830	1	PRDX1	Peroxiredoxin-1	PE > C
PLoS One. 2013 Oct 18;8(10)	Q06830	1	PRDX1	Peroxiredoxin-1	PE > C
Biol Reprod. 2011 May;84(5)	Q06830	1	PRDX1	Peroxiredoxin 1	PE < C
J Proteome Res. 2017 Feb 3;16(2)	Q13162	1	PRDX4	Peroxiredoxin-4	PE > C
PLoS One. 2013 Oct 18;8(10)	Q13162	1	PRDX4	Peroxiredoxin-4	PE > C
Biochim Biophys Acta Proteins Proteom. 2017 Sep;1865(9)	Q14213	1	EBI3	Interleukin-27 subunit beta	PE < C
PLoS One. 2013 Oct 18;8(10)	Q14213	1	EBI3	Interleukin-27 subunit beta	PE > C
J Proteome Res. 2017 Feb 3;16(2)	Q14554	1	PDIA5	Protein disulfide-isomerase A5	PE < C
PLoS One. 2013 Oct 18;8(10)	Q14554	1	PDIA5	Protein disulfide-isomerase A5	PE > C
Biochim Biophys Acta Proteins Proteom. 2017 Sep;1865(9)	Q14956	1	GPNMB	Transmembrane glycoprotein NMB	PE > C
PLoS One. 2013 Oct 18;8(10)	Q14956	1	GPNMB	Transmembrane glycoprotein NMB	PE > C
J Proteome Res. 2017 Feb 3;16(2)	Q15019	1	SEPTIN2	Septin-2	PE < C
J Korean Med Sci. 2015 Jun;30(6)	Q15019	1	SEPTIN2	Septin 2	PE < C
J Proteome Res. 2017 Feb 3;16(2)	Q15084	1	PDIA6	Isoform 2 of Protein disulfide-isomerase A6	PE < C
Cytoskeleton. 2017;74:420–425	Q15084	1	PDIA6	Protein disulfide isomerase A6	unknown values
J Proteome Res. 2017 Dec 1;16(12)	Q15293	1	RCN1	Reticulocalbin-1	PE > C
PLoS One. 2013 Oct 18;8(10)	Q15293	1	RCN1	Reticulocalbin-1	PE > C
J Proteome Res. 2017 Dec 1;16(12)	Q6NZI2	1	PTRF	Polymerase I and transcript release factor	PE < C
PLoS One. 2013 Oct 18;8(10)	Q6NZI2	1	PTRF	Polymerase I and transcript release factor	PE > C
Biochim Biophys Acta Proteins Proteom. 2017 Sep;1865(9)	Q6Q4G3	1	AQPEP	Aminopeptidase Q	PE < C
PLoS One. 2013 Oct 18;8(10)	Q6Q4G3	1	AQPEP	Aminopeptidase Q	PE > C
Proteomics Clin Appl. 2018 Sep;12(5)	Q8NFV4	1	ABHD11	Protein ABHD11	PE < C
J Proteome Res. 2017 Dec 1;16(12)	Q8NFV4	1	ABHD11	Protein ABHD11	PE > C
BMC Pregnancy Childbirth. 2018 Nov 7;18(1)	Q96HE7	1	ERO1A	ERO1-like protein 1 alpha	PE > C
PLoS One. 2013 Oct 18;8(10)	Q96HE7	1	ERO1L	ERO1-like protein alpha	PE > C
Biochim Biophys Acta Proteins Proteom. 2017 Sep;1865(9)	Q96TA1	1	FAM129B	Protein Niban 2	PE > C
J Proteomics. 2012 Mar 16;75(6)	Q96TA1	1	NIBAN2	Protein Niban 2	PE > C
Clin Proteomics.2014 Nov 19;11(1):40	Q9BUP0	1	EFHD1	EF-hand domain-containing protein D1	PE > C
PLoS One. 2013 May 9;8(5)	Q9BUP0	1	EFHD1	EF-hand domain family, member D1	PE > C
BMC Pregnancy Childbirth. 2018 Nov 7;18(1)	Q9BXP8	1	PAPPA2	Pappalysin-2	PE > C
J Proteome Res. 2017 Dec 1;16(12)	Q9BXP8	1	PAPPA2	Pappalysin-2	PE > C
PLoS One. 2013 Oct 18;8(10)	Q9BXP8	1	PAPPA2	Pappalysin-2	PE > C
J Proteome Res. 2017 Feb 3;16(2)	Q9C0C2	1	TNKS1BP1	182 kDa tankyrase-1-binding protein	PE < C
J Proteome Res. 2017 Dec 1;16(12)	Q9C0C2	1	TNKS1BP1	182 kDa tankyrase-1-binding protein	PE < C
J Proteome Res. 2017 Dec 1;16(12)	Q9NV70	1	EXOC1	Exocyst complex component 1	PE < C
PLoS One. 2013 Oct 18;8(10)	Q9NV70	1	EXOC1	Exocyst complex component 1	PE > C
Biochim Biophys Acta Proteins Proteom. 2017 Sep;1865(9)	Q9Y2Q3	1	GSTK1	Glutathione S-transferase kappa 1	PE > C
PLoS One. 2013 May 9;8(5)	Q9Y2Q3	1	GSTK1	glutathione S-transferase kappa 1	PE < C
J Proteome Res. 2017 Feb 3;16(2)	Q9Y4L1	1	HYOU1	Hypoxia up-regulated protein 1	PE > C
J Proteome Res. 2017 Dec 1;16(12)	Q9Y4L1	1	HYOU1	Hypoxia up-regulated protein 1	PE < C

## Sheet: N>2
article	Accession	Gene name	Protein name	regulation
J Cell Biochem. 2019 Apr;120(4)	O00299	CLIC1	Chloride intracellular channel protein 1	PE < C
Biochim Biophys Acta Proteins Proteom. 2017 Sep;1865(9)	O00299	CLIC1	Chloride intracellular channel protein 1	PE > C
Proteomics Clin Appl. 2007 Dec;1(12)	O00299	CLIC1	Nuclear chloride channel	PE > C
J Proteome Res. 2017 Dec 1;16(12)	O95833	CLIC3	Chloride intracellular channel protein 3	PE > C
PLoS One. 2013 Oct 18;8(10)	O95833	CLIC3	Chloride intracellular channel protein 3	PE > C
Gynecol Obstet Invest 2011;71:151–157	O95833	CLIC3	Chloride intracellular channel protein 3	PE > C
Placenta. 2010 Feb;31(2)	O95833	CLIC3	Chloride intracellular channel 3	PE > C
Anal Chim Acta. 2008 Nov 23;629(1-2)	O95833	CLIC3	Chloride intracellular channel protein 3	PE > C
J Proteome Res. 2017 Feb 3;16(2)	P00450	CP	Ceruloplasmin	PE < C
Biochim Biophys Acta Proteins Proteom. 2017 Sep;1865(9)	P00450	CP	Ceruloplasmin	PE > C
PLoS One. 2013 Oct 18;8(10)	P00450	CP	Ceruloplasmin	PE > C
J Proteome Res. 2017 Feb 3;16(2)	P00738	HP	Haptoglobin	PE < C
Biochim Biophys Acta Proteins Proteom. 2017 Sep;1865(9)	P00738	HP	Haptoglobin	PE > C
PLoS One. 2013 Oct 18;8(10)	P00738	HP	Haptoglobin	PE < C
J Proteome Res. 2017 Feb 3;16(2)	P00747	PLG	Plasminogen	PE > C
J Proteome Res. 2017 Dec 1;16(12)	P00747	PLG	Plasminogen	PE < C
Cell Biochem Biophys. 2014 Jun;69(2)	P00747	PLG	Plasminogen	PE > C
Cell Biochem Biophys. 2014 Jun;69(2)	P00747	PLMN	Plasminogen	duplicated result
PLoS One. 2013 Oct 18;8(10)	P00747	PLG	Plasminogen	PE > C
J Proteome Res. 2017 Feb 3;16(2)	P01009	SERPINA1	Alpha-1-antitrypsin	PE < C
J Proteome Res. 2017 Dec 1;16(12)	P01009	SERPINA1	Alpha-1-antitrypsin	PE > C
Cytoskeleton. 2017;74:420–425	P01009	SERPINA1	Alpha-1-antitrypsin	PE < C
J Proteome Res. 2017 Dec 1;16(12)	P02008	HBZ	Hemoglobin subunit zeta	PE > C
Biochim Biophys Acta Proteins Proteom. 2017 Sep;1865(9)	P02008	HBZ	Hemoglobin subunit zeta	PE > C
PLoS One. 2013 Oct 18;8(10)	P02008	HBZ	Hemoglobin subunit zeta	PE > C
J Proteome Res. 2017 Feb 3;16(2)	P02675	FGB	Fibrinogen beta chain	PE < C
Biochim Biophys Acta Proteins Proteom. 2017 Sep;1865(9)	P02675	FGB	Fibrinogen beta chain	PE < C
J Korean Med Sci. 2015 Jun;30(6)	P02675	FGB	Fibrinogen beta Chain	PE < C
J Proteome Res. 2017 Feb 3;16(2)	P02679	FGG	Isoform Gamma-A of Fibrinogen gamma chain	PE < C
J Proteome Res. 2017 Dec 1;16(12)	P02679	FGG	Fibrinogen gamma chain	PE < C
Biochim Biophys Acta Proteins Proteom. 2017 Sep;1865(9)	P02679	FGG	Fibrinogen gamma chain	PE < C
J Korean Med Sci. 2015 Jun;30(6)	P02679	FGG	Fibrinogen gamma	PE > C
J Korean Med Sci. 2015 Jun;30(6)	P02679	FGG	Fibrinogen fragment D	duplicated result
Proteomics Clin Appl. 2018 Sep;12(5)	P02751	FN1	Fibronectin	PE > C
J Proteome Res. 2017 Feb 3;16(2)	P02751	FN1	Fibronectin	PE > C
Biochim Biophys Acta Proteins Proteom. 2017 Sep;1865(9)	P02751	FN1	Fibronectin	PE < C
Cell Biochem Biophys. 2014 Jun;69(2)	P02751	FN1	Fibronectin	PE < C
Cell Biochem Biophys. 2014 Jun;69(2)	P02751	FN1	Fibronectin	duplicated result
Cell Biochem Biophys. 2014 Jun;69(2)	P02751	FN1	Fibronectin	duplicated result
PLoS One. 2013 Oct 18;8(10)	P02751	FN1	Fibronectin	PE > C
J Proteome Res. 2017 Feb 3;16(2)	P02768	ALB	Serum albumin	PE < C
J Proteome Res. 2017 Dec 1;16(12)	P02768	ALB	Serum albumin	PE < C
J Korean Med Sci. 2015 Jun;30(6)	P02768	ALB	Serum albumin	PE < C
PLoS One. 2013 Oct 18;8(10)	P02768	ALB	Serum albumin	PE < C
Gynecol Obstet Invest 2011;71:151–157	P02768	ALB	Serum Albumin	PE < C
Proteomics Clin Appl. 2018 Sep;12(5)	P04040	CAT	Catalase	PE > C
J Proteome Res. 2017 Feb 3;16(2)	P04040	CAT	Catalase	PE > C
J Proteome Res. 2017 Dec 1;16(12)	P04040	CAT	Catalase	PE < C
Biochim Biophys Acta Proteins Proteom. 2017 Sep;1865(9)	P04040	CAT	Catalase	PE > C
PLoS One. 2013 Oct 18;8(10)	P04040	CAT	Catalase	PE < C
Biol Reprod. 2011 May;84(5)	P04040	CAT	Catalase	PE > C
Proteomics Clin Appl. 2018 Sep;12(5)	P04083	ANXA1	Annexin A1	PE < C
J Proteome Res. 2017 Feb 3;16(2)	P04083	ANXA1	Annexin A1	PE < C
PLoS One. 2013 Oct 18;8(10)	P04083	ANXA1	Annexin A1	PE > C
Anal Chim Acta. 2008 Nov 23;629(1-2)	P04083	ANXA1	Annexin A1	PE > C
Clin Proteomics.2014 Nov 19;11(1):40	P04406	GAPDH	Glyceraldehyde-3-phospahte dehydrogenase	PE > C
PLoS One. 2013 Oct 18;8(10)	P04406	GAPDH	Glyceraldehyde-3-phosphate dehydrogenase	PE > C
Biol Reprod. 2011 May;84(5)	P04406	GAPDH	Glyceraldehyde-3-phosphate dehydrogenase	PE > C
J Korean Med Sci. 2015 Jun;30(6)	P04792	HSPB1	Heat shock 27 kDa protein 1	PE > C
Clin Proteomics.2014 Nov 19;11(1):40	P04792	HSPB	Heat schock protein beta-1	PE > C
Gynecol Obstet Invest 2011;71:151–157	P04792	HSPB1	Heat shock protein 27	PE > C
Biol Reprod. 2011 May;84(5)	P04792	HSPB1	Heat shock 27 kDa protein 1	PE > C
Anal Chim Acta. 2008 Nov 23;629(1-2)	P04792	HSPB1	Heat shock 27 kDa protein 1	PE > C
J Proteome Res. 2017 Feb 3;16(2)	P05108	CYP11A1	Cholesterol side-chain cleavage enzyme, mitochondrial	PE < C
J Proteome Res. 2017 Dec 1;16(12)	P05108	CYP11A1	Cholesterol side-chain cleavage enzyme, mitochondrial	PE > C
PLoS One. 2013 May 9;8(5)	P05108	CYP11A1	cytochrome P450, family 11, subfamily A, polypeptide 1	PE > C
PLoS One. 2013 Oct 18;8(10)	P05108	CYP11A1	Cholesterol side-chain cleavage enzyme, mitochondrial	PE > C
J Proteome Res. 2017 Feb 3;16(2)	P05120	SERPINB2	Plasminogen activator inhibitor 2	PE < C
Biochim Biophys Acta Proteins Proteom. 2017 Sep;1865(9)	P05120	SERPINB2	Plasminogen activator inhibitor 2	PE > C
PLoS One. 2013 Oct 18;8(10)	P05120	SERPINB2	Plasminogen activator inhibitor 2	PE < C
J Proteome Res. 2017 Feb 3;16(2)	P05556	ITGB1	Integrin beta-1	PE < C
Clin Proteomics.2014 Nov 19;11(1):40	P05556	ITGB1	Isoform Beta-1A of Integrin beta-1	PE < C
PLoS One. 2013 Oct 18;8(10)	P05556	ITGB1	Integrin beta-1	PE > C
Clin Proteomics.2014 Nov 19;11(1):40	P06733	ENO1	alpha enolase	PE > C
PLoS One. 2013 Oct 18;8(10)	P06733	ENO1	Alpha-enolase	PE > C
Biol Reprod. 2011 May;84(5)	P06733	ENO1	Enolase 1, (alpha)	PE < C
J Proteome Res. 2017 Feb 3;16(2)	P07355	ANXA2	Annexin A2	PE < C
Clin Proteomics.2014 Nov 19;11(1):40	P07355	ANXA2	isoform 1 of Annexin A2	inconsistent results
Clin Proteomics.2014 Nov 19;11(1):40	P07355	ANXA2	isoform 2 of Annexin A2	inconsistent results
J Proteomics. 2012 Mar 16;75(6)	P07355	ANXA2	Annexin A2	PE < C
Biol Reprod. 2011 May;84(5)	P07355	ANXA2	Annexin A2	PE > C
Biol Reprod. 2011 May;84(5)	P07355	ANXA2	Annexin A2	duplicated result
PLoS One. 2013 Oct 18;8(10)	P07355	ANXA2	Isoform 2 of Annexin A2	PE > C
J Proteome Res. 2017 Feb 3;16(2)	P08133	ANXA6	Annexin A6	PE > C
Cell Biochem Biophys. 2014 Jun;69(2)	P08133	ANXA6	Annexin A6	PE > C
PLoS One. 2013 Oct 18;8(10)	P08133	ANXA6	Annexin A6	PE > C
BMC Pregnancy Childbirth. 2018 Nov 7;18(1)	P09525	ANXA4	Annexin A4	PE > C
J Proteome Res. 2017 Feb 3;16(2)	P09525	ANXA4	Annexin A4	PE < C
J Korean Med Sci. 2015 Jun;30(6)	P09525	ANXA4	Annexin A4	PE > C
Clin Proteomics.2014 Nov 19;11(1):40	P09525	ANXA4	annexin A4	PE > C
Proteomics Clin Appl. 2018 Sep;12(5)	P11021	HSPA5	Endoplasmic reticulum chaperone BiP	PE < C
J Proteome Res. 2017 Feb 3;16(2)	P11021	HSPA5	78 kDa glucose-regulated protein	PE > C
Clin Proteomics.2014 Nov 19;11(1):40	P11021	HSPA5	Endoplasmic reticulum chaperone BiP	PE > C
Gynecol Obstet Invest 2011;71:151–157	P11021	HSPA5	Endoplasmic reticulum chaperone BiP	PE > C
Biol Reprod. 2011 May;84(5)	P11021	HSPA5	Heat shock 70 kDa protein 7	PE < C
Anal Chim Acta. 2008 Nov 23;629(1-2)	P11021	HSPA5	78 kDa glucose-regulated protein precursor	PE > C
J Proteome Res. 2017 Feb 3;16(2)	P11142	HSPA8	Heat shock cognate 71 kDa protein	PE > C
J Korean Med Sci. 2015 Jun;30(6)	P11142	HSPA8	Heat shock 70kDa protein 8	PE < C
Clin Proteomics.2014 Nov 19;11(1):40	P11142	HSPA8	Heat shock cognate 71 kDa protein	PE > C
PLoS One. 2013 May 9;8(5)	P11142	HSPA8	heat shock 70kDa protein 8	PE < C
Placenta. 2010 Feb;31(2)	P11142	HSPA8	HSPA8 (Hsc 70)	PE < C
Proteomics Clin Appl. 2018 Sep;12(5)	P12532	CKMT1A	Creatine kinase U-type, mitochondrial	PE < C
J Proteome Res. 2017 Dec 1;16(12)	P12532	CKMT1A	Creatine kinase U-type, mitochondrial	PE > C
PLoS One. 2013 May 9;8(5)	P12532	CKMT1A	creatine kinase, mitochondrial 1A; creatine kinase, mitochondrial 1B	PE < C
Proteomics Clin Appl. 2018 Sep;12(5)	P14625	HSP90B1	Endoplasmin	PE < C
J Proteome Res. 2017 Feb 3;16(2)	P14625	HSP90B1	Endoplasmin	PE > C
Placenta. 2010 Feb;31(2)	P14625	HSP90B1	Heat shock protein gp96 precursor	PE < C
J Proteome Res. 2017 Feb 3;16(2)	P15311	EZR	Ezrin	PE < C
Clin Proteomics.2014 Nov 19;11(1):40	P15311	EZR	Ezrin	PE > C
Proteomics. 2011 Oct;11(20)	P15311	EZR	Ezrin	PE < C
BMC Pregnancy Childbirth. 2018 Nov 7;18(1)	P17948	FLT1	Vascular endothelial growth factor receptor 1	PE > C
J Proteome Res. 2017 Feb 3;16(2)	P17948	FLT1	Vascular endothelial growth factor receptor 1	PE > C
J Proteome Res. 2017 Dec 1;16(12)	P17948	FLT1	Vascular endothelial growth factor receptor 1	PE > C
J Proteome Res. 2017 Feb 3;16(2)	P21980	TGM2	Protein-glutamine gamma-glutamyltransferase 2	PE > C
PLoS One. 2013 May 9;8(5)	P21980	TGM2	transglutaminase 2	PE < C
PLoS One. 2013 Oct 18;8(10)	P21980	TGM2	Protein-glutamine gamma-glutamyltransferase 2	PE < C
Proteomics Clin Appl. 2018 Sep;12(5)	P27797	CALR	Calreticulin	PE < C
J Proteome Res. 2017 Feb 3;16(2)	P27797	CALR	Calreticulin	PE > C
PLoS One. 2013 Oct 18;8(10)	P27797	CALR	Calreticulin	PE > C
Proteomics Clin Appl. 2018 Sep;12(5)	P27824	CANX	Calnexin	PE < C
J Proteome Res. 2017 Feb 3;16(2)	P27824	CANX	Calnexin	PE > C
Cell Physiol Biochem 2015;36:1116-1130	P27824	CALX	Calnexin	PE > C
PLoS One. 2013 Nov 15;8(11)	P27824	CANX	Calnexin	PE > C
J Proteomics. 2012 Mar 16;75(6)	P27824	CANX	Calnexin	PE < C
Anal Chim Acta. 2008 Nov 23;629(1-2)	P27824	CANX	Calnexin	PE < C
Proteomics Clin Appl. 2018 Sep;12(5)	P29401	TKT	Transketolase	PE > C
J Proteome Res. 2017 Dec 1;16(12)	P29401	TKT	Transketolase	PE < C
Clin Proteomics.2014 Nov 19;11(1):40	P29401	TKT	Transketolase	PE > C
J Proteome Res. 2017 Feb 3;16(2)	P30041	PRDX6	Peroxiredoxin-6	PE > C
J Proteome Res. 2017 Dec 1;16(12)	P30041	PRDX6	Peroxiredoxin-6	PE < C
Proteomics. 2011 Oct;11(20)	P30041	PRDX6	Peroxiredoxin 6	PE < C
J Proteome Res. 2017 Feb 3;16(2)	P30048	PRDX3	Thioredoxin-dependent peroxide reductase, mitochondrial	PE > C
PLoS One. 2013 May 9;8(5)	P30048	PRDX3	peroxiredoxin 3	PE < C
Placenta. 2010 Feb;31(2)	P30048	PRDX3	Peroxiredoxin 3, isoform CRA-a	PE < C
Proteomics Clin Appl. 2018 Sep;12(5)	P30101	PDIA3	Protein disulfide-isomerase A3	PE < C
J Proteome Res. 2017 Feb 3;16(2)	P30101	PDIA3	Protein disulfide-isomerase A3	PE > C
Proteomics. 2011 Oct;11(20)	P30101	PDIA3	Protein disulfide isomerise	PE < C
Proteomics Clin Appl. 2007 Dec;1(12)	P30101	PDIA3	ER-60 protease	PE > C
Gynecol Obstet Invest 2007;64:17–23	P30101	PDIA3	Protein disulfide-isomerase A3	PE < C
Proteomics Clin Appl. 2018 Sep;12(5)	P31939	ATIC	Bifunctional purine biosynthesis protein PURH	PE > C
J Proteome Res. 2017 Dec 1;16(12)	P31939	ATIC	Bifunctional purine biosynthesis protein PURH	PE > C
PLoS One. 2013 Oct 18;8(10)	P31939	ATIC	Bifunctional purine biosynthesis protein PURH	PE > C
Proteomics Clin Appl. 2018 Sep;12(5)	P32119	PRDX2	Peroxiredoxin-2	PE > C
J Proteome Res. 2017 Feb 3;16(2)	P32119	PRDX2	Peroxiredoxin-2	PE > C
Biochim Biophys Acta Proteins Proteom. 2017 Sep;1865(9)	P32119	PRDX2	Peroxiredoxin-2	PE > C
Gynecol Obstet Invest 2011;71:151–157	P32119	PRDX2	Peroxiredoxin 2	PE > C
Placenta. 2010 Feb;31(2)	P32119	PRDX2	Peroxiredoxin 2 isoform a	PE < C
Gynecol Obstet Invest 2007;64:17–23	P32119	PRDX2	Peroxiredoxin-2	PE < C
Proteomics Clin Appl. 2018 Sep;12(5)	P40926	MDH2	Malate dehydrogenase, mitochondrial	PE < C
J Proteome Res. 2017 Dec 1;16(12)	P40926	MDH2	Malate dehydrogenase, mitochondrial	PE > C
PLoS One. 2013 May 9;8(5)	P40926	MDH2	malate dehydrogenase 2, NAD	PE < C
Clin Proteomics.2014 Nov 19;11(1):40	P60709	ACTB	Actin, cytoplasmic 1	PE > C
J Proteomics. 2012 Mar 16;75(6)	P60709	ACTB	Actin, cytoplasmic 1	PE > C
Biol Reprod. 2011 May;84(5)	P60709	ACTB	Actin, beta	PE < C
J Korean Med Sci. 2015 Jun;30(6)	P63261	ACTG1	Actin, cytoplasmic	PE < C
Proteomics. 2011 Oct;11(20)	P63261	ACTG1	Actin, γ 1 propeptide	PE < C
Placenta. 2010 Feb;31(2)	P63261	ACTG1	Actin, gamma 1 propeptide	PE < C
Biochim Biophys Acta Proteins Proteom. 2017 Sep;1865(9)	P69891	HBG1	Hemoglobin subunit gamma-1	PE > C
PLoS One. 2013 Nov 15;8(11)	P69891	HBG1	Hemoglobin subunit gamma-1	PE > C
PLoS One. 2013 Nov 15;8(11)	P69891	HBG1	Hemoglobin subunit gamma-1	duplicated result
PLoS One. 2013 Oct 18;8(10)	P69891	HBG1	Hemoglobin subunit gamma-1	PE < C
J Proteome Res. 2017 Dec 1;16(12)	P69905	HBA1	Hemoglobin subunit alpha	PE < C
Biochim Biophys Acta Proteins Proteom. 2017 Sep;1865(9)	P69905	HBA1	Hemoglobin subunit alpha	PE > C
PLoS One. 2013 Oct 18;8(10)	P69905	HBA1	Hemoglobin subunit alpha	PE < C
Cell Biochem Biophys. 2014 Jun;69(2)	Q00610	CLTC	Clathrin heavy chain 1	PE < C
PLoS One. 2013 May 9;8(5)	Q00610	CLTC	clathrin, heavy chain	PE < C
PLoS One. 2013 Oct 18;8(10)	Q00610	CLTC	Clathrin heavy chain 1	PE > C
J Proteome Res. 2017 Dec 1;16(12)	Q05707	COL14A1	Collagen alpha-1	PE < C
Cell Biochem Biophys. 2014 Jun;69(2)	Q05707	COL14A1	Collagen alpha-1	PE > C
Cell Biochem Biophys. 2014 Jun;69(2)	Q05707	COL14A1	Collagen alpha-1(XIV) chain	PE > C
J Proteome Res. 2017 Feb 3;16(2)	Q06830	PRDX1	Peroxiredoxin-1	PE > C
PLoS One. 2013 Oct 18;8(10)	Q06830	PRDX1	Peroxiredoxin-1	PE > C
Biol Reprod. 2011 May;84(5)	Q06830	PRDX1	Peroxiredoxin 1	PE < C
BMC Pregnancy Childbirth. 2018 Nov 7;18(1)	Q9BXP8	PAPPA2	Pappalysin-2	PE > C
J Proteome Res. 2017 Dec 1;16(12)	Q9BXP8	PAPPA2	Pappalysin-2	PE > C
PLoS One. 2013 Oct 18;8(10)	Q9BXP8	PAPPA2	Pappalysin-2	PE > C

## Sheet: N>3
article	Accession	Gene name	Protein name	regulation
J Proteome Res. 2017 Dec 1;16(12)	O95833	CLIC3	Chloride intracellular channel protein 3	PE > C
PLoS One. 2013 Oct 18;8(10)	O95833	CLIC3	Chloride intracellular channel protein 3	PE > C
Gynecol Obstet Invest 2011;71:151–157	O95833	CLIC3	Chloride intracellular channel protein 3	PE > C
Placenta. 2010 Feb;31(2)	O95833	CLIC3	Chloride intracellular channel 3	PE > C
Anal Chim Acta. 2008 Nov 23;629(1-2)	O95833	CLIC3	Chloride intracellular channel protein 3	PE > C
J Proteome Res. 2017 Feb 3;16(2)	P00747	PLG	Plasminogen	PE > C
J Proteome Res. 2017 Dec 1;16(12)	P00747	PLG	Plasminogen	PE < C
Cell Biochem Biophys. 2014 Jun;69(2)	P00747	PLG	Plasminogen	PE > C
Cell Biochem Biophys. 2014 Jun;69(2)	P00747	PLMN	Plasminogen	duplicate result
PLoS One. 2013 Oct 18;8(10)	P00747	PLG	Plasminogen	PE > C
J Proteome Res. 2017 Feb 3;16(2)	P02679	FGG	Isoform Gamma-A of Fibrinogen gamma chain	PE < C
J Proteome Res. 2017 Dec 1;16(12)	P02679	FGG	Fibrinogen gamma chain	PE < C
Biochim Biophys Acta Proteins Proteom. 2017 Sep;1865(9)	P02679	FGG	Fibrinogen gamma chain	PE < C
J Korean Med Sci. 2015 Jun;30(6)	P02679	FGG	Fibrinogen gamma	PE > C
J Korean Med Sci. 2015 Jun;30(6)	P02679	FGG	Fibrinogen fragment D	duplicate result
Proteomics Clin Appl. 2018 Sep;12(5)	P02751	FN1	Fibronectin	PE > C
J Proteome Res. 2017 Feb 3;16(2)	P02751	FN1	Fibronectin	PE > C
Biochim Biophys Acta Proteins Proteom. 2017 Sep;1865(9)	P02751	FN1	Fibronectin	PE < C
Cell Biochem Biophys. 2014 Jun;69(2)	P02751	FN1	Fibronectin	PE < C
Cell Biochem Biophys. 2014 Jun;69(2)	P02751	FN1	Fibronectin	duplicate result
Cell Biochem Biophys. 2014 Jun;69(2)	P02751	FN1	Fibronectin	duplicate result
PLoS One. 2013 Oct 18;8(10)	P02751	FN1	Fibronectin	PE > C
J Proteome Res. 2017 Feb 3;16(2)	P02768	ALB	Serum albumin	PE < C
J Proteome Res. 2017 Dec 1;16(12)	P02768	ALB	Serum albumin	PE < C
J Korean Med Sci. 2015 Jun;30(6)	P02768	ALB	Serum albumin	PE < C
PLoS One. 2013 Oct 18;8(10)	P02768	ALB	Serum albumin	PE < C
Gynecol Obstet Invest 2011;71:151–157	P02768	ALB	Serum Albumin	PE < C
Proteomics Clin Appl. 2018 Sep;12(5)	P04040	CAT	Catalase	PE > C
J Proteome Res. 2017 Feb 3;16(2)	P04040	CAT	Catalase	PE > C
J Proteome Res. 2017 Dec 1;16(12)	P04040	CAT	Catalase	PE < C
Biochim Biophys Acta Proteins Proteom. 2017 Sep;1865(9)	P04040	CAT	Catalase	PE > C
PLoS One. 2013 Oct 18;8(10)	P04040	CAT	Catalase	PE < C
Biol Reprod. 2011 May;84(5)	P04040	CAT	Catalase	PE > C
Proteomics Clin Appl. 2018 Sep;12(5)	P04083	ANXA1	Annexin A1	PE < C
J Proteome Res. 2017 Feb 3;16(2)	P04083	ANXA1	Annexin A1	PE < C
PLoS One. 2013 Oct 18;8(10)	P04083	ANXA1	Annexin A1	PE > C
Anal Chim Acta. 2008 Nov 23;629(1-2)	P04083	ANXA1	Annexin A1	PE > C
J Korean Med Sci. 2015 Jun;30(6)	P04792	HSPB1	Heat shock 27 kDa protein 1	PE > C
Clin Proteomics.2014 Nov 19;11(1):40	P04792	HSPB	Heat schock protein beta-1	PE > C
Gynecol Obstet Invest 2011;71:151–157	P04792	HSPB1	Heat shock protein 27	PE > C
Biol Reprod. 2011 May;84(5)	P04792	HSPB1	Heat shock 27 kDa protein 1	PE > C
Anal Chim Acta. 2008 Nov 23;629(1-2)	P04792	HSPB1	Heat shock 27 kDa protein 1	PE > C
J Proteome Res. 2017 Feb 3;16(2)	P05108	CYP11A1	Cholesterol side-chain cleavage enzyme, mitochondrial	PE < C
J Proteome Res. 2017 Dec 1;16(12)	P05108	CYP11A1	Cholesterol side-chain cleavage enzyme, mitochondrial	PE > C
PLoS One. 2013 May 9;8(5)	P05108	CYP11A1	cytochrome P450, family 11, subfamily A, polypeptide 1	PE > C
PLoS One. 2013 Oct 18;8(10)	P05108	CYP11A1	Cholesterol side-chain cleavage enzyme, mitochondrial	PE > C
J Proteome Res. 2017 Feb 3;16(2)	P07355	ANXA2	Annexin A2	PE < C
Clin Proteomics.2014 Nov 19;11(1):40	P07355	ANXA2	isoform 1 of Annexin A2	inconsistent result
Clin Proteomics.2014 Nov 19;11(1):40	P07355	ANXA2	isoform 2 of Annexin A2	inconsistent result
J Proteomics. 2012 Mar 16;75(6)	P07355	ANXA2	Annexin A2	PE < C
Biol Reprod. 2011 May;84(5)	P07355	ANXA2	Annexin A2	PE > C
Biol Reprod. 2011 May;84(5)	P07355	ANXA2	Annexin A2	duplicate result
PLoS One. 2013 Oct 18;8(10)	P07355	ANXA2	Isoform 2 of Annexin A2	PE > C
BMC Pregnancy Childbirth. 2018 Nov 7;18(1)	P09525	ANXA4	Annexin A4	PE > C
J Proteome Res. 2017 Feb 3;16(2)	P09525	ANXA4	Annexin A4	PE < C
J Korean Med Sci. 2015 Jun;30(6)	P09525	ANXA4	Annexin A4	PE > C
Clin Proteomics.2014 Nov 19;11(1):40	P09525	ANXA4	annexin A4	PE > C
Proteomics Clin Appl. 2018 Sep;12(5)	P11021	HSPA5	Endoplasmic reticulum chaperone BiP	PE < C
J Proteome Res. 2017 Feb 3;16(2)	P11021	HSPA5	78 kDa glucose-regulated protein	PE > C
Clin Proteomics.2014 Nov 19;11(1):40	P11021	HSPA5	Endoplasmic reticulum chaperone BiP	PE > C
Gynecol Obstet Invest 2011;71:151–157	P11021	HSPA5	Endoplasmic reticulum chaperone BiP	PE > C
Biol Reprod. 2011 May;84(5)	P11021	HSPA5	Heat shock 70 kDa protein 7	PE < C
Anal Chim Acta. 2008 Nov 23;629(1-2)	P11021	HSPA5	78 kDa glucose-regulated protein precursor	PE > C
J Proteome Res. 2017 Feb 3;16(2)	P11142	HSPA8	Heat shock cognate 71 kDa protein	PE > C
J Korean Med Sci. 2015 Jun;30(6)	P11142	HSPA8	Heat shock 70kDa protein 8	PE < C
Clin Proteomics.2014 Nov 19;11(1):40	P11142	HSPA8	Heat shock cognate 71 kDa protein	PE > C
PLoS One. 2013 May 9;8(5)	P11142	HSPA8	heat shock 70kDa protein 8	PE < C
Placenta. 2010 Feb;31(2)	P11142	HSPA8	HSPA8 (Hsc 70)	PE < C
Proteomics Clin Appl. 2018 Sep;12(5)	P27824	CANX	Calnexin	PE < C
J Proteome Res. 2017 Feb 3;16(2)	P27824	CANX	Calnexin	PE > C
Cell Physiol Biochem 2015;36:1116-1130	P27824	CALX	Calnexin	PE > C
PLoS One. 2013 Nov 15;8(11)	P27824	CANX	Calnexin	PE > C
J Proteomics. 2012 Mar 16;75(6)	P27824	CANX	Calnexin	PE < C
Anal Chim Acta. 2008 Nov 23;629(1-2)	P27824	CANX	Calnexin	PE < C
Proteomics Clin Appl. 2018 Sep;12(5)	P30101	PDIA3	Protein disulfide-isomerase A3	PE < C
J Proteome Res. 2017 Feb 3;16(2)	P30101	PDIA3	Protein disulfide-isomerase A3	PE > C
Proteomics. 2011 Oct;11(20)	P30101	PDIA3	Protein disulfide isomerase	PE < C
Proteomics Clin Appl. 2007 Dec;1(12)	P30101	PDIA3	ER-60 protease	PE > C
Gynecol Obstet Invest 2007;64:17–23	P30101	PDIA3	Protein disulfide-isomerase A3	PE < C
Proteomics Clin Appl. 2018 Sep;12(5)	P32119	PRDX2	Peroxiredoxin-2	PE > C
J Proteome Res. 2017 Feb 3;16(2)	P32119	PRDX2	Peroxiredoxin-2	PE > C
Biochim Biophys Acta Proteins Proteom. 2017 Sep;1865(9)	P32119	PRDX2	Peroxiredoxin-2	PE > C
Gynecol Obstet Invest 2011;71:151–157	P32119	PRDX2	Peroxiredoxin 2	PE > C
Placenta. 2010 Feb;31(2)	P32119	PRDX2	Peroxiredoxin 2 isoform a	PE < C
Gynecol Obstet Invest 2007;64:17–23	P32119	PRDX2	Peroxiredoxin-2	PE < C

## Sheet: SUMMARY
	TOTAL	NON REDUNDANT	2 or more references	three or more references	four or more references
	A0A087WYZ4	A0A087WYZ4	A3KMH1	O00299	O95833
	A0A024R3E3	A0A024R3E3	C9JF17	O95833	P00747
	A0A024RAT5	A0A024RAT5	O00299	P00450	P02679
	K7ER74	K7ER74	O14773	P00738	P02751
	A0A024RDS2	A0A024RDS2	O43169	P00747	P02768
	C9JF17	C9JF17	O43699	P01009	P04040
	P01023	P01023	O43707	P02008	P04083
	H7BY64	H7BY64	O60701	P02675	P04792
	A0A024R1Y8	A0A024R1Y8	O60829	P02679	P05108
	Q06033	Q06033	O75083	P02751	P07355
	Q8NF20	Q8NF20	O75340	P02768	P09525
	P02649	P02649	O75923	P04040	P11021
	P19320	P19320	O95833	P04083	P11142
	Q68CK4	Q68CK4	P00441	P04406	P27824
	P55056	P55056	P00450	P04792	P30101
	X6R8F3	X6R8F3	P00488	P05108	P32119
	P46199	P46199	P00734	P05120
	P02775	P02775	P00738	P05556
	Q99590	Q99590	P00747	P06733
	Q6GTS8	Q6GTS8	P00915	P07355
	Q59HB3	Q59HB3	P01009	P08133
	Q14766	Q14766	P01023	P09525
	D3DUA0	D3DUA0	P01024	P11021
	B3KNB4	B3KNB4	P01042	P11142
	O00299	O00299	P01584	P12532
	A0A024R6W0	A0A024R6W0	P01857	P14625
	V9HWH1	V9HWH1	P01871	P15311
	Q6LDG4	Q6LDG4	P01876	P17948
	Q9Y4A1	Q9Y4A1	P02008	P21980
	P62979	P62979	P02647	P27797
	B2RNT7	B2RNT7	P02649	P27824
	G8JLA2	G8JLA2	P02675	P29401
	Q6FGH9	Q6FGH9	P02679	P30041
	P58546	P58546	P02751	P30048
	P0CG39	P0CG39	P02765	P30101
	P25391	P25391	P02768	P31939
	A0A0J9YXC7	A0A0J9YXC7	P02774	P32119
	Q8ND71	Q8ND71	P02786	P40926
	Q12983	Q12983	P02787	P60709
	P02751	P02751	P02788	P63261
	P32119	P32119	P02790	P69891
	Q8NBU5	Q8NBU5	P04004	P69905
	Q5T6X4	Q5T6X4	P04040	Q00610
	P61221	P61221	P04083	Q05707
	P23763	P23763	P04406	Q06830
	P27144	P27144	P04792	Q9BXP8
	P29401	P29401	P05108
	P00568	P00568	P05109
	O75251	O75251	P05120
	P61981	P61981	P05556
	P27105	P27105	P05783
	P10606	P10606	P06733
	P60900	P60900	P07195
	P00966	P00966	P07237
	P49406	P49406	P07355
	P04040	P04040	P07437
	P00387	P00387	P07738
	O95140	O95140	P07900
	P07814	P07814	P08133
	Q9H0U4	Q9H0U4	P08473
	Q15046	Q15046	P08670
	P50336	P50336	P08727
	O95169	O95169	P08758
	Q5JRX3	Q5JRX3	P09211
	O94979	O94979	P09466
	P17568	P17568	P09525
	P33316	P33316	P0C0L5
	Q86UT6	Q86UT6	P10809
	Q9BVV7	Q9BVV7	P11021
	P31939	P31939	P11142
	Q5T653	Q5T653	P12532
	Q70HW3	Q70HW3	P13727
	P07919	P07919	P13804
	P22234	P22234	P13987
	O94925	O94925	P14625
	O75146	O75146	P15311
	P23368	P23368	P16284
	Q8N183	Q8N183	P16401
	Q9H3P7	Q9H3P7	P17661
	O75489	O75489	P17813
	Q9NPE2	Q9NPE2	P17948
	Q9NZJ7	Q9NZJ7	P18206
	Q96AG4	Q96AG4	P21796
	Q03518	Q03518	P21980
	P21796	P21796	P23142
	P09132	P09132	P23229
	P18077	P18077	P23368
	P38117	P38117	P23378
	Q9Y697	Q9Y697	P23528
	Q99497	Q99497	P25391
	Q7Z5H3	Q7Z5H3	P27797
	Q9Y2A7	Q9Y2A7	P27824
	P63096	P63096	P29401
	Q9HD33	Q9HD33	P30040
	P49411	P49411	P30041
	Q9UHQ9	Q9UHQ9	P30044
	Q92506	Q92506	P30048
	O96011	O96011	P30101
	Q9H3Z4	Q9H3Z4	P30626
	Q96DB5	Q96DB5	P31939
	Q92538	Q92538	P31949
	Q709C8	Q709C8	P32119
	Q8WWC4	Q8WWC4	P35232
	Q9H9J2	Q9H9J2	P35555
	P13804	P13804	P36578
	P21397	P21397	P37059
	Q9NZN4	Q9NZN4	P37802
	Q9H1K1	Q9H1K1	P40926
	P12532	P12532	P40939
	P82650	P82650	P43304
	Q86U28	Q86U28	P45880
	P36578	P36578	P46776
	P43155	P43155	P49411
	P24539	P24539	P49821
	Q8NFV4	Q8NFV4	P50336
	P40926	P40926	P50395
	P52815	P52815	P50454
	Q9H6K4	Q9H6K4	P50995
	P22570	P22570	P51884
	P05388	P05388	P52907
	P14625	P14625	P55084
	Q9UNF0	Q9UNF0	P55268
	O43169	O43169	P60660
	Q3KQZ1	Q3KQZ1	P60709
	P51649	P51649	P63261
	Q9H845	Q9H845	P68871
	P12235	P12235	P69891
	Q9H0C2	Q9H0C2	P69892
	P12236	P12236	P69905
	Q96NB2	Q96NB2	P78527
	Q15286	Q15286	P80723
	Q7KZF4	Q7KZF4	P98160
	P10415	P10415	Q00610
	P11310	P11310	Q01130
	Q8NFF5	Q8NFF5	Q05707
	P36543	P36543	Q06830
	P09622	P09622	Q13162
	P53597	P53597	Q14213
	Q12849	Q12849	Q14554
	P30038	P30038	Q14956
	P10109	P10109	Q15019
	P43304	P43304	Q15084
	P25705	P25705	Q15293
	P34897	P34897	Q6NZI2
	P30049	P30049	Q6Q4G3
	P04083	P04083	Q8NFV4
	Q9NUB1	Q9NUB1	Q96HE7
	P27824	P27824	Q96TA1
	P23378	P23378	Q9BUP0
	Q5TGZ0	Q5TGZ0	Q9BXP8
	P27797	P27797	Q9C0C2
	P23284	P23284	Q9NV70
	Q9BQP7	Q9BQP7	Q9Y2Q3
	P11021	P11021	Q9Y4L1
	O95714	O95714
	Q6DKK2	Q6DKK2
	P62906	P62906
	P04839	P04839
	Q13724	Q13724
	P08559	P08559
	Q9H2K0	Q9H2K0
	Q96HH9	Q96HH9
	P30101	P30101
	O75608	O75608
	P15954	P15954
	P09669	P09669
	P49821	P49821
	Q08380	Q08380
	Q9BUP3	Q9BUP3
	O75083	O75083
	P17948	P17948
	P15428	P15428
	E9PKP0	E9PKP0
	D3DX03	D3DX03
	B4DNZ4	B4DNZ4
	B6ECB2	B6ECB2
	P09525	P09525
	Q8N959	Q8N959
	Q9BXP8	Q9BXP8
	Q96HE7	Q96HE7
	Q96EK5	Q96EK5
	Q7Z567	Q7Z567
	E9PIR7	E9PIR7
	B3KV96	B3KV96
	P56181	P56181
	Q5JW85	Q5JW85
	J3QL04	J3QL04
	Q07283	Q07283
	Q59HF0	Q59HF0
	Q9NV56	Q9NV56
	Q96HN2	Q96HN2
	B1ANR0	B1ANR0
	Q5VU43	Q5VU43
	O43707	O43707
	O75083	O75334
	O75334	O75616
	O75616	O94983
	O94983	O95954
	O95954	P00450
	P00450	P00488
	P00488	P00738
	P00738	P01009
	P01009	P01011
	P01011	P01024
	P01023	P01130
	P01024	P02675
	P01130	P02679
	P02675	P02774
	P02679	P02790
	P02774	P02792
	P02790	P03951
	P02792	P04004
	P03951	P05108
	P04004	P05120
	P04083	P05556
	P05108	P07237
	P05120	P07339
	P05556	P07355
	P07237	P08697
	P07339	P09630
	P07355	P0C0L5
	P08697	P10599
	P09525	P11166
	P09630	P11511
	P0C0L5	P11532
	P10599	P12429
	P11166	P13667
	P11511	P13727
	P11532	P14060
	P12429	P14061
	P13667	P14210
	P13727	P15311
	P14060	P16284
	P14061	P22314
	P14210	P23142
	P15311	P23229
	P16284	P23528
	P22314	P26038
	P23142	P30044
	P23229	P35555
	P23528	P35609
	P26038	P35612
	P30044	P35613
	P35555	P37059
	P35609	P37802
	P35612	P38398
	P35613	P47985
	P37059	P59190
	P37802	P62158
	P38398	P68036
	P47985	Q13136
	P59190	Q14554
	P62158	Q15084
	P68036	Q3SY00
	Q13136	Q5JRA6
	Q14554	Q63HQ2
	Q15084	Q6ZU15
	Q3SY00	Q7Z3Z0
	Q5JRA6	Q8N573
	Q63HQ2	Q8NBS9
	Q6ZU15	Q99959
	Q7Z3Z0	Q9H201
	Q8N573	Q9NNX6
	Q8NBS9	Q9NZM1
	Q99959	P02768
	Q9H201	P46776
	Q9NNX6	P50454
	Q9NZM1	P80365
	P02768	Q01995
	P46776	Q03135
	P50454	Q08043
	P80365	Q14832
	Q01995	Q15019
	Q03135	Q16352
	Q08043	Q5VSY0
	Q14832	P49796
	Q15019	Q6ZR08
	Q16352	Q86UV5
	Q5VSY0	Q8IZU9
	P49796	Q8NAN2
	Q6ZR08	Q92870
	Q86UV5	Q96KP4
	Q8IZU9	Q9BXJ8
	Q8NAN2	Q9BYG3
	Q92870	Q9C0C2
	Q96KP4	Q9GZM7
	Q9BXJ8	Q9H2D6
	Q9BYG3	Q9H7F0
	Q9C0C2	Q9HBD1
	Q9GZM7	Q9NY27
	Q9GZM7	Q9NZU7
	Q9H2D6	Q9P258
	Q9H7F0	Q9Y6U3
	Q9HBD1	O75529
	Q9NY27	O96028
	Q9NZU7	P01876
	Q9P258	P13611
	Q9Y6U3	A0MZ66
	O75529	A3KMH1
	O96028	O15197
	P01876	O75923
	P13611	P00367
	A0MZ66	P00747
	A3KMH1	P02647
	O15197	P02765
	O75923	P02786
	P00367	P02787
	P00747	P06396
	P02647	P07900
	P02649	P08107
	P02751	P08133
	P02765	P08238
	P02786	P09211
	P02787	P11142
	P04040	P16104
	P06396	P17066
	P07900	P18206
	P08107	P19652
	P08133	P21980
	P08238	P27487
	P09211	P30041
	P11021	P30048
	P11142	P34931
	P14625	P35221
	P16104	P35241
	P17066	P35556
	P17948	P38646
	P18206	P45880
	P19652	Q15582
	P21980	Q16777
	P27487	P46940
	P27797	P50895
	P27824	P54652
	P30041	P98160
	P30048	Q05209
	P30101	Q06830
	P32119	Q12931
	P34931	Q13162
	P35221	Q16181
	P35241	Q5THR3
	P35556	Q5U5Z8
	P38646	Q68CZ2
	P45880	Q6ZSZ6
	Q15582	Q7Z4L9
	Q16777	Q8N4C6
	P46940	Q8N5G2
	P50895	Q8ND30
	P54652	Q8WV44
	P98160	Q92599
	Q05209	Q96QU1
	Q06830	Q99469
	Q12931	Q9BZE9
	Q13162	Q9H6Q4
	Q16181	Q9NQC3
	Q5THR3	Q9UQB8
	Q5U5Z8	Q9Y4L1
	Q68CZ2	Q9Y6Q1
	Q6ZSZ6	A6QL64
	Q7Z4L9	P54727
	Q8N4C6	P17813
	Q8N5G2	Q96NY8
	Q8ND30	Q29RF7
	Q8WV44	Q8IYU8
	Q92599	P21589
	Q96QU1	O43699
	Q99469	P13987
	Q9BZE9	P35573
	Q9H6Q4	P08473
	Q9NQC3	P02008
	Q9UQB8	P05187
	Q9Y4L1	P08183
	Q9Y6Q1	Q13574
	A6QL64	Q99816
	P54727	Q6ZW31
	P17813	P30626
	P17948	Q6VY07
	Q96NY8	Q9UPQ0
	Q29RF7	P32322
	Q8IYU8	Q99988
	P21589	P14854
	O43699	Q9Y4K1
	P13987	Q15276
	P35573	Q02543
	P08473	P62899
	P05108	O95833
	P02008	Q93050
	P05187	Q5VSL9
	P08183	Q9NRK6
	Q13574	P42702
	Q99816	Q13488
	Q6ZW31	Q9H6H4
	P30626	O43157
	P01009	O94919
	Q6VY07	Q5TDH0
	Q9UPQ0	Q9Y679
	P32322	P11717
	Q99988	P08865
	P14854	P51452
	Q9Y4K1	Q9Y6K5
	Q15276	Q14849
	Q02543	P53701
	P62899	P61619
	O95833	Q8TE68
	Q93050	Q6P1M3
	Q5VSL9	P98164
	Q9NRK6	Q9BXP5
	P42702	Q8WTV0
	Q13488	O43184
	Q9H6H4	Q86X83
	O43157	Q8IZ52
	O94919	Q68CQ7
	Q5TDH0	Q07020
	Q9BXP8	P42858
	Q9Y679	P46778
	P12532	Q13501
	P50336	O95372
	P11717	Q9Y6B6
	P08865	Q9UG56
	P51452	O75175
	Q9Y6K5	Q96PE1
	Q14849	P36915
	P53701	P62917
	P61619	P51572
	A3KMH1	Q9NZ01
	Q8TE68	Q9H6S3
	Q6P1M3	Q9UI12
	P98164	Q92626
	Q9BXP5	O60502
	Q8WTV0	Q92597
	O43184	O94804
	Q8NFV4	Q9Y6M5
	Q86X83	P29622
	Q8IZ52	Q14318
	Q68CQ7	P62280
	Q07020	P35270
	P42858	O15372
	P46778	O75477
	Q13501	P15291
	O95372	P61018
	Q9Y6B6	P38606
	Q9UG56	Q53EP0
	O75175	O43426
	Q96PE1	Q9HCC0
	P36915	Q9Y2S7
	P62917	Q9UP83
	P51572	P36897
	Q9NZ01	O43324
	Q9H6S3	O94826
	Q9UI12	Q8NFH3
	Q92626	Q15293
	O60502	Q9H6U8
	P40926	P62341
	Q92597	P55957
	O94804	O00401
	Q9Y6M5	Q10471
	P23528	P49915
	P29622	Q969X5
	Q14318	P04075
	P62280	P00748
	P35270	P17661
	O15372	Q9UBT2
	O75477	P53671
	P15291	Q8IXI1
	P61018	Q15643
	P16284	P35527
	P38606	P68871
	Q53EP0	Q6NZI2
	O43426	O94875
	Q9HCC0	O95563
	Q9Y2S7	Q9Y383
	Q9UP83	Q07157
	P36897	Q6NYC8
	O43324	P10155
	O43169	P13807
	O94826	Q16881
	Q8NFH3	Q14669
	Q15293	P29590
	Q9H6U8	O43402
	P62341	P01857
	P55957	P01860
	P31939	P49419
	O00401	O75396
	Q10471	P01834
	P49915	Q96K76
	Q969X5	P50395
	P04075	O60271
	P00748	Q14432
	P17661	Q15063
	Q9UBT2	Q9Y262
	P53671	P02788
	Q8IXI1	P01871
	Q15643	Q14134
	P02768	P01008
	P35527	Q14728
	P68871	P11171
	P29401	Q9NV70
	Q6NZI2	P50995
	O94875	Q8IY42
	O95563	Q9Y3E7
	Q9Y383	P08670
	P02774	P02747
	Q07157	P06727
	Q6NYC8	Q96IY4
	P10155	P55268
	P13807	O60701
	Q16881	Q9NY15
	Q14669	P04003
	P29590	Q9Y653
	O43402	P51884
	P01857	P69905
	P01860	P24844
	P49419	Q05707
	O75396	Q6UY14
	P01834	P13796
	Q96K76	Q13425
	P50395	P62269
	O60271	Q96F86
	Q14432	Q92539
	Q15063	Q6ZVM7
	Q9C0C2	Q9UBQ7
	Q9Y262	P38919
	P02788	Q13616
	P01871	Q86UX7
	Q14134	Q9Y6N5
	P01008	P22413
	Q14728	Q9NVT9
	P02679	Q8IUR0
	P11171	Q5PRF9
	Q9NV70	P23588
	P50995	Q01130
	Q8IY42	Q96AC1
	Q9Y3E7	P51665
	P08670	Q63HR2
	P01024	P00734
	P02747	Q7Z7A4
	P06727	O94988
	Q96IY4	O00204
	P55268	P61225
	O60701	Q9NR12
	Q9NY15	Q96B97
	P04003	P49903
	Q9Y653	O43491
	P51884	Q14185
	P69905	P05164
	P24844	Q8NEW0
	Q05707	Q14315
	P30041	Q9Y613
	Q6UY14	O43294
	P13796	Q02790
	Q13425	P01042
	P62269	Q7Z434
	Q96F86	P07358
	Q92539	Q8N3E9
	Q6ZVM7	P22749
	Q9UBQ7	P20742
	P38919	P02100
	Q13616	P62851
	P00747	O60829
	Q86UX7	P52788
	Q9Y6N5	Q14956
	P22413	O75312
	P43304	P16949
	Q9NVT9	Q6XQN6
	Q8IUR0	P09466
	Q5PRF9	P16989
	P23588	Q15785
	Q01130	Q5JNZ5
	Q96AC1	P69891
	P51665	Q9BQ69
	Q63HR2	Q7Z2W4
	P00734	Q9Y2L1
	Q7Z7A4	Q9H300
	O94988	Q5ZPR3
	O00204	P00915
	Q9Y4L1	P19838
	P61225	Q6B0K9
	Q9NR12	Q9NP77
	Q96B97	O95466
	P49903	P50226
	O43491	Q99436
	Q14185	P00441
	P05164	Q9Y223
	Q8NEW0	Q96C90
	Q14315	Q8N387
	Q9Y613	P62081
	O43294	Q14019
	Q02790	P39023
	P01042	P54105
	Q7Z434	O00425
	P04040	Q92896
	P07358	P69892
	Q8N3E9	Q16719
	P01009	Q9Y2Q3
	P08670	Q9Y315
	Q15084	P07910
	P17661	Q9P032
	P02774	Q9H1E3
	P22749	P17900
	P20742	P02750
	P02100	P38159
	P00738	Q02153
	P02008	P18428
	P62851	Q96TA1
	O60829	P13716
	P52788	Q5VTE0
	Q14956	P48681
	O75312	Q9BPY8
	P16949	O43399
	Q6XQN6	Q7Z3U7
	P69905	P20810
	P09466	O14745
	P16989	O75223
	Q15785	P05109
	Q5JNZ5	Q16778
	P69891	P07195
	Q9BQ69	P31947
	Q7Z2W4	P48507
	Q9Y2L1	P13473
	Q9H300	P07902
	Q5ZPR3	P15531
	P00915	Q4LDE5
	P19838	Q16186
	Q6B0K9	Q15185
	Q9NP77	P29474
	O95466	P15880
	P50226	P15586
	Q99436	P02763
	P00441	Q9UHX1
	Q9Y223	O15382
	Q96C90	P07738
	Q8N387	O00273
	P62081	P33993
	Q14019	P02656
	P0C0L5	Q9NY33
	P39023	Q01085
	P46776	Q9Y2V2
	P54105	P23786
	O00425	Q9H0D6
	P05120	Q96C86
	Q92896	Q9BXS6
	P69892	P22626
	Q16719	Q9NZZ3
	P23378	P36871
	Q9Y2Q3	Q9NPH2
	Q9Y315	Q96RQ3
	P07910	Q8IWV7
	P36578	Q9Y6M9
	Q9P032	O15533
	Q9H1E3	O14773
	P17900	Q6Q4G3
	P02750	P05997
	P38159	Q6UWY5
	Q02153	Q6NXG1
	P18428	P28288
	Q96TA1	P16219
	P13716	Q9NVH1
	Q5VTE0	O00391
	P48681	Q14213
	Q9BPY8	P13674
	O43399	Q7Z7G0
	O00299	Q9NYQ7
	Q7Z3U7	O43598
	P04040	P19801
	P20810	P0CG30
	O14745	O14498
	P32119	Q15269
	O75223	P29400
	P05109	O14684
	Q16778	P07093
	P07195	P35625
	P31947	Q92743
	P48507	P22352
	P02788	Q3LXA3
	P01871	P07203
	P13473	Q6UW68
	P07902	Q86VI3
	P15531	Q9NP78
	Q4LDE5	Q9BXX0
	Q16186	P24821
	Q15185	Q03252
	P29474	P68032
	P00450	P05787
	P15880	P05783
	P15586	O43852
	P02763	Q9UBS4
	Q9UHX1	P63261
	O15382	P02671
	P07738	P52907
	O00273	P42126
	P33993	P04792
	P02656	O75340
	Q9NY33	P11182
	Q01085	P08962
	Q9Y2V2	P10412
	P23786	P16401
	Q9H0D6	P06756
	Q96C86	P04406
	Q9BXS6	P62258
	P22626	P60709
	Q9NZZ3	P84077
	P36871	P12814
	Q9NPH2	Q9BUP0
	Q96RQ3	P80723
	Q8IWV7	P06733
	Q9Y6M9	P14618
	O15533	Q9BQE3
	O14773	P68371
	Q6Q4G3	P07437
	P02751	Q9NYC9
	P05997	Q6ZWJ8
	Q6UWY5	Q9NZV1
	Q6NXG1	P10809
	P28288	Q5T5P2
	P16219	Q8N201
	Q9NVH1	P35749
	O00391	P22105
	Q14213	P14543
	P13674	P13639
	Q7Z7G0	Q99683
	Q9NYQ7	P05160
	O43598	Q8NBH6
	P19801	Q07954
	P0CG30	Q14112
	O14498	P82987
	Q15269	P78527
	P02679	Q8N4U6
	P29400	Q86XX4
	O14684	P26641
	P02675	O75173
	P07093	P20700
	P35625	Q00610
	Q92743	P24043
	P22352	O15230
	Q3LXA3	P11047
	P13727	P00533
	P07203	Q59EG0
	Q6UW68	O95965
	Q86VI3	P20073
	Q9NP78	A2VEC9
	Q9BXX0	P15924
	P25391	Q9Y6C9
	P24821	P00338
	P11142	P35232
	P02768	P06576
	Q03252	Q02218
	P02679	P55084
	P68032	P40939
	P05787	P22695
	P05783	Q07021
	O43852	P61604
	Q9UBS4	P49748
	P63261	P36957
	P02679	Q06828
	P02671	Q13586
	P52907	Q9Y6C2
	P09525	Q6P4F7
	P42126	Q15124
	P04792	P21333
	O75340	P21291
	Q15019	Q9Y490
	P11182	Q96DA2
	P02675	Q63ZY3
	P08962	Q15746
	P05109	Q8ND76
	O43699	Q16204
	P27824	Q14980
	P07355	P51858
	P07355	Q6JBY9
	P09525	Q9UPU5
	P10412	Q9NYF8
	P16401	Q53SF7
	P06756	Q8NDW8
	P05556	Q9Y2W1
	P04406	P23396
	P04792	Q53EL6
	P11142	O95359
	P62258	Q9UQ35
	P60709	P02545
	P84077	Q09666
	P12814	Q14247
	P13987	Q8NG31
	Q9BUP0	Q9H116
	P15311	Q5VZU9
	P11021	F5HB82
	P80723	Q9H3N1
	P06733	Q7Z3D6-2
	P14618	P78539
	P29401	G8JLL9
	Q9BQE3	Q96IJ6-2
	P68371	O14949
	P07437	Q12792-3
	Q9NYC9	P31949
	Q05707	P01764
	P00747	P08758
	Q6ZWJ8	P37198
	Q9NZV1	P35244
	P23142	P20591
	Q6ZWJ8	Q13057-2
	Q05707	B1AHL2
	P10809	Q13641
	Q5T5P2	P08729
	P00747	P01611
	Q8N201	Q9BUN8
	P35749	P07686
	P08133	P07355-2
	P22105	B0QZ18
	P21796	P48307
	P14543	P62424
	P13639	C9JUF4
	Q99683	P40121
	P23142	B7ZKJ8
	P05160	O75369-8
	Q8NBH6	P50897
	Q07954	Q5TDH0-3
	Q14112	P07996
	P82987	Q07955-2
	P78527	Q16836-2
	Q8N4U6	P10619
	Q86XX4	P24666
	P26641	P49792
	O75173	P19823
	P20700	Q9Y5K8
	Q00610	P19827
	P55268	P50453
	P02751	E9PF86
	P55268	Q9H299
	P35555	P08727
	P24043	P49257
	P35555	P62249
	P35555	P80303
	O15230	P02753
	P11047	P02042
	P24043	O95782
	P35555	F8VXB4
	P02751	Q15149
	P98160	D6RIE3
	P00533	Q9UFN0
	Q59EG0	P11279
	O95965	H3BP20
	P02751	Q9UDW1
	O15230	G8JLA8
	P98160	Q99856
	P23229	P98179
	P20073	Q9H4M9
	P98160	Q7Z7H5
	A2VEC9	P31153
	P35555	Q9BUL8
	Q9BUP0	P14317
	P05108	Q9UHG3
	P15924	Q9Y6E2
	Q9Y6C9	Q01082
	P00338	Q70J99-3
	P35232	Q9NR45
	O14773	P39060
	P07195	Q92973
	P30044	P62333
	Q00610	Q07065
	Q9Y2Q3	B3KS98
	P06576	Q99685
	Q02218	P46777
	P55084	P80421
	P02786	P04179
	P21980	P09104
	P40939	H3BLZ8
	P30048	P08236
	P22695	J3QQ67
	Q07021	O75923-13
	P61604	P62753
	P12532	Q15075
	P49748	P38117-2
	P11142	P05387
	P36957	P30040
	P40926	O15554
	P02790	P17858
	Q06828	Q5TDG2
	Q13586	Q9NSA0
	Q9Y6C2	G8JL86
	Q6P4F7	Q15424
	Q15124	Q14152
	P21333	J3QRU4
	P21291	Q9BWM7
	Q9Y490	J3KN16
	Q96DA2	P01593
	P69891	O95834-2
	Q63ZY3	P62873
	P69891	P37840
	P69892	Q9H7M9
	P18206	P13010
	Q15746	Q16718
	P01042	Q15413
	Q8ND76	F8VW96
	P27824	Q66K66
	Q16204	B7ZLE5
	Q14980	Q16557
	Q01130	P01233
	O60829	P11465
	P51858	Q96QL5
	Q6JBY9	P30086
	Q9UPU5	P61769
	Q9NYF8	Q12841
	Q53SF7	P40925
	Q8NDW8	Q9BS26
	Q9Y2W1	Q15828
	P23396	P26599
	Q53EL6	P46782
	O95359	P30153
	Q9UQ35	P08263
	P02545	P14550
	Q9UQ35	P0DMV8
	Q9UQ35	P25786
	Q09666	P18669
	P02545	P06703
	P02545
	Q14247	P0DML2
	Q9NYF8	P61978
	Q8NG31	BA71275
	Q9H116	P62136
	Q5VZU9	P01584
	F5HB82	P63104
	P02751	Q99798
	Q9H3N1	P07951
	Q7Z3D6-2	P14314
	P78539	P30084
	P30626	P02766
	G8JLL9	Q8WZ42
	P02008	P19404
	Q96IJ6-2	P60660
	O14949	Q7Z7J6
	Q12792-3	P13645
	P31949	O75874
	Q14956	A0A024R3X4
	P09466	A0A1L1UHR1
	Q9BXP8	N/A
	P01764	Q6FHU2
	P08758	A0A024R4F1
	P37198	P25787
	P35244	Q01469
	P20591	P07237
	Q13057-2	P09622
	P17813	Q9BS26
	B1AHL2	Q13011
	Q6Q4G3	Q9BVV7
	Q13641
	P08729
	C9JF17
	P01611
	Q9NV70
	P08133
	Q9BUN8
	P07686
	P00747
	P07355-2
	B0QZ18
	P48307
	P00734
	P62424
	C9JUF4
	P40121
	B7ZKJ8
	P23368
	O95833
	O75369-8
	P50897
	Q5TDH0-3
	P07996
	Q07955-2
	P01876
	Q16836-2
	P10619
	P50454
	P24666
	P04004
	P50995
	P49792
	P19823
	Q9Y5K8
	P19827
	P50453
	E9PF86
	Q9H299
	Q13162
	P08727
	P49257
	P00450
	O60701
	P62249
	P80303
	P02753
	P02042
	O95782
	P16401
	Q14554
	F8VXB4
	Q15149
	D6RIE3
	P05783
	Q9UFN0
	P11279
	H3BP20
	Q9UDW1
	G8JLA8
	Q96HE7
	Q99856
	P98179
	P04083
	Q9H4M9
	Q6NZI2
	P08473
	Q7Z7H5
	P31153
	P78527
	Q9BUL8
	Q14213
	P14317
	Q9UHG3
	Q9Y6E2
	Q15293
	Q01082
	P49821
	Q70J99-3
	Q9NR45
	P39060
	O75340
	Q92973
	P62333
	Q07065
	B3KS98
	P80723
	P05108
	Q99685
	P06733
	P46777
	P80421
	P04179
	P09104
	P51884
	Q00610
	H3BLZ8
	P08236
	J3QQ67
	O75923-13
	P62753
	P13804
	P40939
	Q15075
	P38117-2
	P55084
	P05387
	P30040
	O15554
	P17858
	P27797
	Q5TDG2
	Q9NSA0
	G8JL86
	P05556
	Q15424
	P04406
	Q14152
	Q06830
	J3QRU4
	Q9BWM7
	J3KN16
	P31939
	P37059
	P07738
	P02768
	P01593
	O95834-2
	P21980
	P01857
	P68871
	P62873
	P69891
	P37840
	P69905
	P05120
	Q9H7M9
	P04040
	P13010
	Q16718
	Q15413
	P00738
	F8VW96
	Q66K66
	B7ZLE5
	O43707
	P60709
	P37802
	Q16557
	P01233
	P11465
	P31949
	Q96QL5
	P30086
	P61769
	P00488
	Q12841
	P40925
	P07355
	Q9BS26
	P02787
	Q96TA1
	Q15828
	P26599
	P46782
	P27824
	P30153
	P63261
	P08263
	P30041
	P14550
	P10809
	P07437
	P0DMV8
	P0DMV8
	P02765
	P25786
	P15311
	P30101
	P18669
	P06703
	P32119
	P0DML2
	P04792
	P11021
	O95833
	P08670
	P02768
	P52907
	P61978
	BA71275
	P62136
	P01584
	P01584
	P08727
	P11021
	P63104
	P50395
	Q06830
	P08758
	Q99798
	P07951
	P45880
	P14314
	P60709
	P49411
	P07900
	P06733
	P04792
	P07355
	P04040
	P07355
	P00915
	P04406
	P14625
	O95833
	P30084
	P02647
	P07237
	P00441
	P63261
	P30048
	P11142
	P32119
	P02766
	P04792
	P11021
	Q8WZ42
	P35232
	P27824
	P04083
	P19404
	O95833
	P60660
	Q7Z7J6
	P13645
	P60660
	P09211
	O75874
	A0A024R3X4
	A0A1L1UHR1
	O00299
	N/A
	N/A
	N/A
	Q6FHU2
	A0A024R4F1
	P30101
	P30040
	P25787
	N/A
	Q01469
	P07237
	P09622
	Q9BS26
	P30101
	Q13011
	Q9BVV7
	P32119

## Sheet: highly-confident
article	Accession	Gene name	Protein name	regulation	reported PE/C ratio
J Proteome Res. 2017 Dec 1;16(12)	O95833	CLIC3	Chloride intracellular channel protein 3	PE > C	1.63
PLoS One. 2013 Oct 18;8(10)	O95833	CLIC3	Chloride intracellular channel protein 3	PE > C	2.783
Gynecol Obstet Invest 2011;71:151–157	O95833	CLIC3	Chloride intracellular channel protein 3	PE > C	*	* Numeric value not available
Placenta. 2010 Feb;31(2)	O95833	CLIC3	Chloride intracellular channel 3	PE > C	1.55
Anal Chim Acta. 2008 Nov 23;629(1-2)	O95833	CLIC3	Chloride intracellular channel protein 3	PE > C	*	* Numeric value not available
J Proteome Res. 2017 Feb 3;16(2)	P00747	PLG	Plasminogen	PE > C	1.4622
J Proteome Res. 2017 Dec 1;16(12)	P00747	PLG	Plasminogen	PE < C	0.6711
Cell Biochem Biophys. 2014 Jun;69(2)	P00747	PLG	Plasminogen	PE > C	2.39
Cell Biochem Biophys. 2014 Jun;69(2)	P00747	PLMN	Plasminogen	duplicated result	3.6
PLoS One. 2013 Oct 18;8(10)	P00747	PLG	Plasminogen	PE > C	3.035
J Proteome Res. 2017 Dec 1;16(12)	P02008	HBZ	Hemoglobin subunit zeta	PE > C	1.99
Biochim Biophys Acta Proteins Proteom. 2017 Sep;1865(9)	P02008	HBZ	Hemoglobin subunit zeta	PE > C	2.9786
PLoS One. 2013 Oct 18;8(10)	P02008	HBZ	Hemoglobin subunit zeta	PE > C	4.965
J Proteome Res. 2017 Feb 3;16(2)	P02675	FGB	Fibrinogen beta chain	PE < C	0.7145
Biochim Biophys Acta Proteins Proteom. 2017 Sep;1865(9)	P02675	FGB	Fibrinogen beta chain	PE < C	0.6146
J Korean Med Sci. 2015 Jun;30(6)	P02675	FGB	Fibrinogen beta Chain	PE < C	*	* Numeric value not available
J Proteome Res. 2017 Feb 3;16(2)	P02679	FGG	Isoform Gamma-A of Fibrinogen gamma chain	PE < C	0.6736
J Proteome Res. 2017 Dec 1;16(12)	P02679	FGG	Fibrinogen gamma chain	PE < C	0.6135
Biochim Biophys Acta Proteins Proteom. 2017 Sep;1865(9)	P02679	FGG	Fibrinogen gamma chain	PE < C	0.6551
J Korean Med Sci. 2015 Jun;30(6)	P02679	FGG	Fibrinogen gamma	PE > C	*	* Numeric value not available
J Korean Med Sci. 2015 Jun;30(6)	P02679	FGG	Fibrinogen fragment D	duplicated result	*	* Numeric value not available
J Proteome Res. 2017 Feb 3;16(2)	P02768	ALB	Serum albumin	PE < C	0.7229
J Proteome Res. 2017 Dec 1;16(12)	P02768	ALB	Serum albumin	PE < C	0.4115
J Korean Med Sci. 2015 Jun;30(6)	P02768	ALB	Serum albumin	PE < C	*	* Numeric value not available
PLoS One. 2013 Oct 18;8(10)	P02768	ALB	Serum albumin	PE < C	0.6112
Gynecol Obstet Invest 2011;71:151–157	P02768	ALB	Serum Albumin	PE < C	*	* Numeric value not available
Proteomics Clin Appl. 2018 Sep;12(5)	P04040	CAT	Catalase	PE > C	1.12362
J Proteome Res. 2017 Feb 3;16(2)	P04040	CAT	Catalase	PE > C	1.2556
J Proteome Res. 2017 Dec 1;16(12)	P04040	CAT	Catalase	PE < C	0.7246
Biochim Biophys Acta Proteins Proteom. 2017 Sep;1865(9)	P04040	CAT	Catalase	PE > C	1.5654
PLoS One. 2013 Oct 18;8(10)	P04040	CAT	Catalase	PE < C	0.4562
Biol Reprod. 2011 May;84(5)	P04040	CAT	Catalase	PE > C	1.6
Clin Proteomics.2014 Nov 19;11(1):40	P04406	GAPDH	Glyceraldehyde-3-phospahte dehydrogenase	PE > C	> 2
PLoS One. 2013 Oct 18;8(10)	P04406	GAPDH	Glyceraldehyde-3-phosphate dehydrogenase	PE > C	1.527
Biol Reprod. 2011 May;84(5)	P04406	GAPDH	Glyceraldehyde-3-phosphate dehydrogenase	PE > C	2.28
J Korean Med Sci. 2015 Jun;30(6)	P04792	HSPB1	Heat shock 27 kDa protein 1	PE > C	*	* Numeric value not available
Clin Proteomics.2014 Nov 19;11(1):40	P04792	HSPB	Heat schock protein beta-1	PE > C	> 2
Gynecol Obstet Invest 2011;71:151–157	P04792	HSPB1	Heat shock protein 27	PE > C	*	* Numeric value not available
Biol Reprod. 2011 May;84(5)	P04792	HSPB1	Heat shock 27 kDa protein 1	PE > C	1.31
Anal Chim Acta. 2008 Nov 23;629(1-2)	P04792	HSPB1	Heat shock 27 kDa protein 1	PE > C	*	* Numeric value not available
J Proteome Res. 2017 Feb 3;16(2)	P05108	CYP11A1	Cholesterol side-chain cleavage enzyme, mitochondrial	PE < C	0.7022
J Proteome Res. 2017 Dec 1;16(12)	P05108	CYP11A1	Cholesterol side-chain cleavage enzyme, mitochondrial	PE > C	2.06
PLoS One. 2013 May 9;8(5)	P05108	CYP11A1	cytochrome P450, family 11, subfamily A, polypeptide 1	PE > C	3.45
PLoS One. 2013 Oct 18;8(10)	P05108	CYP11A1	Cholesterol side-chain cleavage enzyme, mitochondrial	PE > C	1.696
J Proteome Res. 2017 Feb 3;16(2)	P08133	ANXA6	Annexin A6	PE > C	1.6206
Cell Biochem Biophys. 2014 Jun;69(2)	P08133	ANXA6	Annexin A6	PE > C	4.4
PLoS One. 2013 Oct 18;8(10)	P08133	ANXA6	Annexin A6	PE > C	3.101
BMC Pregnancy Childbirth. 2018 Nov 7;18(1)	P09525	ANXA4	Annexin A4	PE > C	1.251
J Proteome Res. 2017 Feb 3;16(2)	P09525	ANXA4	Annexin A4	PE < C	0.6847
J Korean Med Sci. 2015 Jun;30(6)	P09525	ANXA4	Annexin A4	PE > C	*	* Numeric value not available
Clin Proteomics.2014 Nov 19;11(1):40	P09525	ANXA4	annexin A4	PE > C	> 2
Proteomics Clin Appl. 2018 Sep;12(5)	P11021	HSPA5	Endoplasmic reticulum chaperone BiP	PE < C	0.50062
J Proteome Res. 2017 Feb 3;16(2)	P11021	HSPA5	78 kDa glucose-regulated protein	PE > C	2.9735
Clin Proteomics.2014 Nov 19;11(1):40	P11021	HSPA5	Endoplasmic reticulum chaperone BiP	PE > C	> 2
Gynecol Obstet Invest 2011;71:151–157	P11021	HSPA5	Endoplasmic reticulum chaperone BiP	PE > C	*	* Numeric value not available
Biol Reprod. 2011 May;84(5)	P11021	HSPA5	Heat shock 70 kDa protein 7	PE < C	0.64
Anal Chim Acta. 2008 Nov 23;629(1-2)	P11021	HSPA5	78 kDa glucose-regulated protein precursor	PE > C	*	* Numeric value not available
BMC Pregnancy Childbirth. 2018 Nov 7;18(1)	P17948	FLT1	Vascular endothelial growth factor receptor 1	PE > C	1.377
J Proteome Res. 2017 Feb 3;16(2)	P17948	FLT1	Vascular endothelial growth factor receptor 1	PE > C	1.4119
J Proteome Res. 2017 Dec 1;16(12)	P17948	FLT1	Vascular endothelial growth factor receptor 1	PE > C	2.82
Proteomics Clin Appl. 2018 Sep;12(5)	P31939	ATIC	Bifunctional purine biosynthesis protein PURH	PE > C	1.01896
J Proteome Res. 2017 Dec 1;16(12)	P31939	ATIC	Bifunctional purine biosynthesis protein PURH	PE > C	1.38
PLoS One. 2013 Oct 18;8(10)	P31939	ATIC	Bifunctional purine biosynthesis protein PURH	PE > C	1.504
Proteomics Clin Appl. 2018 Sep;12(5)	P32119	PRDX2	Peroxiredoxin-2	PE > C	1.70799
J Proteome Res. 2017 Feb 3;16(2)	P32119	PRDX2	Peroxiredoxin-2	PE > C	1.361
Biochim Biophys Acta Proteins Proteom. 2017 Sep;1865(9)	P32119	PRDX2	Peroxiredoxin-2	PE > C	1.5625
Gynecol Obstet Invest 2011;71:151–157	P32119	PRDX2	Peroxiredoxin 2	PE > C	*	* Numeric value not available
Placenta. 2010 Feb;31(2)	P32119	PRDX2	Peroxiredoxin 2 isoform a	PE < C	0.7861
Gynecol Obstet Invest 2007;64:17–23	P32119	PRDX2	Peroxiredoxin-2	PE < C	*	* Numeric value not available
J Korean Med Sci. 2015 Jun;30(6)	P63261	ACTG1	Actin, cytoplasmic	PE < C	*	* Numeric value not available
Proteomics. 2011 Oct;11(20)	P63261	ACTG1	Actin, γ 1 propeptide	PE < C	*	* Numeric value not available
Placenta. 2010 Feb;31(2)	P63261	ACTG1	Actin, gamma 1 propeptide	PE < C	0.6151
BMC Pregnancy Childbirth. 2018 Nov 7;18(1)	Q9BXP8	PAPPA2	Pappalysin-2	PE > C	1.221
J Proteome Res. 2017 Dec 1;16(12)	Q9BXP8	PAPPA2	Pappalysin-2	PE > C	1.57
PLoS One. 2013 Oct 18;8(10)	Q9BXP8	PAPPA2	Pappalysin-2	PE > C	3.888
