# Supplementary material for: Quantitative proteomics-based analyses performed on pre-eclampsia samples in the 2004–2020 period: a systematic review
Source: Clin Proteomics. 2021 Jan 26;18:6. doi: 10.1186/s12014-021-09313-1 (PMC7836571; doi:10.1186/s12014-021-09313-1)
Supplement: Supplementary file 3 — Additional file 3: Table S2. Complete list of proteins described in the literature as differentially regulated from serum/plasma samples. [file 12014_2021_9313_MOESM3_ESM.xlsx]

## Sheet: All redundant proteins
article	Accession	Gene name	Protein name	regulation	sample collection(1)	sample collection(2)
PLOS One 2019	P08514	ITGA2B	Integrin alpha-IIb	PE>C	Tri-1	early PE
PLOS One 2019	P09237	MMP7	Matrilysin	PE>C	Tri-1	early PE
Front. Immunol. 2018	P00747	PLG	Plasminogen	PE<C	Tri-1	Pre-term
Front. Immunol. 2018	P00751	CFB	Complement factor B	PE<C	Tri-1	Pre-term
Front. Immunol. 2018	P10643	C7	Complement component C7	PE<C	Tri-1	Pre-term
Front. Immunol. 2018	P04196	HRG	Histidine-rich glycoprotein	PE<C	Tri-1	Pre-term
Front. Immunol. 2018	P04217	A1BG	Alpha-1B-glycoprotein	PE<C	Tri-1	Pre-term
Front. Immunol. 2018	P02749	APOH	Beta-2-glycoprotein 1	PE>C	Tri-1	Pre-term
Front. Immunol. 2018	P0C0L4	C4A	Complement C4-A	PE>C	Tri-1	Pre-term
Front. Immunol. 2018	P01042	KNG1	Kininogen-1	PE<C	Tri-1	Pre-term
Front. Immunol. 2018	P08603	CFH	Complement factor H	PE<C	Tri-1	Pre-term
Front. Immunol. 2018	P02746	C1QB	Complement C1q subcomponent subunit B	PE<C	Tri-1	Pre-term
Front. Immunol. 2018	Q86YZ3	HRNR	Hornerin	PE<C	Tri-1	term
Front. Immunol. 2018	Q14624	ITIH4	Inter-alpha-trypsin inhibitor heavy chain H4	PE<C	Tri-1	term
Front. Immunol. 2018	P00450	CP	Ceruloplasmin	PE<C	Tri-1	term
Front. Immunol. 2018	P10643	C7	Complement component C7	PE<C	Tri-1	term
Front. Immunol. 2018	P00747	PLG	Plasminogen	PE>C	Tri-1	term
Front. Immunol. 2018	A2RTY6	ITIH2	Inter-alpha (globulin) inhibitor H2	PE>C	Tri-1	term
Front. Immunol. 2018	Q9UGM5	FETUB	Fetuin-B	PE>C	Tri-1	term
Front. Immunol. 2018	P01019	AGT	Angiotensinogen	PE>C	Tri-1	term
Front. Immunol. 2018	P08571	CD14	Monocyte differentiation antigen CD14	PE>C	Tri-1	term
Front. Immunol. 2018	P02774	GC	Vitamin D-binding protein	PE>C	Tri-1	term
Front. Immunol. 2018	P36955	SERPINF1	Pigment epithelium-derived factor	PE>C	Tri-1	term
Front. Immunol. 2018	P01011	SERPINA3	Alpha-1-antichymotrypsin	PE<C	Tri-1	term
Sci. Rep. 2017	P01375	TNF	Tumor necrosis factor	PE>C	Tri-1	term PE
Sci. Rep. 2017	P62945	RPL41	60S ribosomal protein L41	PE>C	Tri-1	term PE
Sci. Rep. 2017	P62380	TBPL1	TATA box-binding protein-like protein 1	PE>C	Tri-1	term PE
Sci. Rep. 2017	P56381	ATP5F1E	ATP synthase subunit epsilon, mitochondrial	PE>C	Tri-1	term PE
PLOS One 2017	P09237	MMP7	Matrilysin	PE>C	Tri-1	late PE
Expert Rev Proteomics. 2017	P02765	AHSG	Alpha-2-HS-glycoprotein	PE<C	Tri-1	early PE
Expert Rev Proteomics. 2017	P02749	APOH	Beta-2-glycoprotein 1	PE<C	Tri-1	early PE
Expert Rev Proteomics. 2017	P00751	CFB	Complement Factor B	PE<C	Tri-1	early PE
Expert Rev Proteomics. 2017	P00738	HP	Haptoglobin	PE<C	Tri-1	early PE
Expert Rev Proteomics. 2017	P04004	VTN	Vitronectin	PE<C	Tri-1	early PE
Expert Rev Proteomics. 2017	P25311	AZGP1	Zinc-alpha-2-glycoprotein	PE<C	Tri-1	early PE
Expert Rev Proteomics. 2017	P01009	SERPINA1	Alpha-1-antitrypsin	PE>C	Tri-1	early PE
Expert Rev Proteomics. 2017	O43866	CD5L	CD5 antigen-like	PE>C	Tri-1	early PE
Expert Rev Proteomics. 2017	P35527	KRT9	Keratin, type I cytoskeletal 9	PE>C	Tri-1	early PE
Expert Rev Proteomics. 2017	P41218	MNDA	Myeloid cell nuclear differentiation antigen	PE>C	Tri-1	early PE
Expert Rev Proteomics. 2017	P02787	TF	Transferrin	PE>C	Tri-1	early PE
Expert Rev Proteomics. 2017	P02774	GC	Vitamin D-binding protein	PE>C	Tri-1	early PE
J Biomed Biotechnol. 2012	P02679	FGG	Fibrinogen Fragment D	PE>C	Tri-1	¿??
J Biomed Biotechnol. 2012	P10909	CLU	Clusterin isoform 2	PE>C	Tri-1	¿??
J Biomed Biotechnol. 2012	P02647	APOA1	Apolipoprotein A-I	PE>C	Tri-1	¿??
J Biomed Biotechnol. 2012	P02751	FN1	Fibronectin	PE>C	Tri-1	¿??
J Biomed Biotechnol. 2012	P01019	AGT	Angiotensinogen	PE>C	Tri-1	¿??
J Biomed Biotechnol. 2012	P09382	LGALS1	Galectin 3 binding	PE>C	Tri-1	¿??
J Biomed Biotechnol. 2012	P00750	PLAT	Plasminogen	PE>C	Tri-1	¿??
J Biomed Biotechnol. 2012	P02787	TF	Transferrin	PE>C	Tri-1	¿??
J Biomed Biotechnol. 2012	P04003	C4BPA	C4 beta binding	PE>C	Tri-1	¿??
J Biomed Biotechnol. 2012	P02790	HPX	Hemopexin	PE>C	Tri-1	¿??
J Proteome Res. 2010	P02741	CRP	C-reactive protein	PE>C	Tri-1	severe and mild PE
J Proteome Res. 2010	P02743	APCS	Serum amyloid P-component	PE>C	Tri-1	(*) contradictory regulation for mild PE
J Proteome Res. 2010	Q9BXR6	CFHR5	Complement factor H-related protein 5	PE>C	Tri-1
J Proteome Res. 2010	P12955	PEPD	Xaa-Pro dipeptidase (*)	PE>C	Tri-1
J Proteome Res. 2010	Q9Y6V0	PCLO	Protein piccolo (*)	PE>C	Tri-1
J Proteome Res. 2010	Q9H4B7	TUBB1	Tubulin beta-1 chain	PE>C	Tri-1
J Proteome Res. 2010	Q14118	DAG1	Dystroglycan	PE>C	Tri-1
J Proteome Res. 2010	P04040	CAT	Catalase (*)	PE>C	Tri-1
J Proteome Res. 2010	P00915	CA1	Carbonic anhydrase 1	PE>C	Tri-1
J Proteome Res. 2010	P05362	ICAM1	Intercellular adhesion molecule 1	PE>C	Tri-1
J Proteome Res. 2010	Q08380	LGALS3BP	Galectin-3-binding protein	PE>C	Tri-1
J Proteome Res. 2010	P02787	TF	Serotransferrin	PE>C	Tri-1
J Proteome Res. 2010	P02753	RBP4	Plasma retinol-binding protein	PE>C	Tri-1
J Proteome Res. 2010	P01233	CGB3	Choriogonadotropin subunit beta	PE>C	Tri-1
J Proteome Res. 2010	P20742	PZP	Pregnancy zone protein (*)	PE>C	Tri-1
J Proteome Res. 2010	P08185	SERPINA6	Corticosteroid-binding globulin	PE>C	Tri-1
J Proteome Res. 2010	P08697	SERPINF2	Alpha-2-antiplasmin	PE<C	Tri-1
J Proteome Res. 2010	P25054	APC	Adenomatous polyposis coli protein (*)	PE<C	Tri-1
J Proteome Res. 2010	P22064	LTBP1	Latent-transforming growth factor beta-binding (*)	PE<C	Tri-1
J Proteome Res. 2010	P02671	FGA	Fibrinogen alpha chain	PE<C	Tri-1
J Proteome Res. 2010	P00740	F9	Coagulation factor IX	PE<C	Tri-1
J Proteome Res. 2010	P04275	VWF	von Willebrand factor	PE<C	Tri-1
J Proteome Res. 2010	P49747	COMP	Cartilage oligomeric matrix protein	PE<C	Tri-1
J Proteome Res. 2010	Q04756	HGFAC	Hepatocyte growth factor activator	PE<C	Tri-1
J Proteome Res. 2010	P02746	C1QB	Complement C1q subcomponent subunit B	PE<C	Tri-1
J Proteome Res. 2010	P13796	LCP1	Plastin-2	PE<C	Tri-1
J Proteome Res. 2010	P02747	C1QC	Complement C1q subcomponent subunit C	PE<C	Tri-1
J Proteome Res. 2010	P40197	GP5	Platelet glycoprotein V	PE<C	Tri-1
J Proteome Res. 2010	P10721	KIT	Mast/stem cell growth factor receptor	PE<C	Tri-1
J Proteome Res. 2010	Q16610	ECM1	Extracellular matrix protein 1	PE<C	Tri-1
J Proteome Res. 2010	P02745	C1QA	Complement C1q subcomponent subunit A	PE<C	Tri-1
J Proteome Res. 2010	Q8WZ75	ROBO4	Roundabout homologue 4	PE<C	Tri-1
J Proteome Res. 2010	Q76LX8	ADAMTS13	ADAMTS-13	PE<C	Tri-1
J Proteome Res. 2010	P05155	SERPING1	Plasma protease C1 inhibitor	PE<C	Tri-1
J Proteome Res. 2010	P55058	PLTP	Phospholipid transfer protein	PE<C	Tri-1
J Proteome Res. 2010	Q16208	CD44	CD44 antigen	PE<C	Tri-1
J Proteome Res. 2010	P01243	CSH1	Chorionic somatomammotropin hormone	PE<C	Tri-1
J Proteome Res. 2010	P02675	FGB	Fibrinogen beta chain	PE<C	Tri-1
PLoS One. 2019	P08514	ITGA2B	Integrin alpha-Iib	PE>C	early Tri-2	early PE
PLoS One. 2019	P09237	MMP7	Matrilysin	PE>C	early Tri-2
PLoS One. 2019	P39900	MMP12	Macrophage metalloelastase	PE<C	early/late Tri-2
PLoS One. 2019	P08476	INHBA	Inhibin beta A chain	PE>C	early/late Tri-2
PLoS One. 2019	P49763	PlGF	Placenta growth factor	PE<C	early/late Tri-2
PLoS One. 2019	P15692	VEGFA	Vascular endothelial growth factor A	PE<C	early/late Tri-2
PLoS One. 2019	Q01638	IL1RL1	Interleukin-1 receptor-like 1	PE>C	early/late Tri-2
PLoS One. 2019	O43699	SIGLEC6	Sialic acid-binding Ig-like lectin 6	PE>C	early/late Tri-2
PLoS One. 2019	Q15485	FCN2	Ficolin-2	PE<C	early/late Tri-2
PLoS One. 2019	P00751	CFB	Complement factor B	PE<C	early Tri-2
PLoS One. 2019	P02753	RBP4	Retinol-binding protein 4	PE>C	early Tri-2
PLoS One. 2019	P16035	TIMP2	Metalloproteinase inhibitor 2	PE>C	early Tri-2
PLoS One. 2019	Q9P0G3	KLK14	Kallikrein-14	PE>C	early Tri-2
PLoS One. 2019	P26842	CD27	CD27 antigen	PE>C	early Tri-2
PLoS One. 2019	P63098	PPP3R1	Calcineurin subunit B type 1	PE>C	early Tri-2
PLoS One. 2019	Q14982	OBCAM	Opioid-binding protein/cell adhesion molecule	PE>C	early Tri-2
PLoS One. 2019	O00408	PDE2A	cGMP-dependent 3',5'-cyclic phosphodiesterase	PE>C	early Tri-2
PLoS One. 2019	P35613	BSG	Basigin	PE>C	early Tri-2
PLoS One. 2019	Q9UK85	DKKL1	Dickkopf-like protein 1	PE>C	early Tri-2
PLoS One. 2019	P12268	IMPDH2	Inosine-5'-monophosphate dehydrogenase 2	PE>C	early Tri-2
PLoS One. 2019	O95571	ETHE1	Persulfide dioxygenase ETHE1, mitochondrial	PE<C	early Tri-2
PLoS One. 2019	P02647	APOA1	Apolipoprotein A-I	PE>C	early Tri-2
PLoS One. 2019	P08684	CYP3A4	Cytochrome P450 3A4	PE<C	early Tri-2
PLoS One. 2019	P00734	F2	Prothrombin	PE>C	early Tri-2
PLoS One. 2019	Q96KP4	CNDP2	Cytosolic non-specific dipeptidase	PE>C	early Tri-2
PLoS One. 2019	P18084	ITGB5	Integrin beta-5	PE<C	early Tri-2
PLoS One. 2019	P09429	HMG1	High mobility group protein B1	PE>C	early Tri-2
PLoS One. 2019	P09211	GSTP1	Glutathione S-transferase P	PE<C	early Tri-2
PLoS One. 2019	P13497	BMP1	Bone morphogenetic protein 1	PE>C	early Tri-2
PLoS One. 2019	Q16623	STX1A	Syntaxin-1A	PE>C	early Tri-2
PLoS One. 2019	O95388	WISP1	CCN family member 4	PE>C	early Tri-2
PLoS One. 2019	P55285	CDH6	Cadherin-6	PE>C	early Tri-2
PLoS One. 2019	P62826	RAN	GTP-binding nuclear protein Ran	PE>C	early Tri-2
PLoS One. 2019	Q08752	PPID	Peptidyl-prolyl cis-trans isomerase D	PE>C	early Tri-2
PLoS One. 2019	P49336	CDK8	Cyclin-dependent kinase 8	PE>C	early Tri-2
PLoS One. 2019	P20231	TPSB2	Tryptase beta-2	PE<C	early Tri-2
PLoS One. 2019	O94768	STK17B	Serine/threonine-protein kinase 17B	PE>C	early Tri-2
PLoS One. 2019	P14543	NID1	Nidogen-1	PE>C	late Tri-2
PLoS One. 2019	Q02763	TEK	Angiopoietin-1 receptor	PE<C	late Tri-2
PLoS One. 2019	P18428	LBP	Lipopolysaccharide-binding protein	PE<C	late Tri-2
PLoS One. 2019	P48061	SDF1	Stromal cell-derived factor 1	PE>C	late Tri-2
PLoS One. 2019	P52823	STC1	Stanniocalcin-1	PE>C	late Tri-2
PLoS One. 2019	Q14112	NID2	Nidogen-2	PE>C	late Tri-2
PLoS One. 2019	Q99983	OMD	Osteomodulin	PE>C	late Tri-2
PLoS One. 2019	P12830	CDH1	Cadherin-1	PE>C	late Tri-2
PLoS One. 2019	Q9UM11	CDH1	Fizzy-related protein homolog	PE>C	late Tri-2
PLoS One. 2019	P51671	CCL11	Eotaxin	PE>C	late Tri-2
PLoS One. 2019	P0C0S5	H2AZ1	Histone H2A.Z	PE>C	late Tri-2
PLoS One. 2019	P04083	ANXA1	Annexin A1	PE>C	late Tri-2
PLoS One. 2019	P30533	LRPAP1	alpha-2-macroglobulin receptor-associated protein	PE<C	late Tri-2
Proteomics Clin Appl. 2019	P06703	S100A6	Protein S100-A6	PE<C	Tri-2	early PE + late PE
PLoS One. 2017	Q08752	PPID	Peptidyl-prolyl cis-trans isomerase D	PE>C	early/late Tri-2	mild/severe PE
PLoS One. 2017	P62826	RAN	GTP-binding nuclear protein Ran	PE>C	early/late Tri-2
PLoS One. 2017	P09237	MMP7	Matrilysin	PE>C	early/late Tri-2
PLoS One. 2017	P49336	CDK8	Cyclin-dependent kinase 8:Cyclin-C complex	PE>C	early/late Tri-2
PLoS One. 2017	P0DMV8	HSPA1A	Heat shock 70 kDa protein 1A/1B	PE<C	early/late Tri-2
PLoS One. 2017	P13497	BMP1	Bone morphogenetic protein 1	PE>C	early Tri-2
PLoS One. 2017	P09429	HMGB1	High mobility group protein box 1	PE>C	early Tri-2
PLoS One. 2017	P09211	GSTP1	Glutathione S-transferase P	PE<C	early Tri-2
PLoS One. 2017	P0C0L5	C4B	Complement C4b	PE<C	early Tri-2
PLoS One. 2017	P08514	ITGA2B	Integrin alpha-IIb: beta-3 complex	PE>C	early Tri-2
PLoS One. 2017	P07478	PRSS2	Trypsin-2	PE>C	early Tri-2
PLoS One. 2017	P08684	CYP3A4	Cytochrome P450 3A4	PE<C	early Tri-2
PLoS One. 2017	P01584	IL1B	Interleukin-1 beta	PE<C	early Tri-2
PLoS One. 2017	Q13316	DMP1	Dentin matrix acidic phosphoprotein 1	PE<C	early Tri-2
PLoS One. 2017	P06756	ITGAV	Integrin alpha-V: beta-5 complex	PE<C	early Tri-2
PLoS One. 2017	P16333	NCK1	Cytoplasmic protein NCK1	PE<C	early Tri-2
PLoS One. 2017	P42081	CD86	T-lymphocyte activation antigen CD86	PE<C	early Tri-2
PLoS One. 2017	P15692	VEGFA	Vascular endothelial growth factor A, isoform 121	PE<C	early Tri-2
PLoS One. 2017	P51452	DUSP3	Dual specificity protein phosphatase 3	PE<C	early Tri-2
PLoS One. 2017	P17612	PRKACA	cAMP-dependent protein kinase catalytic subunit alpha	PE<C	early Tri-2
Proteomics. 2016	P09871	C1S	Complement C1s subcomponent	PE>C	Tri-2	¿??
Proteomics. 2016	P00738	HP	Haptoglobin	PE>C	Tri-2
Proteomics. 2016	P69905	HBA1	Hemoglobin subunit alpha	PE>C	Tri-2
Proteomics. 2016	P68871	HBB	Hemoglobin subunit beta	PE>C	Tri-2
Proteomics. 2016	P02741	CRP	C-reactive protein	PE>C	Tri-2
Proteomics. 2016	P02760	AMBP	Protein AMBP	PE>C	Tri-2
Proteomics. 2016	P02654	APOC1	Apolipoprotein C-I	PE>C	Tri-2
Proteomics. 2016	B7Z1F8		cDNA FLJ53025, highly similar to Complement C4-B	PE>C	Tri-2
Proteomics. 2016	D6RF35	GC	Vitamin D-binding protein	PE>C	Tri-2
Proteomics. 2016	P68133	ACTA1	Actin, alpha skeletal muscle	PE>C	Tri-2
Proteomics. 2016	O43866	CD5L	CD5 antigen-like	PE>C	Tri-2
Proteomics. 2016	B2R6W1		cDNA, FLJ93143, highly similar to Homo sapiens complement component 7 (C7), mRNA	PE>C	Tri-2
Proteomics. 2016	P00488	F13A1	Coagulation factor XIII A chain	PE>C	Tri-2
Proteomics. 2016	P01860	IGHG3	Ig gamma-3 chain C region	PE>C	Tri-2
Proteomics. 2016	S6BGD6		IgG L chain	PE>C	Tri-2
Proteomics. 2016	P18206-2	VCL	Isoform 1 of Vinculin	PE>C	Tri-2
Proteomics. 2016	P12814-4	ACTN1	Isoform 4 of Alpha-actinin-1	PE>C	Tri-2
Proteomics. 2016	P02746	C1QB	Complement C1q subcomponent subunit B	PE>C	Tri-2
Proteomics. 2016	P02747	C1QC	Complement C1q subcomponent subunit C	PE>C	Tri-2
Proteomics. 2016	A5PL27	CP	CP protein	PE>C	Tri-2
Proteomics. 2016	P01040	CSTA	Cystatin-A	PE>C	Tri-2
Proteomics. 2016	Q14571	ITPR2	Inositol 1,4,5-trisphosphate receptor type 2	PE>C	Tri-2
Proteomics. 2016	P07737	PFN1	Profilin-1	PE>C	Tri-2
Proteomics. 2016	D3DQX7	SAA1	Serum amyloid A protein	PE>C	Tri-2
Proteomics. 2016	P35542	SAA4	Serum amyloid A-4 protein	PE>C	Tri-2
Proteomics. 2016	P63104	YWHAZ	14-3-3 protein zeta/delta	PE>C	Tri-2
Proteomics. 2016	A2KBC6		Anti-FactorVIII scFv (Fragment)	PE>C	Tri-2
Proteomics. 2016	P06727	APOA4	Apolipoprotein A-IV	PE>C	Tri-2
Proteomics. 2016	P04003	C4BPA	C4b-binding protein alpha chain	PE>C	Tri-2
Proteomics. 2016	P31944	CASP14	Caspase-14	PE>C	Tri-2
Proteomics. 2016	A8K6Q8		cDNA FLJ75881, highly similar to Homo sapiens transferrin receptor (p90, CD71) (TFRC), mRNA	PE>C	Tri-2
Proteomics. 2016	A8K1K1		cDNA FLJ76342, highly similar to Homo sapiens carnosine dipeptidase 1 (metallopeptidase M20 family)(CNDP1), mRNA	PE>C	Tri-2
Proteomics. 2016	B2R983		cDNA, FLJ94267, highly similar to Homo sapiens glutathione S-transferase omega 1 (GSTO1), mRNA	PE>C	Tri-2
Proteomics. 2016	P23528	CFL1	Cofilin-1	PE>C	Tri-2
Proteomics. 2016	P81605	DCD	Dermcidin	PE>C	Tri-2
Proteomics. 2016	Q02413	DSG1	Desmoglein-1	PE>C	Tri-2
Proteomics. 2016	P01861	IGHG4	Ig gamma-4 chain C region	PE>C	Tri-2
Proteomics. 2016	P01714		Ig lambda chain V-III region SH	PE>C	Tri-2
Proteomics. 2016	Q0KKI6		Immunoblobulin light chain (Fragment)	PE>C	Tri-2
Proteomics. 2016	P08833	IGFBP1	Insulin-like growth factor-binding protein 1	PE>C	Tri-2
Proteomics. 2016	P04075-2	ALDOA	Isoform 2 of Fructose-bisphosphate aldolase A	PE>C	Tri-2
Proteomics. 2016	P78386	KRT85	Keratin, type II cuticular Hb5	PE>C	Tri-2
Proteomics. 2016	O43790	KRT86	Keratin, type II cuticular Hb6	PE>C	Tri-2
Proteomics. 2016	Q9BYR8	KRTAP3-1	Keratin-associated protein 3-1	PE>C	Tri-2
Proteomics. 2016	Q5U077	LDHB	L-lactate dehydrogenase	PE>C	Tri-2
Proteomics. 2016	O00187	MASP2	Mannan-binding lectin serine protease 2	PE>C	Tri-2
Proteomics. 2016	O15018	PDZD2	PDZ domain-containing protein 2	PE>C	Tri-2
Proteomics. 2016	P62937	PPIA	Peptidyl-prolyl cis-trans isomerase A	PE>C	Tri-2
Proteomics. 2016	A1A508	PRSS3	PRSS3 protein	PE>C	Tri-2
Proteomics. 2016	A0N5G1	V<kappa>1	Rheumatoid factor C6 light chain (Fragment)	PE>C	Tri-2
Proteomics. 2016	P0DJI8	SAA1	Serum amyloid A-1 protein	PE>C	Tri-2
Proteomics. 2016	P0DJI9	SAA2	Serum amyloid A-2 protein	PE>C	Tri-2
Proteomics. 2016	Q6UWP8	SBSN	Suprabasin	PE>C	Tri-2
Proteomics. 2016	Q8WZ42	TTN	Titin	PE>C	Tri-2
Proteomics. 2016	P37802	TAGLN2	Transgelin-2	PE>C	Tri-2
Proteomics. 2016	Q53HE2		Triosephosphate isomerase (Fragment)	PE>C	Tri-2
Proteomics. 2016	O43707	ACTN4	Alpha-actinin-4	PE>C	Tri-2
Proteomics. 2016	P02656	APOC3	Apolipoprotein C-III	PE>C	Tri-2
Proteomics. 2016	Q9Y6R7	FCGBP	IgGFc-binding protein	PE>C	Tri-2
Proteomics. 2016	P01591	IGJ	Immunoglobulin J chain	PE>C	Tri-2
Proteomics. 2016	P01880-2	IGHD	Isoform 2 of Ig delta chain C region	PE>C	Tri-2
Proteomics. 2016	Q14624-2	ITIH4	Isoform 2 of Inter-alpha-trypsin inhibitor heavy chain H4	PE>C	Tri-2
Proteomics. 2016	Q04695	KRT17	Keratin, type I cytoskeletal 17	PE>C	Tri-2
Proteomics. 2016	K7ER74	APOC4-APOC2	Protein APOC4-APOC2	PE>C	Tri-2
Proteomics. 2016	Q8N7G1		Purine nucleoside phosphorylase	PE>C	Tri-2
Proteomics. 2016	O60503	ADCY9	Adenylate cyclase type 9	PE>C	Tri-2
Proteomics. 2016	P02745	C1QA	Complement C1q subcomponent subunit A	PE>C	Tri-2
Proteomics. 2016	P08294	SOD3	Extracellular superoxide dismutase [Cu-Zn]	PE>C	Tri-2
Proteomics. 2016	P58876	HIST1H2BD	Histone H2B type 1-D	PE>C	Tri-2
Proteomics. 2016	P62805	HIST1H4A	Histone H4	PE>C	Tri-2
Proteomics. 2016	O76013-2	KRT36	Isoform 2 of Keratin, type I cuticular Ha6	PE>C	Tri-2
Proteomics. 2016	Q92764	KRT35	Keratin, type I cuticular Ha5	PE>C	Tri-2
Proteomics. 2016	Q9NSB4	KRT82	Keratin, type II cuticular Hb2	PE>C	Tri-2
Proteomics. 2016	P48668	KRT6C	Keratin, type II cytoskeletal 6C	PE>C	Tri-2
Proteomics. 2016	P02775	PPBP	Platelet basic protein	PE>C	Tri-2
Proteomics. 2016	P26447	S100A4	Protein S100-A4	PE>C	Tri-2
Proteomics. 2016	P02647	APOA1	Apolipoprotein A-I	PE<C	Tri-2
Proteomics. 2016	P01023	A2MG	Alpha-2-macroglobulin	PE<C	Tri-2
Proteomics. 2016	Q53YY1	Q53YY1	Angiotensinogen (Serine (Or cysteine) proteinase inhibitor, clade A (Alpha-1 antiproteinase, antitrypsin), member 8)	PE<C	Tri-2
Proteomics. 2016	P02538	K2C6A	Keratin, type II cytoskeletal 6A	PE<C	Tri-2
Proteomics. 2016	B2R950	B2R950	cDNA, FLJ94213, highly similar to Homo sapiens pregnancy-zone protein (PZP), mRNA	PE<C	Tri-2
Proteomics. 2016	P11464-4	PSG1	Isoform 4 of Pregnancy-specific beta-1-glycoprotein 1	PE<C	Tri-2
Proteomics. 2016	P02649	APOE	Apolipoprotein E	PE<C	Tri-2
Proteomics. 2016	Q16557	PSG3	Pregnancy-specific beta-1-glycoprotein 3	PE<C	Tri-2
Proteomics. 2016	Q03591	FHR1	Complement factor H-related protein 1	PE<C	Tri-2
Proteomics. 2016	P13647	K2C5	Keratin, type II cytoskeletal 5	PE<C	Tri-2
Proteomics. 2016	P00742	FA10	Coagulation factor X	PE<C	Tri-2
Proteomics. 2016	D9IWP9	D9IWP9	Beta-2-glycoprotein I (Fragment)	PE<C	Tri-2
Proteomics. 2016	A2RTY6	A2RTY6	Inter-alpha (Globulin) inhibitor H2	PE<C	Tri-2
Proteomics. 2016	P01042-2	KNG1	Isoform LMW of Kininogen-1	PE<C	Tri-2
Proteomics. 2016	Q96PD5-2	PGRP2	Isoform 2 of N-acetylmuramoyl-L-alanine amidase	PE<C	Tri-2
Proteomics. 2016	P08697	A2AP	Alpha-2-antiplasmin	PE<C	Tri-2
Proteomics. 2016	P29622	KAIN	Kallistatin	PE<C	Tri-2
Proteomics. 2016	P35908	K22E	Keratin, type II cytoskeletal 2 epidermal	PE<C	Tri-2
Proteomics. 2016	P22891-2	PROZ	Isoform 2 of Vitamin K-dependent protein Z	PE<C	Tri-2
Proteomics. 2016	O95445	APOM	Apolipoprotein M	PE<C	Tri-2
Proteomics. 2016	P32119	PRDX2	Peroxiredoxin-2	PE<C	Tri-2
Proteomics. 2016	P10909-2	CLUS	Isoform 2 of Clusterin	PE<C	Tri-2
Proteomics. 2016	P02765	FETUA	Alpha-2-HS-glycoprotein	PE<C	Tri-2
Proteomics. 2016	P11226	MBL2	Mannose-binding protein C	PE<C	Tri-2
Proteomics. 2016	P19827	ITIH1	Inter-alpha-trypsin inhibitor heavy chain H1	PE<C	Tri-2
Proteomics. 2016	P25311	ZA2G	Zinc-alpha-2-glycoprotein	PE<C	Tri-2
Proteomics. 2016	D9ZGG2	D9ZGG2	Vitronectin	PE<C	Tri-2
Proteomics. 2016	Q00887	PSG9	Pregnancy-specific beta-1-glycoprotein 9	PE<C	Tri-2
Proteomics. 2016	P04070-2	PROC	Isoform 2 of Vitamin K-dependent protein C	PE<C	Tri-2
Proteomics. 2016	G3XAM2	G3XAM2	Complement factor I light chain	PE<C	Tri-2
Proteomics. 2016	P36955	PEDF	Pigment epithelium-derived factor	PE<C	Tri-2
Proteomics. 2016	Q15848	ADIPO	Adiponectin	PE<C	Tri-2
Proteomics. 2016	P07358	CO8B	Complement component C8 beta chain	PE<C	Tri-2
Proteomics. 2016	P27169	PON1	Serum paraoxonase/arylesterase 1	PE<C	Tri-2
Proteomics. 2016	P15169	CBPN	Carboxypeptidase N catalytic chain	PE<C	Tri-2
Proteomics. 2016	P02750	A2GL	Leucine-rich alpha-2-glycoprotein	PE<C	Tri-2
Proteomics. 2016	P02533	K1C14	Keratin, type I cytoskeletal 14	PE<C	Tri-2
Proteomics. 2016	I3L145	I3L145	Sex hormone-binding globulin	PE<C	Tri-2
Proteomics. 2016	P06733	ENOA	Alpha-enolase	PE<C	Tri-2
Proteomics. 2016	Q04756	HGFA	Hepatocyte growth factor activator	PE<C	Tri-2
Proteomics. 2016	P01024	CO3	Complement C3	PE<C	Tri-2
Proteomics. 2016	P00734	THRB	Prothrombin	PE<C	Tri-2
Proteomics. 2016	P43652	AFAM	Afamin	PE<C	Tri-2
Proteomics. 2016	P06396	GELS	Gelsolin	PE<C	Tri-2
Proteomics. 2016	P05543	THBG	Thyroxine-binding globulin	PE<C	Tri-2
Proteomics. 2016	P05546	HEP2	Heparin cofactor 2	PE<C	Tri-2
Proteomics. 2016	V9HWE3	V9HWE3	Carbonic anhydrase I, isoform CRA_a	PE<C	Tri-2
Proteomics. 2016	P03952	KLKB1	Plasma kallikrein	PE<C	Tri-2
Proteomics. 2016	P05154	IPSP	Plasma serine protease inhibitor	PE<C	Tri-2
Proteomics. 2016	Q5SW79-3	CE170	Isoform 3 of Centrosomal protein of 170 kDa	PE<C	Tri-2
Proteomics. 2016	Q9Y606	TRUA	tRNA pseudouridine synthase A, mitochondrial	PE<C	Tri-2
Proteomics. 2016	A8K2T4	A8K2T4	cDNA FLJ78207, highly similar to Human complement protein component C7 mRNA	PE<C	Tri-2
Proteomics. 2016	A6NKQ9	CGB1	Choriogonadotropin subunit beta variant 1	PE<C	Tri-2
Proteomics. 2016	O00391	QSOX1	Sulfhydryl oxidase 1	PE<C	Tri-2
Proteomics. 2016	P03951-2	FA11	Isoform 2 of Coagulation factor XI	PE<C	Tri-2
Proteomics. 2016	P23142	FBLN1	Fibulin-1	PE<C	Tri-2
Proteomics. 2016	G8JLA8	G8JLA8	Transforming growth factor-beta-induced protein ig-h3	PE<C	Tri-2
Proteomics. 2016	Q9UNN8	EPCR	Endothelial protein C receptor	PE<C	Tri-2
Proteomics. 2016	P51884	LUM	Lumican	PE<C	Tri-2
Proteomics. 2016	P36980-2	FHR2	Isoform Short of Complement factor H-related protein 2	PE<C	Tri-2
Proteomics. 2016	P08571	CD14	Monocyte differentiation antigen CD14	PE<C	Tri-2
Proteomics. 2016	P22352	GPX3	Glutathione peroxidase 3	PE<C	Tri-2
Proteomics. 2016	Q13219	PAPP1	Pappalysin-1	PE<C	Tri-2
Proteomics. 2016	Q14520	HABP2	Hyaluronan-binding protein 2	PE<C	Tri-2
Proteomics. 2016	Q16610-4	ECM1	Isoform 4 of Extracellular matrix protein 1	PE<C	Tri-2
Proteomics. 2016	P01344-3	IGF2	Isoform 3 of Insulin-like growth factor II	PE<C	Tri-2
Proteomics. 2016	Q9UHG3	PCYOX	Prenylcysteine oxidase 1	PE<C	Tri-2
Proteomics. 2016	Q6UX71	PXDC2	Plexin domain-containing protein 2	PE<C	Tri-2
Proteomics. 2016	P17936-2	IBP3	Isoform 2 of Insulin-like growth factor-binding protein 3	PE<C	Tri-2
Proteomics. 2016	Q96IY4	CBPB2	Carboxypeptidase B2	PE<C	Tri-2
Proteomics. 2016	P00918	CAH2	Carbonic anhydrase 2	PE<C	Tri-2
Proteomics. 2016	Q9NQ79-2	CRAC1	Isoform 2 of Cartilage acidic protein 1	PE<C	Tri-2
Proteomics. 2016	P07357	CO8A	Complement component C8 alpha chain	PE<C	Tri-2
Proteomics. 2016	O75636	FCN3	Ficolin-3	PE<C	Tri-2
Proteomics. 2016	P11465	PSG2	Pregnancy-specific beta-1-glycoprotein 2	PE<C	Tri-2
Proteomics. 2016	Q13790	APOF	Apolipoprotein F	PE<C	Tri-2
Proteomics. 2016	P52209	6PGD	6-phosphogluconate dehydrogenase, decarboxylating	PE<C	Tri-2
Proteomics. 2016	P08107	HSP71	Heat shock 70 kDa protein 1A/1B	PE<C	Tri-2
Proteomics. 2016	Q9HDC9	APMAP	Adipocyte plasma membrane-associated protein	PE<C	Tri-2
Proteomics. 2016	P59998-3	ARPC4	Isoform 3 of Actin-related protein 2/3 complex subunit 4	PE<C	Tri-2
Proteomics. 2016	P06703	S10A6	Protein S100-A6	PE<C	Tri-2
Proteomics. 2016	P61158	ARP3	Actin-related protein 3	PE<C	Tri-2
Proteomics. 2016	Q9BQI6	ANR32	Ankyrin repeat domain-containing protein 32	PE<C	Tri-2
Proteomics. 2016	P40925-3	MDHC	Isoform 3 of Malate dehydrogenase, cytoplasmic	PE<C	Tri-2
Proteomics. 2016	P30043	BLVRB	Flavin reductase (NADPH)	PE<C	Tri-2
Proteomics. 2016	Q92820	GGH	Gamma-glutamyl hydrolase	PE<C	Tri-2
Proteomics. 2016	P08758	ANXA5	Annexin A5	PE<C	Tri-2
Proteomics. 2016	P00747	PLMN	Plasminogen	PE<C	Tri-2
Proteomics. 2016	A1A4E9	A1A4E9	Keratin 13	PE<C	Tri-2
Proteomics. 2016	Q7Z794	K2C1B	Keratin, type II cytoskeletal 1b	PE<C	Tri-2
Proteomics. 2016	P15924	DESP	Desmoplakin	PE<C	Tri-2
Proteomics. 2016	P80511	S10AC	Protein S100-A12	PE<C	Tri-2
Proteomics. 2016	Q00888	PSG4	Pregnancy-specific beta-1-glycoprotein 4	PE<C	Tri-2
Proteomics. 2016	O75592-2	MYCB2	Isoform 2 of E3 ubiquitin-protein ligase MYCBP2	PE<C	Tri-2
Proteomics. 2016	G3V2W1	G3V2W1	Protein Z-dependent protease inhibitor	PE<C	Tri-2
Proteomics. 2016	P04406	G3P	Glyceraldehyde-3-phosphate dehydrogenase	PE<C	Tri-2
Mol Cell Proteomics 2013	P01023	A2M	Alpha-2-macroglobulin	PE<C	Tri-2	early PE .-Validation for early + late PE
Mol Cell Proteomics 2013	P60709	ACTB	Actin, cytoplasmic 1	PE>C	Tri-2
Mol Cell Proteomics 2013	P43652	AFM	Afamin	PE>C	Tri-2
Mol Cell Proteomics 2013	P01019	AGT	Angiotensinogen	PE<C	Tri-2
Mol Cell Proteomics 2013	P02765	AHSG	Alpha-2-HS-glycoprotein	PE>C	Tri-2
Mol Cell Proteomics 2013	P02647	APOA1	Apolipoprotein A-I	PE<C	Tri-2
Mol Cell Proteomics 2013	P55056	APOC4	Apolipoprotein C-IV	PE>C	Tri-2
Mol Cell Proteomics 2013	P02749	APOH	Beta-2-glycoprotein 1	PE>C	Tri-2
Mol Cell Proteomics 2013	O75882	ATRN	Attractin	PE<C	Tri-2
Mol Cell Proteomics 2013	P06276	BCHE	Cholinesterase	PE<C	Tri-2
Mol Cell Proteomics 2013	Q9UBW5	BIN2	Bridging integrator 2	PE<C	Tri-2
Mol Cell Proteomics 2013	P43251	BTD	Biotinidase	PE>C	Tri-2
Mol Cell Proteomics 2013	P02745	C1QA	Complement C1q subcomponent subunit A	PE<C	Tri-2
Mol Cell Proteomics 2013	P02746	C1QB	Complement C1q subcomponent subunit B	PE<C	Tri-2
Mol Cell Proteomics 2013	P02747	C1QC	Complement C1q subcomponent subunit C	PE<C	Tri-2
Mol Cell Proteomics 2013	Q9NZP8	C1RL	Complement C1r subcomponent-like protein	PE<C	Tri-2
Mol Cell Proteomics 2013	P01024	C3	Complement C3	PE>C	Tri-2
Mol Cell Proteomics 2013	P0C0L5	C4B	Complement C4-B	PE<C	Tri-2
Mol Cell Proteomics 2013	P07358	C8B	Complement component C8 beta chain	PE<C	Tri-2
Mol Cell Proteomics 2013	P07360	C8G	Complement component C8 gamma chain	PE<C	Tri-2
Mol Cell Proteomics 2013	P00915	CA1	Carbonic anhydrase 1	PE<C	Tri-2
Mol Cell Proteomics 2013	Q01518	CAP1	Adenylyl cyclase-associated protein 1	PE>C	Tri-2
Mol Cell Proteomics 2013	P16070	CD44	CD44 antigen	PE<C	Tri-2
Mol Cell Proteomics 2013	O43866	CD5L	CD5 antigen-like	PE<C	Tri-2
Mol Cell Proteomics 2013	B4DPQ3			PE<C	Tri-2
Mol Cell Proteomics 2013	B4DJ98			PE>C	Tri-2
Mol Cell Proteomics 2013	Q12805	EFEMP1	EGF-containing fibulin-like extracellular matrix protein 1	PE>C	Tri-2
Mol Cell Proteomics 2013	B4E1Z4			PE<C	Tri-2
Mol Cell Proteomics 2013	B4DF70			PE<C	Tri-2
Mol Cell Proteomics 2013	P00746	CFD	Complement factor D	PE>C	Tri-2
Mol Cell Proteomics 2013	P01215	CGA	Glycoprotein hormones alpha chain	PE>C	Tri-2
Mol Cell Proteomics 2013	A6NKQ9	CGB1	Choriogonadotropin subunit beta variant 1	PE>C	Tri-2
Mol Cell Proteomics 2013	Q6NT52	CGB2	Choriogonadotropin subunit beta variant 2	PE>C	Tri-2
Mol Cell Proteomics 2013	O00299	CLIC1	Chloride intracellular channel protein 1	PE>C	Tri-2
Mol Cell Proteomics 2013	P10909	CLU	Clusterin	PE>C	Tri-2
Mol Cell Proteomics 2013	P12109	COL6A1	Collagen alpha-1	PE>C	Tri-2
Mol Cell Proteomics 2013	P15169	CPN1	Carboxypeptidase N catalytic chain	PE>C	Tri-2
Mol Cell Proteomics 2013	P02741	CRP	C-reactive protein [Cleaved into: C-reactive protein	PE>C	Tri-2
Mol Cell Proteomics 2013	P01034	CST3	Cystatin-C	PE<C	Tri-2
Mol Cell Proteomics 2013	Q01459	CTBS	Di-N-acetylchitobiase	PE<C	Tri-2
Mol Cell Proteomics 2013	P06733	ENO1	Alpha-enolase	PE>C	Tri-2
Mol Cell Proteomics 2013	Q13822	ENPP2	Ectonucleotide pyrophosphatase/phosphodiesterase family member 2	PE>C	Tri-2
Mol Cell Proteomics 2013	P00742	F10	Coagulation factor X	PE<C	Tri-2
Mol Cell Proteomics 2013	P00488	F13A1	Coagulation factor XIII A chain	PE<C	Tri-2
Mol Cell Proteomics 2013	P05160	F13B	Coagulation factor XIII B chain	PE<C	Tri-2
Mol Cell Proteomics 2013	P08709	F7	Coagulation factor VII	PE>C	Tri-2
Mol Cell Proteomics 2013	P00740	F9	Coagulation factor IX	PE>C	Tri-2
Mol Cell Proteomics 2013	Q8IXL6	FAM20C	Extracellular serine/threonine protein kinase FAM20C	PE<C	Tri-2
Mol Cell Proteomics 2013	Q9Y6R7	FCGBP	IgGFc-binding protein	PE<C	Tri-2
Mol Cell Proteomics 2013	O75015	FCGR3B	Low affinity immunoglobulin gamma Fc region receptor III-B	PE>C	Tri-2
Mol Cell Proteomics 2013	P02679	FGG	Fibrinogen gamma chain	PE>C	Tri-2
Mol Cell Proteomics 2013	P21333	FLNA	Filamin-A	PE>C	Tri-2
Mol Cell Proteomics 2013	P04406	GAPDH	Glyceraldehyde-3-phosphate dehydrogenase	PE>C	Tri-2
Mol Cell Proteomics 2013	P02774	GC	Vitamin D-binding protein	PE<C	Tri-2
Mol Cell Proteomics 2013	P09211	GSTP1	Glutathione S-transferase P	PE>C	Tri-2
Mol Cell Proteomics 2013	O95479	H6PD	GDH/6PGL endoplasmic bifunctional protein [Includes: Hexose-6-phosphate dehydrogenase	PE<C	Tri-2
Mol Cell Proteomics 2013	Q14520	HABP2	Hyaluronan-binding protein 2	PE<C	Tri-2
Mol Cell Proteomics 2013	Q04756	HGFAC	Hepatocyte growth factor activator	PE<C	Tri-2
Mol Cell Proteomics 2013	P04196	HRG	Histidine-rich glycoprotein	PE>C	Tri-2
Mol Cell Proteomics 2013	P11021	HSPA5	Endoplasmic reticulum chaperone BiP	PE>C	Tri-2
Mol Cell Proteomics 2013	P05019	IGF1	Insulin-like growth factor I	PE>C	Tri-2
Mol Cell Proteomics 2013	P18065	IGFBP2	Insulin-like growth factor-binding protein 2	PE<C	Tri-2
Mol Cell Proteomics 2013	Q06033	ITIH3	Inter-alpha-trypsin inhibitor heavy chain H3	PE>C	Tri-2
Mol Cell Proteomics 2013	Q14624	ITIH4	Inter-alpha-trypsin inhibitor heavy chain H4	PE>C	Tri-2
Mol Cell Proteomics 2013	P03952	KLKB1	Plasma kallikrein	PE>C	Tri-2
Mol Cell Proteomics 2013	P01042	KNG1	Kininogen-1	PE>C	Tri-2
Mol Cell Proteomics 2013	P08519	LPA	Apolipoprotein	PE<C	Tri-2
Mol Cell Proteomics 2013	P02750	LRG1	Leucine-rich alpha-2-glycoprotein	PE<C	Tri-2
Mol Cell Proteomics 2013	P11226	MBL2	Mannose-binding protein C	PE<C	Tri-2
Mol Cell Proteomics 2013	Q6P988	NOTUM	Palmitoleoyl-protein carboxylesterase NOTUM	PE<C	Tri-2
Mol Cell Proteomics 2013	P09466	PAEP	Glycodelin	PE>C	Tri-2
Mol Cell Proteomics 2013	Q96PD5	PGLYRP2	N-acetylmuramoyl-L-alanine amidase	PE<C	Tri-2
Mol Cell Proteomics 2013	P14618	PKM2	Pyruvate kinase PKM	PE>C	Tri-2
Mol Cell Proteomics 2013	P08567	PLEK	Pleckstrin	PE>C	Tri-2
Mol Cell Proteomics 2013	P00747	PLG	Plasminogen	PE>C	Tri-2
Mol Cell Proteomics 2013	P02775	PPBP	Platelet basic protein	PE>C	Tri-2
Mol Cell Proteomics 2013	P07478	PRSS2	Trypsin-2	PE<C	Tri-2
Mol Cell Proteomics 2013	P11465	PSG2	Pregnancy-specific beta-1-glycoprotein 2	PE>C	Tri-2
Mol Cell Proteomics 2013	B3KQL2			PE>C	Tri-2
Mol Cell Proteomics 2013	Q15238	PSG5	Pregnancy-specific beta-1-glycoprotein 5	PE>C	Tri-2
Mol Cell Proteomics 2013	Q00887	PSG9	Pregnancy-specific beta-1-glycoprotein 9	PE>C	Tri-2
Mol Cell Proteomics 2013	P23468	PTPRD	Receptor-type tyrosine-protein phosphatase delta	PE<C	Tri-2
Mol Cell Proteomics 2013	P20742	PZP	Pregnancy zone protein	PE>C	Tri-2
Mol Cell Proteomics 2013	P02753	RBP4	Retinol-binding protein 4	PE>C	Tri-2
Mol Cell Proteomics 2013	P14151	SELL	L-selectin	PE<C	Tri-2
Mol Cell Proteomics 2013	P49908	SEPP1	Selenoprotein P	PE>C	Tri-2
Mol Cell Proteomics 2013	Q9UK55	SERPINA10	Protein Z-dependent protease inhibitor	PE<C	Tri-2
Mol Cell Proteomics 2013	P01011	SERPINA3	Alpha-1-antichymotrypsin	PE<C	Tri-2
Mol Cell Proteomics 2013	P29622	SERPINA4	Kallistatin	PE<C	Tri-2
Mol Cell Proteomics 2013	P05154	SERPINA5	Plasma serine protease inhibitor	PE<C	Tri-2
Mol Cell Proteomics 2013	P08185	SERPINA6	Corticosteroid-binding globulin	PE<C	Tri-2
Mol Cell Proteomics 2013	P05543	SERPINA7	Thyroxine-binding globulin	PE<C	Tri-2
Mol Cell Proteomics 2013	P05546	SERPIND1	Heparin cofactor 2	PE<C	Tri-2
Mol Cell Proteomics 2013	Q9H299	SH3BGRL3	SH3 domain-binding glutamic acid-rich-like protein 3	PE>C	Tri-2
Mol Cell Proteomics 2013	P08294	SOD3	Extracellular superoxide dismutase [Cu-Zn]	PE>C	Tri-2
Mol Cell Proteomics 2013	P09486	SPARC	SPARC	PE>C	Tri-2
Mol Cell Proteomics 2013	Q13103	SPP2	Secreted phosphoprotein 24	PE<C	Tri-2
Mol Cell Proteomics 2013	P37802	TAGLN2	Transgelin-2	PE>C	Tri-2
Mol Cell Proteomics 2013	P07996	THBS1	Thrombospondin-1	PE>C	Tri-2
Mol Cell Proteomics 2013	Q9Y490	TLN1	Talin-1	PE>C	Tri-2
Mol Cell Proteomics 2013	P62328	TMSB4X	Thymosin beta-4	PE>C	Tri-2
Mol Cell Proteomics 2013	P60174	TPI1	Triosephosphate isomerase	PE>C	Tri-2
Mol Cell Proteomics 2013	P67936	TPM4	Tropomyosin alpha-4 chain	PE>C	Tri-2
Mol Cell Proteomics 2013	P50552	VASP	Vasodilator-stimulated phosphoprotein	PE>C	Tri-2
Mol Cell Proteomics 2013	P18206	VCL	Vinculin	PE>C	Tri-2
Mol Cell Proteomics 2013	P63104	YWHAZ	14-3-3 protein zeta/delta	PE>C	Tri-2
Mol Cell Proteomics 2013	Q15942	ZYX	Zyxin	PE>C	Tri-2
Hypertension 2013	P17813	ENG	Endoglin	PE>C (¿???)	Tri-2	¿??
Hypertension 2013	P35858	IGFALS	Insulin-like growth factor-binding protein complex acid labile subunit	PE>C (¿???)	Tri-2
Hypertension 2013	P49763	PGF	Placenta growth factor	PE<C (¿???)	Tri-2
Hypertension 2013	O43278	SPINT1	Kunitz-type protease inhibitor 1	PE<C (¿???)	Tri-2
Hypertension 2013	P43121	MCAM	Cell surface glycoprotein MUC18	PE<C (¿???)	Tri-2
Hypertension 2013	Q15691	MAPRE1	Microtubule-associated protein RP/EB family member 1	PE>C (¿???)	Tri-2
Hypertension 2013	O43184	ADAM12	Disintegrin and metalloproteinase domain-containing protein 12	PE>C (¿???)	Tri-2
Hypertension 2013	Q16610	ECM1	Extracellular matrix protein 1	PE>C (¿???)	Tri-2
Hypertension 2013	Q9H8L6	MMRN2	Multimerin-2	PE<C (¿???)	Tri-2
Hypertension 2013	P49908	SELENOP	Selenoprotein P	PE<C (¿???)	Tri-2
Hypertension 2013	P04075	ALDOA	Fructose-bisphosphate aldolase A	PE>C (¿???)	Tri-2
Reprod Sci. 2009	P04004	VTN	Vitronectin (single chain 75 kDa/ double chain 65 kDa)	PE>C / PE<C	Tri-2	¿??
Proteomics. 2009	P13671	C6	Complement component 6	PE<C	Tri-2	early PE (PE / PE+SGA)
Proteomics. 2009	P01019	AGT	Angiotensinogen	PE>C	Tri-2
Proteomics. 2009	P02675	FGB	Fibrinogen, b chain	PE>C	Tri-2
Proteomics. 2009	P02649	APOE	Apolipoprotein E	PE>C	Tri-2
Proteomics. 2009	P10909	CLU	Clusterin	PE>C	Tri-2
Proteomics. 2009	P02679	FGG	Fibrinogen gamma chain (4)	PE>C	Tri-2
Proteomics. 2009	P12107	COL11A1	Collagen alpha-1	PE>C	Tri-2
Proteomics. 2009	P02743	APCS	Serum amyloid P-component	PE<C	Tri-2
Proteomics. 2009	P02790	HPX	Hemopexin	PE>C	Tri-2
Proteomics. 2009	P02747	C1QC	Complement C1q subcomponent subunit C	PE>C	Tri-2
Proteomics. 2009	P02647	APOA1	Apolipoprotein A-I (4)	PE>C	Tri-2
Proteomics. 2009	P02765	AHSG	Alpha-2-HS-glycoprotein	PE>C	Tri-2
Proteomics. 2009	P00748	F12	Coagulation factor XII	PE>C	Tri-2
Proteomics. 2009	P02787	TF	Serotransferrin	PE>C	Tri-2
Proteomics. 2009	P01024	C3	Complement C3	PE>C	Tri-2
Proteomics. 2009	P02671	FGA	Fibrinogen alpha chain	PE>C	Tri-2
Proteomics. 2009	P02656	APOC3	Apolipoprotein C-III	PE<C	Tri-2
Proteomics. 2009	P01023	A2M	Alpha-2-macroglobulin (4)	¿??	Tri-2
Proteomics. 2009	P01011	SERPINA3	Alpha-1-chymotrypsin	PE>C	Tri-2
Proteomics. 2009	P06396	GSN	Gelsolin	PE>C	Tri-2
Reprod Sci. 2012	P10909	CLU	Clusterin	PE>C (SGA+PE)	Tri-2	PE+SGA
J Hypertens. 2019	P08697	SERPINF2	Alpha-2-antiplasmin	PE>C	Tri-2	early severe PE
J Hypertens. 2019	P35858	IGFALS	Insulin-like growth factor-binding protein complex acid labile subunit	PE<C	Tri-2
J Hypertens. 2019	P04278	SHBG	Sex hormone-binding globulin	PE<C	Tri-2
J Hypertens. 2019	P11464	PSG1	Pregnancy-specific beta-1-glycoprotein 1	PE<C	Tri-2
J Hypertens. 2019	P04004	VTN	Vitronectin	PE<C	Tri-2
J Hypertens. 2019	P02774	GC	Vitamin D-binding protein	PE<C	Tri-2
Hypertens. Pregnancy 2019	P02741	CRP	C-reactive protein	PE<C	Tri-3	¿??
Hypertens. Pregnancy 2019	Q15485	FCN2	Ficolin-2	PE<C	Tri-3
Hypertens. Pregnancy 2019	P0DJI9	SAA2	Serum amyloid A-2 protein	PE<C	Tri-3
Hypertens. Pregnancy 2019	P0DJI8	SAA1	Serum amyloid A-1 protein	PE<C	Tri-3
Hypertens. Pregnancy 2019	P0DOX3	–	Immunoglobulin delta heavy chain	PE<C	Tri-3
Hypertens. Pregnancy 2019	P17948	FLT1	Vascular endothelial growth factor receptor 1	PE>C	Tri-3
Hypertens. Pregnancy 2019	Q9UQ72	PSG11	Pregnancy-specific beta-1-glycoprotein 11	PE>C	Tri-3
Hypertens. Pregnancy 2019	P18065	IGFBP2	Insulin-like growth factor-binding protein 2	PE>C	Tri-3
Hypertens. Pregnancy 2019	Q9UIQ6	LNPEP	Leucyl-cystinyl aminopeptidase	PE>C	Tri-3
Hypertens. Pregnancy 2019	Q4LDE5	SVEP1	Sushi, von Willebrand factor type A, EGF and pentraxin domain-containing protein 1	PE>C	Tri-3
Hypertens. Pregnancy 2019	Q13219	PAPPA	Pappalysin-1	PE>C	Tri-3
Hypertens. Pregnancy 2019	Q13220	FSTL3	Follistatin-related protein 3	PE>C	Tri-3
Hypertens. Pregnancy 2019	P17813	ENG	Endoglin	PE>C	Tri-3
Hypertens. Pregnancy 2019	Q9BXP8	PAPPA2	Pappalysin-2	PE>C	Tri-3
PLOS One 2019	P08514	ITGA2B	Integrin alpha-IIb	PE>C	Tri-3	early PE
PLOS One 2019	P39900	MMP12	Macrophage metalloelastase	PE<C	Tri-3
PLOS One 2019	P08476	INHBA	Inhibin beta A chain	PE>C	Tri-3
PLOS One 2019	P49763	PlGF	Placenta growth factor	PE<C	Tri-3
PLOS One 2019	P15692	VEGFA	Vascular endothelial growth factor A	PE<C	Tri-3
PLOS One 2019	Q01638	IL1RL1	Interleukin-1 receptor-like 1	PE>C	Tri-3
PLOS One 2019	O43699	SIGLEC6	Sialic acid-binding Ig-like lectin 6	PE>C	Tri-3
PLOS One 2019	Q15485	FCN2	Ficolin-2	PE<C	Tri-3
PLOS One 2019	P00751	CFB	Complement factor B	PE<C	Tri-3
PLOS One 2019	P02753	RBP4	Retinol-binding protein 4	PE>C	Tri-3
PLOS One 2019	P16035	TIMP2	Metalloproteinase inhibitor 2	PE>C	Tri-3
PLOS One 2019	Q9P0G3	KLK14	Kallikrein-14	PE>C	Tri-3
PLOS One 2019	P26842	CD27	CD27 antigen	PE>C	Tri-3
PLOS One 2019	P63098	PPP3R1	Calcineurin subunit B type 1	PE>C	Tri-3
PLOS One 2019	Q14982	OBCAM	Opioid-binding protein/cell adhesion molecule	PE>C	Tri-3
PLOS One 2019	O00408	PDE2A	cGMP-dependent 3',5'-cyclic phosphodiesterase	PE>C	Tri-3
PLOS One 2019	P35613	BSG	Basigin	PE>C	Tri-3
PLOS One 2019	Q9UK85	DKKL1	Dickkopf-like protein 1	PE>C	Tri-3
PLOS One 2019	P12268	IMPDH2	Inosine-5'-monophosphate dehydrogenase 2	PE>C	Tri-3
PLOS One 2019	O95571	ETHE1	Persulfide dioxygenase ETHE1, mitochondrial	PE<C	Tri-3
PLOS One 2019	P14543	NID1	Nidogen-1	PE>C	Tri-3
PLOS One 2019	Q02763	TEK	Angiopoietin-1 receptor	PE<C	Tri-3
PLOS One 2019	P18428	LBP	Lipopolysaccharide-binding protein	PE<C	Tri-3
PLOS One 2019	P48061	SDF1	Stromal cell-derived factor 1	PE>C	Tri-3
PLOS One 2019	P52823	STC1	Stanniocalcin-1	PE>C	Tri-3
PLOS One 2019	Q14112	NID2	Nidogen-2	PE>C	Tri-3
PLOS One 2019	Q99983	OMD	Osteomodulin	PE>C	Tri-3
PLOS One 2019	P12830	CDH1	Cadherin-1	PE>C	Tri-3
PLOS One 2019	P05121	PAI1	Plasminogen activator inhibitor 1	PE>C	Tri-3
PLOS One 2019	P04275	vWF	von Willebrand factor	PE>C	Tri-3
PLOS One 2019	P00750	PLAT	Tissue-type plasminogen activator	PE>C	Tri-3
PLOS One 2019	P07288	KLK3	Prostate-specific antigen	PE<C	Tri-3
PLOS One 2019	P05231	IL6	Interleukin-6	PE>C	Tri-3
PLOS One 2019	P08253	MMP2	72 kDa type IV collagenase	PE>C	Tri-3
PLOS One 2019	P08581	MET	Hepatocyte growth factor receptor	PE<C	Tri-3
PLOS One 2019	P08697	SERPINF2	Alpha-2-antiplasmin	PE<C	Tri-3
PLOS One 2019	P00747	PLG	Angiostatin	PE<C	Tri-3
PLOS One 2019	P01019	AGT	Angiotensinogen	PE<C	Tri-3
PLOS One 2019	P61769	B2M	Beta-2-microglobulin	PE>C	Tri-3
PLOS One 2019	P05155	SERPING1	Plasma protease C1 inhibitor	PE<C	Tri-3
PLOS One 2019	P00740	F9	Coagulation factor IX	PE<C	Tri-3
PLOS One 2019	P02751	FN1	Fibronectin	PE>C	Tri-3
PLOS One 2019	P02790	HPX	Hemopexin	PE<C	Tri-3
PLOS One 2019	P10809	HSP60	60 kDa heat shock protein, mitochondrial	PE>C	Tri-3
PLOS One 2019	P07195	LDHB	L-lactate dehydrogenase B chain	PE>C	Tri-3
PLOS One 2019	P02788	LTF	Lactotransferrin	PE<C	Tri-3
PLOS One 2019	P22894	MMP8	Neutrophil collagenase	PE>C	Tri-3
PLOS One 2019	P16435	POR	NADPH--cytochrome P450 reductase	PE>C	Tri-3
PLOS One 2019	P13725	OSM	Oncostatin-M	PE<C	Tri-3
PLOS One 2019	P01127	PDGFB	Platelet-derived growth factor subunit B	PE>C	Tri-3
PLOS One 2019	P06744	GPI	Glucose-6-phosphate isomerase	PE>C	Tri-3
PLOS One 2019	P03952	KLKB1	Plasma kallikrein	PE<C	Tri-3
PLOS One 2019	Q05513	PRKCZ	Protein kinase C zeta type	PE>C	Tri-3
PLOS One 2019	P01137	TGFB1	Transforming growth factor beta-1 proprotein	PE>C	Tri-3
PLOS One 2019	P12259	F5	Coagulation factor V	PE>C	Tri-3
PLOS One 2019	P31947	SFN	14-3-3 protein sigma	PE>C	Tri-3
PLOS One 2019	P01034	CST3	Cystatin-C	PE>C	Tri-3
PLOS One 2019	P04179	SOD2	Superoxide dismutase [Mn], mitochondrial	PE<C	Tri-3
PLOS One 2019	Q15389	ANGPT1	Angiopoietin-1	PE>C	Tri-3
PLOS One 2019	O15123	ANGPT2	Angiopoietin-2	PE<C	Tri-3
PLOS One 2019	P10646	TFPI	Tissue factor pathway inhibitor	PE>C	Tri-3
PLOS One 2019	P01563	IFNA2	Interferon alpha-2	PE<C	Tri-3
PLOS One 2019	P05186	ALPL	Alkaline phosphatase, tissue-nonspecific isozyme	PE<C	Tri-3
PLOS One 2019	P33151	CDH5	Cadherin-5	PE<C	Tri-3
PLOS One 2019	O75636	FCN3	Ficolin-3	PE<C	Tri-3
PLOS One 2019	O95998	IL18BP	Interleukin-18-binding protein	PE<C	Tri-3
PLOS One 2019	O14788	TNFSF11	Tumor necrosis factor ligand superfamily member 11	PE<C	Tri-3
PLOS One 2019	P21741	MDK	Midkine	PE>C	Tri-3
PLOS One 2019	P03951	F11	Coagulation factor XI	PE<C	Tri-3
PLOS One 2019	P07996	THBS1	Thrombospondin-1	PE>C	Tri-3
PLOS One 2019	P35625	TIMP3	Metalloproteinase inhibitor 3	PE>C	Tri-3
PLOS One 2019	Q8N441	FGFRL1	Fibroblast growth factor receptor-like 1	PE<C	Tri-3
PLOS One 2019	Q13740	ALCAM	CD166 antigen	PE<C	Tri-3
PLOS One 2019	P02778	CXCL10	C-X-C motif chemokine 10	PE>C	Tri-3
PLOS One 2019	Q99733	NAP2	Nucleosome assembly protein 1-like 4	PE>C	Tri-3
PLOS One 2019	P35968	KDR	Vascular endothelial growth factor receptor 2	PE<C	Tri-3
PLOS One 2019	P55773	CCL23	C-C motif chemokine 23	PE<C	Tri-3
PLOS One 2019	P55773	CCL23	C-C motif chemokine 23	PE<C	Tri-3
PLOS One 2019	P35916	FLT4	Vascular endothelial growth factor receptor 3	PE<C	Tri-3
PLOS One 2019	P00746	CFD	Complement factor D	PE>C	Tri-3
PLOS One 2019	Q99616	CCL13	C-C motif chemokine 13	PE<C	Tri-3
PLOS One 2019	Q9ULZ9	MMP17	Matrix metalloproteinase-17	PE>C	Tri-3
PLOS One 2019	P30101	PDIA3	Protein disulfide-isomerase A3	PE>C	Tri-3
PLOS One 2019	Q92851	CASP10	Caspase-10	PE<C	Tri-3
PLOS One 2019	Q8N474	SARP2	Secreted frizzled-related protein 1	PE>C	Tri-3
PLOS One 2019	Q15303	ERBB4	Receptor tyrosine-protein kinase erbB-4	PE<C	Tri-3
PLOS One 2019	P40189	IL6ST	Interleukin-6 receptor subunit beta	PE<C	Tri-3
PLOS One 2019	P15428	HPGD	15-hydroxyprostaglandin dehydrogenase [NAD	PE>C	Tri-3
PLOS One 2019	P23560	BDNF	Brain-derived neurotrophic factor	PE>C	Tri-3
PLOS One 2019	P62837	UB2D2	Ubiquitin-conjugating enzyme E2 D2	PE>C	Tri-3
PLOS One 2019	P13686	ACP5	Tartrate-resistant acid phosphatase type 5	PE>C	Tri-3
PLOS One 2019	Q06418	TYRO3	Tyrosine-protein kinase receptor TYRO3	PE<C	Tri-3
PLOS One 2019	P22223	CDH3	Cadherin-3	PE<C	Tri-3
PLOS One 2019	Q9Y275	TNFSF13B	Tumor necrosis factor ligand superfamily member 13B	PE<C	Tri-3
PLOS One 2019	O95390	GDF11	Growth/differentiation factor 11	PE>C	Tri-3
PLOS One 2019	P61812	TGFB2	Transforming growth factor beta-2 proprotein	PE>C	Tri-3
PLOS One 2019	P01135	TGFA	Protransforming growth factor alpha	PE>C	Tri-3
PLOS One 2019	P05546	SERPIND1	Heparin cofactor 2	PE<C	Tri-3
PLOS One 2019	P05067	APP	Amyloid-beta precursor protein	PE>C	Tri-3
PLOS One 2019	P08174	DAF	Complement decay-accelerating factor	PE<C	Tri-3
PLOS One 2019	Q9NPH3	IL1RAP	Interleukin-1 receptor accessory protein	PE<C	Tri-3
PLOS One 2019	P36888	FLT3	Receptor-type tyrosine-protein kinase FLT3	PE>C	Tri-3
PLOS One 2019	P02775	CTAP3	Platelet basic protein	PE>C	Tri-3
PLOS One 2019	Q99714	ERAB	3-hydroxyacyl-CoA dehydrogenase type-2	PE>C	Tri-3
PLOS One 2019	Q9BY67	CADM1	Cell adhesion molecule 1	PE<C	Tri-3
PLOS One 2019	Q9NZQ7	B7H1	Programmed cell death 1 ligand 1	PE<C	Tri-3
PLOS One 2019	O75144	B7H2	ICOS ligand	PE>C	Tri-3
PLOS One 2019	O43464	HTRA2	Serine protease HTRA2, mitochondrial	PE>C	Tri-3
PLOS One 2019	O75509	DR6	Tumor necrosis factor receptor superfamily member 21	PE<C	Tri-3
PLOS One 2019	P26992	CNTFR	Ciliary neurotrophic factor receptor subunit alpha	PE<C	Tri-3
PLOS One 2019	P41271	DAN	Neuroblastoma suppressor of tumorigenicity 1	PE>C	Tri-3
PLOS One 2019	Q02643	GHRHR	Growth hormone-releasing hormone receptor	PE<C	Tri-3
PLOS One 2019	Q969J5	IL22RA2	Interleukin-22 receptor subunit alpha-2	PE<C	Tri-3
PLOS One 2019	Q13449	LSAMP	Limbic system-associated membrane protein	PE<C	Tri-3
PLOS One 2019	Q9BZR6	RTN4R	Reticulon-4 receptor	PE<C	Tri-3
PLOS One 2019	P20138	SIGLEC3	Myeloid cell surface antigen CD33	PE<C	Tri-3
PLOS One 2019	P05090	APOD	Apolipoprotein D	PE>C	Tri-3
PLOS One 2019	P15289	ARSA	Arylsulfatase A	PE>C	Tri-3
PLOS One 2019	P46531	NOTCH1	Neurogenic locus notch homolog protein 1	PE<C	Tri-3
PLOS One 2019	P30405	PPIF	Peptidyl-prolyl cis-trans isomerase F, mitochondrial	PE>C	Tri-3
PLOS One 2019	P01833	PIGR	Polymeric immunoglobulin receptor	PE<C	Tri-3
PLOS One 2019	Q96DA6	TIM14	Mitochondrial import inner membrane translocase subunit TIM14	PE>C	Tri-3
PLOS One 2019	P42684	ABL2	Tyrosine-protein kinase ABL2	PE>C	Tri-3
PLOS One 2019	P10768	ESD	S-formylglutathione hydrolase	PE>C	Tri-3
PLOS One 2019	P07359	GP1BA	Platelet glycoprotein Ib alpha chain	PE<C	Tri-3
PLOS One 2019	P29323	EPHB2	Ephrin type-B receptor 2	PE<C	Tri-3
PLOS One 2019	P35442	TSP2	Thrombospondin-2	PE>C	Tri-3
PLOS One 2019	P78504	JAG1	Protein jagged-1	PE<C	Tri-3
PLOS One 2019	P05089	ARG1	Arginase-1	PE<C	Tri-3
PLOS One 2019	P31937	HIBADH	3-hydroxyisobutyrate dehydrogenase, mitochondrial	PE<C	Tri-3
PLOS One 2019	O15197	EPHB6	Ephrin type-B receptor 6	PE<C	Tri-3
PLOS One 2019	Q9HDB5	NRXN3	Neurexin-3-beta	PE<C	Tri-3
PLOS One 2019	Q96GW7	BCAN	Brevican core protein	PE>C	Tri-3
PLOS One 2019	O95633	FSTL3	Follistatin-related protein 3	PE>C	Tri-3
PLOS One 2019	Q08629	SPOCK1	Testican-1	PE>C	Tri-3
PLOS One 2019	Q9NQ30	ESM1	Endothelial cell-specific molecule 1	PE>C	Tri-3
PLOS One 2019	Q6UXM1	LRIG3	Leucine-rich repeats and immunoglobulin-like domains protein 3	PE<C	Tri-3
PLOS One 2019	P24941	CDK2	Cyclin-dependent kinase 2	PE<C	Tri-3
PLOS One 2019	Q9P286	PAK7	Serine/threonine-protein kinase PAK 5	PE>C	Tri-3
PLOS One 2019	P17612	PRKACA	cAMP-dependent protein kinase catalytic subunit alpha	PE>C	Tri-3
PLOS One 2019	P11171	EPB41	Protein 4.1	PE>C	Tri-3
PLOS One 2019	Q14974	KPNB1	Importin subunit beta-1	PE>C	Tri-3
PLOS One 2019	Q9UBC2	EPS15L1	Epidermal growth factor receptor substrate 15-like 1	PE>C	Tri-3
PLOS One 2019	Q92484	SMPDL3A	Acid sphingomyelinase-like phosphodiesterase 3a	PE>C	Tri-3
PLOS One 2019	Q7Z4V5	HDGFL2	Hepatoma-derived growth factor-related protein 2	PE>C	Tri-3
PLOS One 2019	Q86Y22	COL23A1	Collagen alpha-1	PE>C	Tri-3
PLOS One 2019	Q8N0W4	NLGN4X	Neuroligin-4, X-linked	PE>C	Tri-3
PLOS One 2019	Q8TD46	CD200R1	Cell surface glycoprotein CD200 receptor 1	PE<C	Tri-3
PLOS One 2019	Q9HCR9	PD11A	Dual 3',5'-cyclic-AMP and -GMP phosphodiesterase 11A	PE>C	Tri-3
PLOS One 2019	P01042	KNG1	Kininogen-1	PE<C	Tri-3
PLOS One 2019	Q9Y6Y9	LY96	Lymphocyte antigen 96	PE<C	Tri-3
Proteomics Clin Appl. 2019	P07900	HSP90AA1	Heat shock protein HSP 90-alpha	PE>C	Tri-3	early PE + late PE
Sci Reprod. 2017	Q05BU3	FAM86JP	Putative protein FAM86JP	PE>C	term	term PE
Sci Reprod. 2017	Q9NZ72	STMN3	Stathmin-3	PE>C	term
Sci Reprod. 2017	Q15034	HERC3	Probable E3 ubiquitin-protein ligase HERC3	PE>C	term
Sci Reprod. 2017	Q9BXT5	TEX15	Testis-expressed protein 15	PE>C	term
Sci Reprod. 2017	Q86WJ1	CHD1L	Chromodomain-helicase-DNA-binding protein 1-like	PE>C	term
Sci Reprod. 2017	Q86WV5	TEN1	CST complex subunit TEN1	PE>C	term
Sci Reprod. 2017	P13500	CCL2	C-C motif chemokine 2	PE>C	term
Sci Reprod. 2017	Q5GML2	HLA-Cw*	MHC class I antigen	PE>C	term
Sci Reprod. 2017	P61803	DAD1	Dolichyl-diphosphooligosaccharide--protein glycosyltransferase subunit DAD1	PE>C	term
Sci Reprod. 2017	Q8IUB5	WFDC13	WAP four-disulfide core domain protein 13	PE>C	term
Sci Reprod. 2017	Q16048	PMCHL1	Putative pro-MCH-like protein 1	PE>C	term
Sci Reprod. 2017	Q969Y2	GTPBP3	tRNA modification GTPase GTPBP3, mitochondrial	PE>C	term
Sci Reprod. 2017	Q8TEV8	SMCR5	Smith-Magenis syndrome chromosomal region candidate gene 5 protein	PE>C	term
Sci Reprod. 2017	P01911	HLA-DRB1	HLA class II histocompatibility antigen, DRB1 beta chain	PE>C	term
PLOS One 2017	Q02083	NAAA	N-acylethanolamine-hydrolyzing acid amidase	PE>C	Tri-3	late mild/severe PE
PLOS One 2017	P13726	F3	Tissue Factor	PE<C	Tri-3
PLOS One 2017	Q13882	PTK6	Protein-tyrosine kinase 6	PE<C	Tri-3
PLOS One 2017	P14543	NID1	Nidogen-1	PE>C	Tri-3
PLOS One 2017	O00253	AGRP	Agouti-related protein	PE>C	Tri-3
PLOS One 2017	P08833	IGFBP1	Insulin-like growth factor-binding protein 1	PE>C	Tri-3
PLOS One 2017	O43699	SIGLEC6	Sialic acid-binding Ig-like lectin 6	PE>C	Tri-3
PLOS One 2017	Q96P31	FCRL3	Fc receptor-like protein 3	PE<C	Tri-3
PLOS One 2017	Q9BU40	CHRDL1	Chordin-like protein 1	PE>C	Tri-3
PLOS One 2017	Q5VWK5	IL23R	Interleukin-23 receptor	PE<C	Tri-3
PLOS One 2017	P24593	IGFBP5	Insulin-like growth factor-binding protein 5	PE>C	Tri-3
PLOS One 2017	Q9UHI8	ADAMTS1	A disintegrin and metalloproteinase with thrombospondin motifs 1	PE<C	Tri-3
PLOS One 2017	P49763	PlGF	Placenta growth factor	PE<C	Tri-3
J Cell Biochem. 2017	Q5VT06	CEP350	Centrosome-associated protein 350	PE>C	Tri-3	severe PE
J Cell Biochem. 2017	L8EA23	SORL1	Alternative protein SORL1	PE<C	Tri-3
J Cell Biochem. 2017	Q96GD3	SCMH1	Polycomb protein SCMH1	PE>C	Tri-3
J Cell Biochem. 2017	Q9Y2N7	HIF3A	Hypoxia-inducible factor 3-alpha	PE>C	Tri-3
J Cell Biochem. 2017	Q04609	FOLH1	Glutamate carboxypeptidase 2	PE>C	Tri-3
J Cell Biochem. 2017	Q9NWH9	SLTM	SAFB-like transcription modulator	PE>C	Tri-3
J Cell Biochem. 2017	P02671	FGA	Fibrinogen alpha chain	PE>C	Tri-3
J Cell Biochem. 2017	Q8WZ42	TTN	Titin	PE>C	Tri-3
J Cell Biochem. 2017	Q68BL8	OLFML2B	Olfactomedin-like protein 2B	PE>C	Tri-3
J Cell Biochem. 2017	P0C0L4	C4A	Complement C4-A	PE>C	Tri-3
J Cell Biochem. 2017	P22352	GPX3	Glutathione peroxidase 3	PE>C	Tri-3
J Cell Biochem. 2017	Q14031	COL4A6	Collagen alpha-6(IV) chain	PE<C	Tri-3
J Cell Biochem. 2017	P02462	COL4A1	Collagen alpha-1(IV) chain	PE>C	Tri-3
J Cell Biochem. 2017	Q15054	POLD3	DNA polymerase delta subunit 3	PE>C	Tri-3
J Cell Biochem. 2017	Q99728	BARD1	BRCA1-associated RING domain protein 1	PE>C	Tri-3
J Cell Biochem. 2017	Q495B1	ANKDD1A	Ankyrin repeat and death domain-containing protein 1A	PE>C	Tri-3
J Proteome Res. 2017	P02647	APOA1	Apolipoprotein A-I	PE>C	term	term PE
J Proteome Res. 2017	P02652	APOA2	Apolipoprotein A-II	PE>C	term
J Proteome Res. 2017	P00738	HP	Haptoglobin	PE<C	term
J Proteome Res. 2017	P02790	HPX	Hemopexin	PE<C	term
J Obstet Gynaecol Res. 2016	B7Z8Q2	N/A	cDNA FLJ55606, highly similar to Alpha-2-HS-glycoprotein	PE>C	Tri-3	severe PE
J Obstet Gynaecol Res. 2016	P02745	C1QA	Complement C1q subcomponent subunit A	Only PE	Tri-3
J Obstet Gynaecol Res. 2016	P02747	C1QC	Complement C1q subcomponent subunit C	Only PE	Tri-3
J Obstet Gynaecol Res. 2016	P02748	C9	Complement component C9	PE>C	Tri-3
J Obstet Gynaecol Res. 2016	P07358	C8B	Complement component C8 beta chain	PE>C	Tri-3
J Obstet Gynaecol Res. 2016	P08603	CFH	Complement factor H	PE>C	Tri-3
J Obstet Gynaecol Res. 2016	Q03591	CFHR1	Complement factor H-related protein 1	PE>C	Tri-3
J Obstet Gynaecol Res. 2016	P27918	CFP	Properdin	PE>C	Tri-3
J Obstet Gynaecol Res. 2016	P00450	CP	Ceruloplasmin	PE>C	Tri-3
J Obstet Gynaecol Res. 2016	P10909	CLU	Clusterin	PE>C	Tri-3
J Obstet Gynaecol Res. 2016	P61626	LYZ	Lysozyme C	PE>C	Tri-3
J Obstet Gynaecol Res. 2016	P0DML2	CSH1	Chorionic somatomammotropin hormone 1	Only PE	Tri-3
J Obstet Gynaecol Res. 2016	P02751	FN1	Fibronectin	PE>C	Tri-3
J Obstet Gynaecol Res. 2016	P36955	SERPINF1	Pigment epithelium-derived factor	PE>C	Tri-3
J Obstet Gynaecol Res. 2016	Q9UHN6	CEMIP2	Cell surface hyaluronidase	Only PE	Tri-3
J Obstet Gynaecol Res. 2016	P51884	LUM	Lumican	Only PE	Tri-3
J Obstet Gynaecol Res. 2016	Q13427	PPIG	Peptidyl-prolyl cis-trans isomerase G	PE>C	Tri-3
J Obstet Gynaecol Res. 2016	Q13043	STK4	Serine/threonine-protein kinase 4	Only PE	Tri-3
J Obstet Gynaecol Res. 2016	Q96AH8	RAB7B	Ras-related protein Rab-7b	PE>C	Tri-3
J Obstet Gynaecol Res. 2016	P02647	APOA1	Apolipoprotein A-I	PE>C	Tri-3
J Obstet Gynaecol Res. 2016	P02652	APOA2	Apolipoprotein A-II	PE<C	Tri-3
J Obstet Gynaecol Res. 2016	P04114	APOB	Apolipoprotein B-100	PE<C	Tri-3
J Obstet Gynaecol Res. 2016	O14791	APOL1	Apolipoprotein L1	PE<C	Tri-3
J Obstet Gynaecol Res. 2016	P04003	C4BPA	C4b-binding protein alpha chain	PE<C	Tri-3
J Obstet Gynaecol Res. 2016	P02753	RBP4	Retinol-binding protein 4	PE<C	Tri-3
J Obstet Gynaecol Res. 2016	P0DJI9	SAA2	Serum amyloid A-2 protein	Only in C	Tri-3
J Obstet Gynaecol Res. 2016	P35542	SAA4	Serum amyloid A-4 protein	PE<C	Tri-3
J Obstet Gynaecol Res. 2016	P02743	APCS	Serum amyloid P-component	PE<C	Tri-3
J Obstet Gynaecol Res. 2016	P02766	TTR	Transthyretin	PE<C	Tri-3
J Obstet Gynaecol Res. 2016	P0C0L5	C4B	Complement C4-B	PE<C	Tri-3
J Obstet Gynaecol Res. 2016	P0C0L4	C4A	Complement C4-A	Only in C	Tri-3
J Obstet Gynaecol Res. 2016	A2RTY6	ITIH2	Inter-alpha	PE<C	Tri-3
J Obstet Gynaecol Res. 2016	P02656	APOC3	Apolipoprotein C-III	PE<C	Tri-3
J Obstet Gynaecol Res. 2016	O60341	KDM1A	Lysine-specific histone demethylase 1A	Only in C	Tri-3
J Obstet Gynaecol Res. 2016	P07996	THBS1	Thrombospondin-1	Only in C	Tri-3
J Obstet Gynaecol Res. 2016	Q12830	BPTF	Nucleosome-remodeling factor subunit BPTF	PE<C	Tri-3
J Obstet Gynaecol Res. 2016	Q96RW7	HMCN1	Hemicentin-1	Only in C	Tri-3
Ann Clin Biochem. 2016	P01042	KNG1	PDA039 peptide from Kininogen-1	PE>C	Tri-3	¿??
Taiwan J Obstet Gynecol. 2015	P01009	SERPINA1	Alpha-1-antitrypsin	PE>C	Tri-3	severe PE
Taiwan J Obstet Gynecol. 2015	P02760	AMBP	Protein A-1 microglobulin	PE>C	Tri-3
Taiwan J Obstet Gynecol. 2015	P10909	CLU	Clusterin	PE>C	Tri-3
Taiwan J Obstet Gynecol. 2015	P00738	HP	Haptoglobin	PE>C	Tri-3
Cell Physiol Biochem. 2015	P20851	C4BPB	C4b-binding protein beta chain	PE>C	term	term PE
Cell Physiol Biochem. 2015	P04003	C4BPA	C4b-binding protein alpha chain	PE>C	term
Cell Physiol Biochem. 2015	P07225	PROS1	Vitamin K-dependent protein S	PE>C	term
Cell Physiol Biochem. 2015	P00450	CP	Ceruloplasmin	PE>C	term
Cell Physiol Biochem. 2015	P01861	IGHG4	Immunoglobulin heavy constant gamma 4	PE>C	term
Cell Physiol Biochem. 2015	P04196	HRG	Histidine-rich glycoprotein	PE>C	term
Cell Physiol Biochem. 2015	B9A064	IGLL5	Immunoglobulin lambda-like polypeptide 5	PE>C	term
Cell Physiol Biochem. 2015	H3BM74	NUB1	NEDD8 ultimate buster 1	PE>C	term
Cell Physiol Biochem. 2015	P01779	IGHV3-23	Immunoglobulin heavy variable 3-23	PE>C	term
Cell Physiol Biochem. 2015	P02776	PF4	Platelet factor 4	PE>C	term
Cell Physiol Biochem. 2015	P01771	IGHV3-33	Immunoglobulin heavy variable 3-33	PE>C	term
Cell Physiol Biochem. 2015	O75382	TRIM3	Tripartite motif-containing protein 3	PE>C	term
Cell Physiol Biochem. 2015	P01604	IGKV1-5	Immunoglobulin kappa variable 1-5	PE>C	term
Cell Physiol Biochem. 2015	P06317	IGLV6-57	Immunoglobulin lambda variable 6-57	PE>C	term
Cell Physiol Biochem. 2015	P02790	HPX	Hemopexin	PE<C	term
Cell Physiol Biochem. 2015	P23083	IGHV1-2	Immunoglobulin heavy variable 1-2	PE<C	term
Cell Physiol Biochem. 2015	P04275	VWF	von Willebrand factor	PE<C	term
Cell Physiol Biochem. 2015	P05160	F13B	Coagulation factor XIII B chain	PE<C	term
Cell Physiol Biochem. 2015	P02766	TTR	Transthyretin	PE<C	term
Cell Physiol Biochem. 2015	P02771	AFP	Alpha-fetoprotein	PE<C	term
Cell Physiol Biochem. 2015	P27169	PON1	Serum paraoxonase/arylesterase 1	PE<C	term
Cell Physiol Biochem. 2015	P02652	APOA2	Apolipoprotein A-II	PE<C	term
Cell Physiol Biochem. 2015	J3KNB4	CAMP	Cathelicidin antimicrobial peptide	PE<C	term
Cell Physiol Biochem. 2015	P43652	AFM	Afamin	PE<C	term
Cell Physiol Biochem. 2015	P02647	APOA1	Apolipoprotein A-I	PE<C	term
Cell Physiol Biochem. 2015	P11226	MBL2	Mannose-binding protein C	PE<C	term
Cell Physiol Biochem. 2015	P02671	FGA	Fibrinogen alpha chain	PE<C	term
Cell Physiol Biochem. 2015	C9JC84	FGG	Fibrinogen gamma chain	PE<C	term
Cell Physiol Biochem. 2015	P02675	FGB	Fibrinogen beta chain	PE<C	term
Genomics Proteomics Bioinformatics. 2013	P69905	HBA1	Hemoglobin subunit alpha	Only in PE	term	term PE
Genomics Proteomics Bioinformatics. 2013	P02743	APCS	Serum amyloid P-component	Only in PE	term
Genomics Proteomics Bioinformatics. 2013	P02751	FN1	Fibronectin	Only in PE	term
Genomics Proteomics Bioinformatics. 2013	P02538	KRT6A	Keratin, type II cytoskeletal 6A or keratin 6A	Only in PE	term
Genomics Proteomics Bioinformatics. 2013	P02671	FGA	Fibrinogen alpha chain	Only in PE	term
Genomics Proteomics Bioinformatics. 2013	Q06033	ITIH3	Inter-alpha-trypsin inhibitor heavy chain H3	Only in PE	term
Genomics Proteomics Bioinformatics. 2013	P02452	COL1A1	Collagen alpha-1(I) chain	Only in PE	term
Genomics Proteomics Bioinformatics. 2013	P05543	SERPINA7	Thyroxine-binding globulin	Only in PE	term
Genomics Proteomics Bioinformatics. 2013	P04004	VTN	Vitronectin	Only in PE	term
Genomics Proteomics Bioinformatics. 2013	P02533	KRT14	Keratin, type I cytoskeletal 14 or keratin 14	Only in PE	term
Genomics Proteomics Bioinformatics. 2013	Q6UXB8	PI16	Peptidase inhibitor 16	Only in PE	term
Genomics Proteomics Bioinformatics. 2013	P05155	SERPING1	Plasma protease C1 inhibitor	Only in PE	term
Genomics Proteomics Bioinformatics. 2013	P00736	C1R	Complement C1r subcomponent	Only in PE	term
Genomics Proteomics Bioinformatics. 2013	P03952	KLKB1	Plasma kallikrein B	Only in PE	term
Genomics Proteomics Bioinformatics. 2013	Q96PD5	PGLYRP2	N-acetylmuramoyl-L-alanine amidase	Only in PE	term
Genomics Proteomics Bioinformatics. 2013	P06396	GSN	Gelsolin	PE>C	term
Genomics Proteomics Bioinformatics. 2013	P01031	C5	Complement C5	PE>C	term
Genomics Proteomics Bioinformatics. 2013	P13645	KRT10	Keratin, type I cytoskeletal 10 or keratin 10	PE>C	term
Genomics Proteomics Bioinformatics. 2013	P36955	SERPINF1	Pigment epithelium-derived factor	PE>C	term
Genomics Proteomics Bioinformatics. 2013	P00751	CFB	Complement factor B	PE>C	term
Genomics Proteomics Bioinformatics. 2013	P10643	C7	Complement component C7	PE>C	term
Genomics Proteomics Bioinformatics. 2013	P69892	HBG2	Hemoglobin subunit gamma-2	PE>C	term
Genomics Proteomics Bioinformatics. 2013	P02771	AFP	Alpha-fetoprotein	PE>C	term
Genomics Proteomics Bioinformatics. 2013	P01620	IGKV3-20	Ig kappa chain V-III region SIE	Only in C	term
Genomics Proteomics Bioinformatics. 2013	P01766	IGHV3-13	Ig heavy chain V-III region BRO	Only in C	term
Genomics Proteomics Bioinformatics. 2013	P00734	F2	Prothrombin	Only in C	term
Genomics Proteomics Bioinformatics. 2013	P02647	APOA1	Apolipoprotein A-I	Only in C	term
Genomics Proteomics Bioinformatics. 2013	P13671	C6	Complement component C6	Only in C	term
Genomics Proteomics Bioinformatics. 2013	Q6S8J3	POTEE	POTE ankyrin domain family member E	Only in C	term
Genomics Proteomics Bioinformatics. 2013	P01009	SERPINA1	Alpha-1-antitrypsin	PE<C	term
Genomics Proteomics Bioinformatics. 2013	P08603	CFH	Complement factor H	PE<C	term
Genomics Proteomics Bioinformatics. 2013	P01834	IGKC	Ig kappa chain C region	PE<C	term
Genomics Proteomics Bioinformatics. 2013	P01857	IGHG1	Ig gamma-1 chain C region	PE<C	term
Genomics Proteomics Bioinformatics. 2013	P51884	LUM	Lumican	PE<C	term
Genomics Proteomics Bioinformatics. 2013	P01023	A2M	Alpha-2-macroglobulin	PE<C	term
Genomics Proteomics Bioinformatics. 2013	P02765	AHSG	Alpha-2-HS glycoprotein	PE<C	term
Am J Pathol. 2013	P02766	TTR	Transthyretin	PE<C	Tri-3	mild / severe PE
Placenta 2011	P02765	AHSG	Alpha-2-HS-glycoprotein	PE>C	Tri-3	severe PE
Placenta 2011	P01009	SERPINA1	Alpha-1-antitrypsin	PE>C	Tri-3
Placenta 2011	B7Z8Q2	N/A	cDNA FLJ55606, highly similar to Alpha-2-HS-glycoprotein	PE>C	Tri-3
Placenta 2011	P02760	AMBP	Protein AMBP	PE>C	Tri-3
Placenta 2011	P02649	APOE	Apolipoprotein E	PE>C	Tri-3
Placenta 2011	P02749	APOH	Beta-2-glycoprotein 1	PE>C	Tri-3
Placenta 2011	P00450	CP	Ceruloplasmin	PE>C	Tri-3
Placenta 2011	P0DML2	CSH1	Chorionic somatomammotropin hormone 1	PE>C	Tri-3
Placenta 2011	P10909	CLU	Clusterin	PE>C	Tri-3
Placenta 2011	P00742	F10	Coagulation factor X	PE>C	Tri-3
Placenta 2011	P02745	C1QA	Complement C1q subcomponent subunit A	PE>C	Tri-3
Placenta 2011	P02747	C1QC	Complement C1q subcomponent subunit C	PE>C	Tri-3
Placenta 2011	P07358	C8B	Complement component C8 beta chain	PE>C	Tri-3
Placenta 2011	P02748	C9	Complement component C9	PE>C	Tri-3
Placenta 2011	P08603	CFH	Complement factor H	PE>C	Tri-3
Placenta 2011	Q03591	CFHR1	Complement factor H-related protein 1	PE>C	Tri-3
Placenta 2011	P27918	CFP	Properdin	PE>C	Tri-3
Placenta 2011	P02671	FGA	Fibrinogen alpha chain	PE>C	Tri-3
Placenta 2011	P02675	FGB	Fibrinogen beta chain	PE>C	Tri-3
Placenta 2011	P02679	FGG	Fibrinogen gamma chain	PE>C	Tri-3
Placenta 2011	P02751	FN1	Fibronectin	PE>C	Tri-3
Placenta 2011	P23142	FBLN1	Fibulin-1	PE>C	Tri-3
Placenta 2011	Q08380	LGALS3BP	Galectin-3-binding protein	PE>C	Tri-3
Placenta 2011	Q14520	HABP2	Hyaluronan-binding protein 2	PE>C	Tri-3
Placenta 2011	P01042	KNG1	Kininogen-1	PE>C	Tri-3
Placenta 2011	P61626	LYZ	Lysozyme C	PE>C	Tri-3
Placenta 2011	P36955	SERPINF1	Pigment epithelium-derived factor	PE>C	Tri-3
Placenta 2011	P00747	PLG	Plasminogen	PE>C	Tri-3
Placenta 2011	Q16557	PSG3	Pregnancy-specific beta-1-glycoprotein 3	PE>C	Tri-3
Placenta 2011	Q00888	PSG4	Pregnancy-specific beta-1-glycoprotein 4	PE>C	Tri-3
Placenta 2011	P02774	GC	Vitamin D-binding protein	PE>C	Tri-3
Placenta 2011	P04004	VTN	Vitronectin	PE>C	Tri-3
Placenta 2011	P01023	A2M	Alpha-2-macroglobulin	PE<C	Tri-3
Placenta 2011	P03950	ANG	Angiogenin	PE<C	Tri-3
Placenta 2011	P01008	SERPINC1	Antithrombin-III	PE<C	Tri-3
Placenta 2011	P02652	APOA2	Apolipoprotein A-II	PE<C	Tri-3
Placenta 2011	P04114	APOB	Apolipoprotein B-100	PE<C	Tri-3
Placenta 2011	O14791	APOL1	Apolipoprotein L1	PE<C	Tri-3
Placenta 2011	P04003	C4BPA	C4b-binding protein alpha chain	PE<C	Tri-3
Placenta 2011	Q03591	CFHR1	Complement factor H-related protein 1	PE<C	Tri-3
Placenta 2011	P22352	GPX3	Glutathione peroxidase 3	PE<C	Tri-3
Placenta 2011	P69905	HBA1	Hemoglobin subunit alpha	PE<C	Tri-3
Placenta 2011	P02008	HBZ	Hemoglobin subunit zeta	PE<C	Tri-3
Placenta 2011	Q86X45	LRRC6	Protein tilB homolog	PE<C	Tri-3
Placenta 2011	O00187	MASP2	Mannan-binding lectin serine protease 2	PE<C	Tri-3
Placenta 2011	P02753	RBP4	Retinol-binding protein 4	PE<C	Tri-3
Placenta 2011	P02776	PF4	Platelet factor 4	PE<C	Tri-3
Placenta 2011	P20742	PZP	Pregnancy zone protein	PE<C	Tri-3
Placenta 2011	P0DJI9	SAA2	Serum amyloid A-2 protein	PE<C	Tri-3
Placenta 2011	P35542	SAA4	Serum amyloid A-4 protein	PE<C	Tri-3
Placenta 2011	P02743	APCS	Serum amyloid P-component	PE<C	Tri-3
Placenta 2011	P02766	TTR	Transthyretin	PE<C	Tri-3
J Proteome Res. 2010	P02751	FN1	Fibronectin	PE>C	Tri-3	severe / mild PE
J Proteome Res. 2010	P01034	CST3	Cystatin-C	PE>C	Tri-3	(*) contradictory regulation for mild PE.
J Proteome Res. 2010	P17813	ENG	Endoglin (*)	PE>C	Tri-3
J Proteome Res. 2010	P07942	LAMB1	Laminin subunit beta-1	PE>C	Tri-3
J Proteome Res. 2010	P07339	CTSD	Cathepsin D	PE>C	Tri-3
J Proteome Res. 2010	Q9BXP8	PAPPA2	Pappalysin-2 (*)	PE>C	Tri-3
J Proteome Res. 2010	P02655	APOC2	Apolipoprotein C-II	PE>C	Tri-3
J Proteome Res. 2010	P02741	CRP	C-reactive protein	PE>C	Tri-3
J Proteome Res. 2010	P02656	APOC3	Apolipoprotein C-III	PE>C	Tri-3
J Proteome Res. 2010	P18065	IGFBP2	Insulin-like growth factor-binding protein 2 (*)	PE>C	Tri-3
J Proteome Res. 2010	Q6EMK4	VASN	Vasorin	PE>C	Tri-3
J Proteome Res. 2010	P0DN86	CGB3	Choriogonadotropin subunit beta (*)	PE>C	Tri-3
J Proteome Res. 2010	P26927	MST1	Hepatocyte growth factor-like protein	PE>C	Tri-3
J Proteome Res. 2010	P06276	BCHE	Cholinesterase	PE>C	Tri-3
J Proteome Res. 2010	P20851	C4BPB	C4b-binding protein beta chain (*)	PE>C	Tri-3
J Proteome Res. 2010	P02753	RBP4	Plasma retinol-binding protein (*)	PE>C	Tri-3
J Proteome Res. 2010	P04196	HRG	Histidine-rich glycoprotein	PE>C	Tri-3
J Proteome Res. 2010	P20742	PZP	Pregnancy zone protein	PE<C	Tri-3
J Proteome Res. 2010	P11464	PSG1	Pregnancy-specific beta-1-glycoprotein	PE<C	Tri-3
J Proteome Res. 2010	P0DML2	CSH1	Chorionic somatomammotropin hormone	PE<C	Tri-3
J Proteome Res. 2010	P18428	LBP	Lipopolysaccharide-binding protein	PE<C	Tri-3
J Proteome Res. 2010	P62736	ACTA2	Actin	PE<C	Tri-3
J Proteome Res. 2010	P13796	LCP1	Plastin-2	PE<C	Tri-3
J Proteome Res. 2010	P18206	VCL	Vinculin	PE<C	Tri-3
J Proteome Res. 2010	P04114	APOB	Apolipoprotein B-100	PE<C	Tri-3
J Proteome Res. 2010	P14780	MMP9	Matrix metalloproteinase-9	PE<C	Tri-3
J Proteome Res. 2010	P23470	PTPRG	Receptor-type tyrosine-protein phosphatase gamma	PE<C	Tri-3
J Proteome Res. 2010	P35916	FLT4	Vascular endothelial growth factor receptor 3	PE<C	Tri-3
J Proteome Res. 2010	P07737	PFN1	Profilin-1	PE<C	Tri-3
J Proteome Res. 2010	Q9H299	SH3BGRL3	SH3 domain-binding glutamic acid-rich-like protein 3	PE<C	Tri-3
J Proteome Res. 2010	P67936	TPM4	Tropomyosin alpha-4 chain (*)	PE<C	Tri-3
J Proteome Res. 2010	P37802	TAGLN2	Transgelin-2	PE<C	Tri-3
J Proteome Res. 2010	P21333	FLNA	Filamin-A (*)	PE<C	Tri-3
J Proteome Res. 2010	Q9Y490	TLN1	Talin-1 (*)	PE<C	Tri-3
BJOG 2009	P04114	APOB	Apolipoprotein B	PE>C	Tri-3	¿??
BJOG 2009	P19827	ITIH1	Inter-alpha inhibitor H1	PE>C	Tri-3
BJOG 2009	P19823	ITIH2	Inter-alpha inhibitor H2	PE>C	Tri-3
BJOG 2009					Tri-3
BJOG 2009	P13671	C6	Complement C6	PE>C	Tri-3
BJOG 2009	P10643	C7	Complement C7	PE>C	Tri-3
BJOG 2009	Q13219	PAPPA	PAPP-A	PE>C	Tri-3
BJOG 2009	P22891	PROZ	Vitamin K-dependent protein Z	PE>C	Tri-3
BJOG 2009	P09871	C1S	Complement C1s	PE>C	Tri-3
BJOG 2009	P04278	SHBG	Sex hormone-binding globulin	PE>C	Tri-3
BJOG 2009	P10909	CLU	Clusterin	PE>C	Tri-3
BJOG 2009	P00742	F10	Coagulation factor X	PE>C	Tri-3
BJOG 2009	P12259	F5	Coagulation factor V	PE>C	Tri-3
BJOG 2009	P35858	IGFALS	Insulin-like growth factor binding protein complex acid labile chain precursor (ALS)	PE>C	Tri-3
BJOG 2009	Q9UQ72	PSG11	Pregnancy-specific B-1 glycoprotein 11	PE>C	Tri-3
BJOG 2009	P11464	PSG1	Pregnancy-specific B-1 glycoprotein 1	PE>C	Tri-3
BJOG 2009	P02774	GC	Vitamin D binding protein	PE>C	Tri-3
BJOG 2009	P02743	APCS	Serum amyloid P-component	PE>C	Tri-3
BJOG 2009	Q53GZ8		Complement C2	PE>C	Tri-3
BJOG 2009	Q6LEU7	PSG9	Pregnancy-specific glycoprotein 9	PE>C	Tri-3
BJOG 2009	P27169	PON1	Paraoxonase 1	PE>C	Tri-3
BJOG 2009	P32119	PRDX2	Peroxiredoxin-2	PE>C	Tri-3
BJOG 2009	P15169	CPN1	Carboxypeptidase N catalytic chain	PE>C	Tri-3
BJOG 2009	P01023	A2M	Alpha-2-macroglobulin	PE<C	Tri-3
BJOG 2009	P02774	GC	Vitamin D binding protein	PE<C	Tri-3
BJOG 2009	P04004	VTN	Vitronectin precursor	PE<C	Tri-3
BJOG 2009	P43652	AFM	Afamin precursor (Alpha-albumin)	PE<C	Tri-3
BJOG 2009	P02751	FN1	Fibronectin 1	PE<C	Tri-3
BJOG 2009	P07477	PRSS1	Trypsin-1	PE<C	Tri-3
BJOG 2009	Q16610	ECM1	Extracellular matrix protein 1	PE<C	Tri-3
BJOG 2009	P02747	C1QC	Complement C1q	PE<C	Tri-3
BJOG 2009	P05155	SERPING1	Plasma protease C1 inhibitor	PE<C	Tri-3
BJOG 2009	P02765	AHSG	Fetuin-A	PE<C	Tri-3
BJOG 2009	O43345	ZNF208	Zinc finger protein 208	PE<C	Tri-3
BJOG 2009	P0C0L5	C4B	Complement C4B	PE<C	Tri-3
BJOG 2009	P17813	ENG	Endoglin	PE>C	Tri-3
Clin Chem. 2007	O75636	FCN3	Ficolin-3	PE<C	Tri-3	early PE
Clin Chem. 2007	Q15485	FCN2	Ficolin-2	PE<C	Tri-3
Proteomics. 2004	P10909	CLU	Clusterin	PE>C	Tri-3	¿??
J Proteomics. 2010	P02741	CRP	C-reactive protein, pentraxin-related	PE>C	Tri-3	PE
J Proteomics. 2010	P02751	FN1	fibronectin 1 isoform 2 preproprotein	PE>C	Tri-3	PE/PE+IUGR
J Proteomics. 2010	P0DJI9	SAA2	Serum amyloid A protein precursor	PE>C	Tri-3	PE
J Proteomics. 2010	P68871	HBB	Hemoglobin subunit beta	PE>C	Tri-3	PE/PE+IUGR
J Proteomics. 2010	P01009	SERPINA1	Isoform 1 of Alpha-1-antitrypsin precursor	PE>C	Tri-3	PE/PE+IUGR
J Proteomics. 2010	Q8IXQ8	C16orf65	Isoform 1 of PDZ domain-containing protein C16orf65	PE>C	Tri-3	PE
J Proteomics. 2010	Q14103	HNRPD	36 kDa protein	PE>C	Tri-3	PE
J Proteomics. 2010	Q06033	ITIH3	Isoform 2 of Inter-alpha-trypsin inhibitor heavy chain H3 precursor	PE>C	Tri-3	PE
J Proteomics. 2010	P35542	SAA4	Serum amyloid A-4 protein precursor	PE>C	Tri-3	PE
J Proteomics. 2010	O14526	FCHO1	98 kDa protein	PE>C	Tri-3	PE
J Proteomics. 2010	Q14247	CTTN	CTTN protein	PE>C	Tri-3	PE
J Proteomics. 2010	P02671	FGA	Isoform 2 of Fibrinogen alpha chain precursor	PE>C	Tri-3	PE
J Proteomics. 2010	Q52LW3	ARHGAP29	PTPL1-associated RhoGAP 1	PE>C	Tri-3	PE
J Proteomics. 2010	Q5KSL6	DGKK	Diacylglycerol kinase kappa	PE>C	Tri-3	PE
J Proteomics. 2010	P02654	APOC1	Apolipoprotein C-I precursor	PE>C	Tri-3	PE
J Proteomics. 2010	Q13489	BIRC3	Baculoviral IAP repeat-containing protein 3	PE>C	Tri-3	PE
J Proteomics. 2010	P02649	APOE	Apolipoprotein E precursor	PE>C	Tri-3	PE
J Proteomics. 2010	P02652	APOA2	Apolipoprotein A-II precursor	PE>C	Tri-3	PE
J Proteomics. 2010	P01011	SERPINA3	Alpha-1-antichymotrypsin precursor	PE>C	Tri-3	PE
J Proteomics. 2010	P19823	ITIH2	Inter-alpha (Globulin) inhibitor H2	PE>C	Tri-3	PE
J Proteomics. 2010	Q8WY36	BBX	BBX protein	PE>C	Tri-3	PE
J Proteomics. 2010	Q14624	ITIH4	Isoform 1 of Inter-alpha-trypsin inhibitor heavy chain H4 precursor	PE>C	Tri-3	PE
J Proteomics. 2010	P02647	APOA1	Apolipoprotein A-I precursor	PE>C	Tri-3	PE
J Proteomics. 2010	P10909	CLU	clusterin isoform 1	PE>C	Tri-3	PE
J Proteomics. 2010	P51884	LUM	Lumican precursor	PE>C	Tri-3	PE
J Proteomics. 2010	P0C0L4	C4A	Complement component 4A	PE<C	Tri-3	PE/PE+IUGR
J Proteomics. 2010	P06396	GSN	Isoform 2 of Gelsolin precursor	PE<C	Tri-3	PE/PE+IUGR
J Proteomics. 2010	Q00887	PSG9	Pregnancy-specific beta-1-glycoprotein 9 precursor	PE<C	Tri-3	PE
J Proteomics. 2010	P00450	CP	Ceruloplasmin precursor	PE<C	Tri-3	PE
J Proteomics. 2010	P01019	AGT	Angiotensinogen precursor	PE<C	Tri-3	PE/PE+IUGR
J Proteomics. 2010	P08185	SERPINA6	Corticosteroid-binding globulin precursor	PE<C	Tri-3	PE/PE+IUGR
J Proteomics. 2010	P02765	AHSG	Alpha-2-HS-glycoprotein precursor	PE<C	Tri-3	PE
J Proteomics. 2010	P02760	AMBP	AMBP protein precursor	PE<C / PE>C	Tri-3	PE/PE+IUGR
J Proteomics. 2010	Q8TF72	SHROOM3	Shroom	PE<C	Tri-3	PE
J Proteomics. 2010	P07358	C8B	Complement component C8 beta chain precursor	PE<C	Tri-3	PE
J Proteomics. 2010	P00736	C1R	Complement C1r subcomponent precursor	PE<C	Tri-3	PE
J Proteomics. 2010	P02790	HPX	Hemopexin precursor	PE<C	Tri-3	PE/PE+IUGR
J Proteomics. 2010	P43652	AFM	Afamin precursor	PE<C	Tri-3	PE
J Proteomics. 2010	P02749	APOH	Beta-2-glycoprotein 1 precursor	PE<C	Tri-3	PE
J Proteomics. 2010	P04003	C4BPA	C4b-binding protein alpha chain precursor	PE<C / PE>C	Tri-3	PE/PE+IUGR
J Proteomics. 2010	P20742	PZP	Pregnancy zone protein precursor	PE<C	Tri-3	PE/PE+IUGR
J Proteomics. 2010	P01042	KNG1	Kininogen 1	PE<C	Tri-3	PE
J Proteomics. 2010	P00747	PLG	Plasminogen precursor	PE<C	Tri-3	PE
J Proteomics. 2010	P22352	GPX3	Glutathione peroxidase 3 precursor	PE<C	Tri-3	PE
J Proteomics. 2010	P48039	MTNR1A	Melatonin receptor type 1A	PE<C	Tri-3	PE
J Proteomics. 2010	P11464	PSG1	Isoform 1 of Pregnancy-specific beta-1-glycoprotein 1 precursor	PE<C	Tri-3	PE / PE+IUGR
J Proteomics. 2010	P07360	C8G	Complement component C8 gamma chain precursor	PE<C	Tri-3	PE
J Proteomics. 2010	P02768	ALB	Isoform 1 of Serum albumin precursor	PE<C	Tri-3	PE/PE+IUGR
J Proteomics. 2010	P10643	C7	Complement component C7 precursor	PE<C	Tri-3	PE
J Proteomics. 2010	P35527	KRT9	Keratin, type I cytoskeletal 9	PE>C	Tri-3	PE+IUGR
J Proteomics. 2010	P00738	HP	Haptoglobin precursor	PE>C	Tri-3	PE+IUGR
J Proteomics. 2010	P01871	IGHM	IGHM protein	PE>C	Tri-3	PE+IUGR
J Proteomics. 2010	P04196	HRG	Histidine-rich glycoprotein precursor	PE>C	Tri-3	PE+IUGR
J Proteomics. 2010	Q9Y2G0	EFR3B	similar to Protein KIAA0143	PE>C	Tri-3	PE+IUGR
J Proteomics. 2010	P02748	C9	Complement component C9 precursor	PE<C	Tri-3	PE+IUGR
J Proteomics. 2010	P01008	SERPINC1	Antithrombin III variant	PE<C	Tri-3	PE+IUGR
J Proteomics. 2010	O75592	MYCBP2	Isoform 2 of Probable E3 ubiquitin-protein ligase MYCBP2	PE<C	Tri-3	PE+IUGR
J Proteomics. 2010	Q6ZN16	MAP3K15	Isoform 1 of Mitogen-activated protein kinase kinase kinase 15	PE<C	Tri-3	PE+IUGR
J Proteomics. 2010	Q12791	KCNMA1	Potassium large conductance calcium-activated channel, subfamily M, alpha member 1	PE<C	Tri-3	PE+IUGR
J Proteomics. 2010	P02774	GC	vitamin D-binding protein precursor	PE<C	Tri-3	PE+IUGR
Int J Mol Sci. 2019	Q86V88	MDP1	Magnesium-dependent phosphatase 1	PE < C	Tri-3	PE
Int J Mol Sci. 2019	Q8N4N3	KLHL36	Kelch-like protein 36	PE < C	Tri-3	PE
Int J Mol Sci. 2019	Q86U28	ISCA2	Iron-sulfur cluster assembly 2 homolog, mitochondrial	PE < C	Tri-3	PE
Int J Mol Sci. 2019	P51817	PRKX	cAMP-dependent protein kinase catalytic subunit PRKX	PE < C	Tri-3	PE
Int J Mol Sci. 2019	Q969R8	ITFG2	Integrin-alpha FG-GAP repeat-containing protein 2	PE < C	Tri-3	PE
Int J Mol Sci. 2019	Q2VPK5	CTU2	Cytoplasmic tRNA 2-thiolation protein 2	PE < C	Tri-3	PE
Int J Mol Sci. 2019	O14879	IFIT3	Interferon-induced protein with tetratricopeptide repeats 3	PE < C	Tri-3	PE
Int J Mol Sci. 2019	Q96CX6	LRRC58	Leucine-rich repeat-containing protein 58	PE < C	Tri-3	PE
Int J Mol Sci. 2019	P52739	ZNF131	Zinc finger protein 131	PE < C	Tri-3	PE
Int J Mol Sci. 2019	Q6N043	ZNF280D	Zinc finger protein 280D	PE < C	Tri-3	PE
Int J Mol Sci. 2019	O43739	CYTH3	Cytohesin-3	PE < C	Tri-3	PE
Int J Mol Sci. 2019	O43822	CFAP410	Protein C21orf2	PE < C	Tri-3	PE
Int J Mol Sci. 2019	Q13615	MTMR3	Myotubularin-related protein 3	PE < C	Tri-3	PE
Int J Mol Sci. 2019	O60942	RNGTT	mRNA-capping enzyme	PE < C	Tri-3	PE
Int J Mol Sci. 2019	O43286	B4GALT5	Beta-1,4-galactosyltransferase 5	PE > C	Tri-3	PE
Int J Mol Sci. 2019	Q16540	MRPL23	39S ribosomal protein L23, mitochondrial	PE > C	Tri-3	PE
Int J Mol Sci. 2019	O14925	TIMM23	Mitochondrial import inner membrane translocase subunit Tim23	PE > C	Tri-3	PE
Int J Mol Sci. 2019	O43324	EEF1E1	Eukaryotic translation elongation factor 1 epsilon-1	PE > C	Tri-3	PE
Int J Mol Sci. 2019	Q8NG11	TSPAN14	Tetraspanin-14	PE > C	Tri-3	PE
Int J Mol Sci. 2019	A2RU67	FAM234B	Protein FAM234B	PE > C	Tri-3	PE
Int J Mol Sci. 2019	P39656	DDOST	Dolichyl-diphosphooligosaccharide--protein glycosyltransferase 48 kDa subunit	PE > C	Tri-3	PE
Int J Mol Sci. 2019	O14949	UQCRQ	Cytochrome b-c1 complex subunit 8	PE > C	Tri-3	PE
Int J Mol Sci. 2019	Q5TGZ0	MICOS10	MICOS complex subunit MIC10	PE > C	Tri-3	PE
Int J Mol Sci. 2019	P05141	SLC25A5	ADP/ATP translocase 2	PE > C	Tri-3	PE
Int J Mol Sci. 2019	P61619	SEC61A1	Protein transport protein Sec61 subunit alpha isoform 1	PE > C	Tri-3	PE
Int J Mol Sci. 2019	Q9NYL4	FKBP11	Peptidyl-prolyl cis-trans isomerase FKBP11	PE > C	Tri-3	PE
Int J Mol Sci. 2019	Q70UQ0	IKBIP	Inhibitor of nuclear factor kappa-B kinase-interacting protein	PE > C	Tri-3	PE
Int J Mol Sci. 2019	Q5UCC4	EMC10	ER membrane protein complex subunit 10	PE > C	Tri-3	PE
Int J Mol Sci. 2019	P24539	ATP5PB	ATP synthase F(0) complex subunit B1, mitochondrial	PE > C	Tri-3	PE
Int J Mol Sci. 2019	P67812	SEC11A	Signal peptidase complex catalytic subunit SEC11A	PE > C	Tri-3	PE
Int J Mol Sci. 2019	Q9H173	SIL1	Nucleotide exchange factor SIL1	PE > C	Tri-3	PE
Int J Mol Sci. 2019	P13612	ITGA4	Integrin alpha-4	PE > C	Tri-3	PE
Int J Mol Sci. 2019	P31930	UQCRC1	Cytochrome b-c1 complex subunit 1, mitochondrial	PE > C	Tri-3	PE
Int J Mol Sci. 2019	Q9BZQ6	EDEM3	ER degradation-enhancing alpha-mannosidase-like protein 3	PE > C	Tri-3	PE
Int J Mol Sci. 2019	P00505	GOT2	Aspartate aminotransferase, mitochondrial	PE > C	Tri-3	PE
Int J Mol Sci. 2019	P46977	STT3A	Dolichyl-diphosphooligosaccharide--protein glycosyltransferase subunit STT3A	PE > C	Tri-3	PE
Int J Mol Sci. 2019	Q00059	TFAM	Transcription factor A, mitochondrial	PE > C	Tri-3	PE
Int J Mol Sci. 2019	P05556	ITGB1	Integrin beta-1	PE > C	Tri-3	PE
Int J Mol Sci. 2019	P00846	MT-ATP6	ATP synthase subunit a	PE > C	Tri-3	PE
Int J Mol Sci. 2019	Q5BJF2	TMEM97	Transmembrane protein 97	PE > C	Tri-3	PE
Int J Mol Sci. 2019	Q9UDX5	MTFP1	Mitochondrial fission process protein 1	PE > C	Tri-3	PE
Int J Mol Sci. 2019	P03923	MT-ND6	NADH-ubiquinone oxidoreductase chain 6	PE > C	Tri-3	PE
Int J Mol Sci. 2019	Q9Y619	SLC25A15	Mitochondrial ornithine transporter 1	PE > C	Tri-3	PE
Int J Mol Sci. 2019	Q9Y3Q3	TMED3	Transmembrane emp24 domain-containing protein 3	PE > C	Tri-3	PE
Int J Mol Sci. 2019	P42892	ECE1	Endothelin-converting enzyme 1	PE > C	Tri-3	PE
Int J Mol Sci. 2019	Q13530	SERINC3	Serine incorporator 3	PE > C	Tri-3	PE
Int J Mol Sci. 2019	Q8IZN3	ZDHHC14	Probable palmitoyltransferase ZDHHC14	PE > C	Tri-3	PE
Int J Mol Sci. 2019	Q12999	TSPAN31	Tetraspanin-31	PE > C	Tri-3	PE
Int J Mol Sci. 2019	Q99623	PHB2	Prohibitin-2	PE > C	Tri-3	PE
Int J Mol Sci. 2019	Q9H2H9	SLC38A1	Sodium-coupled neutral amino acid transporter 1	PE > C	Tri-3	PE
Int J Mol Sci. 2019	Q9UP52	TFR2	Transferrin receptor protein 2	PE > C	Tri-3	PE
Int J Mol Sci. 2019	Q9BSR8	YIPF4	Protein YIPF4	PE > C	Tri-3	PE
Int J Mol Sci. 2019	Q9UBV2	SEL1L	Protein sel-1 homolog 1	PE > C	Tri-3	PE
Int J Mol Sci. 2019	Q9BW60	ELOVL1	Elongation of very long chain fatty acids protein 1	PE > C	Tri-3	PE
Int J Mol Sci. 2019	Q9Y225	RNF24	RING finger protein 24	PE > C	Tri-3	PE
Int J Mol Sci. 2019	O75787	ATP6AP2	Renin receptor	PE > C	Tri-3	PE
Int J Mol Sci. 2019	Q8WV93	AFG1L	Lactation elevated protein 1	PE > C	Tri-3	PE
Int J Mol Sci. 2019	O75947	ATP5PD	ATP synthase subunit d, mitochondrial	PE > C	Tri-3	PE
Int J Mol Sci. 2019	Q9H8W3	FAM204A	Protein FAM204A	PE > C	Tri-3	PE
Int J Mol Sci. 2019	P48357	LEPR	Leptin receptor	PE > C	Tri-3	PE
Int J Mol Sci. 2019	Q96EC8	YIPF6	Protein YIPF6	PE > C	Tri-3	PE
Int J Mol Sci. 2019	Q04837	SSBP1	Single-stranded DNA-binding protein, mitochondrial	PE > C	Tri-3	PE
Int J Mol Sci. 2019	P47985	UQCRFS1	Cytochrome b-c1 complex subunit Rieske, mitochondrial	PE > C	Tri-3	PE
Int J Mol Sci. 2019	Q9NU23	LYRM2	LYR motif-containing protein 2	PE > C	Tri-3	PE
Int J Mol Sci. 2019	O96008	TOMM40	Mitochondrial import receptor subunit TOM40 homolog	PE > C	Tri-3	PE
Int J Mol Sci. 2019	Q8IXM3	MRPL41	39S ribosomal protein L41, mitochondrial	PE > C	Tri-3	PE
Int J Mol Sci. 2019	P43307	SSR1	Translocon-associated protein subunit alpha	PE > C	Tri-3	PE
Int J Mol Sci. 2019	Q9Y287	ITM2B	Integral membrane protein 2B	PE > C	Tri-3	PE
Int J Mol Sci. 2019	O75964	ATP5MG	ATP synthase subunit g, mitochondrial	PE > C	Tri-3	PE
Int J Mol Sci. 2019	Q96IX5	ATP5MD	Up-regulated during skeletal muscle growth protein 5	PE > C	Tri-3	PE
Int J Mol Sci. 2019	P14927	UQCRB	Cytochrome b-c1 complex subunit 7	PE > C	Tri-3	PE
Int J Mol Sci. 2019	P12236	SLC25A6	ADP/ATP translocase 3	PE > C	Tri-3	PE
Int J Mol Sci. 2019	P51797	CLCN6	Chloride transport protein 6	PE > C	Tri-3	PE
Int J Mol Sci. 2019	Q8IXR5	FAM178B	Protein FAM178B	PE > C	Tri-3	PE
Int J Mol Sci. 2019	Q9NY35	CLDND1	Claudin domain-containing protein 1	PE > C	Tri-3	PE
Int J Mol Sci. 2019	P12259	F5	Coagulation factor V	PE > C	Tri-3	PE
Int J Mol Sci. 2019	P17813	ENG	Endoglin	PE > C	Tri-3	PE
Int J Mol Sci. 2019	Q06481	APLP2	Amyloid-like protein 2	PE > C	Tri-3	PE
Int J Mol Sci. 2019	O75880	SCO1	Protein SCO1 homolog, mitochondrial	PE > C	Tri-3	PE
Int J Mol Sci. 2019	Q5SR56	MFSD14B	Hippocampus abundant transcript-like protein 1	PE > C	Tri-3	PE
Int J Mol Sci. 2019	P60059	SEC61G	Protein transport protein Sec61 subunit gamma	PE > C	Tri-3	PE
Int J Mol Sci. 2019	P56378	ATP5MPL	6.8 kDa mitochondrial proteolipid	PE > C	Tri-3	PE
Int J Mol Sci. 2019	O43759	SYNGR1	Synaptogyrin-1	PE > C	Tri-3	PE
Int J Mol Sci. 2019	Q8N4H5	TOMM5	Mitochondrial import receptor subunit TOM5 homolog	PE > C	Tri-3	PE
Int J Mol Sci. 2019	Q9HD45	TM9SF3	Transmembrane 9 superfamily member 3	PE > C	Tri-3	PE
Int J Mol Sci. 2019	P01906	HLA-DQA2	HLA class II histocompatibility antigen, DQ alpha 2 chain	PE > C	Tri-3	PE
Int J Mol Sci. 2019	L0R6Q1	SLC35A4	SLC35A4 upstream open reading frame protein	PE > C	Tri-3	PE
Int J Mol Sci. 2019	P02654	APOC1	Apolipoprotein C-I	PE > C	Tri-3	PE
Int J Mol Sci. 2019	Q9BT43	POLR3GL	DNA-directed RNA polymerase III subunit RPC7-like	PE > C	Tri-3	PE
Int J Mol Sci. 2019	O60830	TIMM17B	Mitochondrial import inner membrane translocase subunit Tim17-B	PE > C	Tri-3	PE
Int J Mol Sci. 2019	P60033	CD81	CD81 antigen	PE > C	Tri-3	PE
Int J Mol Sci. 2019	Q9NP59	SLC40A1	Solute carrier family 40 member 1	PE > C	Tri-3	PE
Int J Mol Sci. 2019	Q8N0U8	VKORC1L1	Vitamin K epoxide reductase complex subunit 1-like protein 1	PE > C	Tri-3	PE
Int J Mol Sci. 2019	P56134	ATP5MF	ATP synthase subunit f, mitochondrial	PE > C	Tri-3	PE
Int J Mol Sci. 2019	P55058	PLTP	Phospholipid transfer protein	PE > C	Tri-3	PE
Int J Mol Sci. 2019	Q9C0K1	SLC39A8	Zinc transporter ZIP8	PE > C	Tri-3	PE
Int J Mol Sci. 2019	P16671	CD36	Platelet glycoprotein 4	PE > C	Tri-3	PE
Int J Mol Sci. 2019	P31431	SDC4	Syndecan-4	PE > C	Tri-3	PE
Int J Mol Sci. 2019	P01892	HLA-A	HLA class I histocompatibility antigen, A-2 alpha chain	PE > C	Tri-3	PE
Int J Mol Sci. 2019	P02794	FTH1	Ferritin heavy chain	PE > C	Tri-3	PE
Int J Mol Sci. 2019	Q14108	SCARB2	Lysosome membrane protein 2	PE > C	Tri-3	PE
Int J Mol Sci. 2019	Q9H8M2	BRD9	Bromodomain-containing protein 9	PE > C	Tri-3	PE
Int J Mol Sci. 2019	Q9BRY0	SLC39A3	Zinc transporter ZIP3	PE > C	Tri-3	PE
Int J Mol Sci. 2019	Q9BQT8	SLC25A21	Mitochondrial 2-oxodicarboxylate carrier	PE > C	Tri-3	PE
J Proteomics. 2015	P35555	FBN1	Fibrillin-1	PE > C	term	PE
J Proteomics. 2015	D6RJI3	FBN2	Fibrillin-2	PE > C	term	PE
J Proteomics. 2015	P56556	NDUFA6	NADH dehydrogenase (ubiquinone) 1 alpha subcomplex subunit 6	PE > C	term	PE
J Proteomics. 2015	O60504	SORBS3	Vinexin	PE > C	term	PE
J Proteomics. 2015	Q9BT70	SORBS3	SORBS3 protein (fragment)	PE > C	term	PE
J Proteomics. 2015	B4DMX4	AFP	cDNA FLJ57154, highly similar to Alpha-fetoprotein	PE > C	term	PE
J Proteomics. 2015	Q5TB53	RP11-34E5.1	SM-11044 binding protein (SMBP) (EP70-P-iso) (fragment)	PE > C	term	PE
J Proteomics. 2015	B4DKT9	CTNNA1	cDNA FLJ54052, highly similar to Alpha-1 catenin (Cadherin-associated protein)	PE > C	term	PE
J Proteomics. 2015	Q8WU40	CAMK2G	CAMK2G protein (fragment)	PE > C	term	PE
J Proteomics. 2015	Q6MZM7	DKFZp686O12165	Putative uncharacterized protein DKFZp686	PE > C	term	PE
J Proteomics. 2015	E9PCV6	COL6A3	Collagen alpha-3 (VI) chain	PE > C	term	PE
J Proteomics. 2015	B4DFP5	HGS	cDNA FLJ57484, highly similar to Hepatocyte growth factor-regulated tyrosine kinase substrate	PE > C	term	PE
J Proteomics. 2015	Q92626	PXDN	Peroxidasin homolog	PE > C	term	PE
J Proteomics. 2015	E7ETQ7	VTA1	Vacuolar protein sorting-associated protein VTA1 homolog	PE > C	term	PE
J Proteomics. 2015	Q9Y371	SH3GLB1	Endophilin-B1	PE > C	term	PE
J Proteomics. 2015	B7ZLF0	FN1	Fibronectin 1	PE > C	term	PE
J Proteomics. 2015	P15121	AKR1B1	Aldose reductase (AR)	PE > C	term	PE
J Proteomics. 2015	P17252	PRKCA	Protein kinase C alpha type	PE > C	term	PE
J Proteomics. 2015	Q5JYW8	EFHD2	EF-hand domain family, member D2 (fragment)	PE > C	term	PE
J Proteomics. 2015	Q6UXV4	APOOL	Apolipoprotein	PE > C	term	PE
J Proteomics. 2015	B4DJP7	SNRPD3	Small nuclear ribonucleoprotein Sm D3	PE > C	term	PE
J Proteomics. 2015	Q96CS3	FAF2	FAS-associated factor 2	PE > C	term	PE
J Proteomics. 2015	B3KNJ3	DAPK3	cDNA FLJ14684 fis, clone NT2RP2004933, highly similar to Death-associated protein kinase 3 (EC 2.7.11.1)	PE< C	term	PE
J Proteomics. 2015	A2MYE1	A30	A30 (fragment)	PE< C	term	PE
J Proteomics. 2015	B4DNR3	ABHD14B	cDNA FLJ52710, highly similar to Abhydrolase domain-containing protein 14B	PE< C	term	PE
J Proteomics. 2015	B4DUJ4	CSNK2B	Casein kinase 2, beta polypeptide, isoform CRA_c	PE< C	term	PE
J Proteomics. 2015	P46109	CRKL	Crk-like protein	PE< C	term	PE
J Proteomics. 2015	E9PC52	RBBP7	Histone-binding protein RBBP7	PE< C	term	PE
J Proteomics. 2015	Q9NW02	CNDP2	cDNA FLJ10400 fis, clone NT2RM4000395	PE< C	term	PE
J Proteomics. 2015	Q92900	UPF1	Regulator of nonsense transcripts 1	PE< C	term	PE
J Proteomics. 2015	A8K4G7	VPS4B	cDNA FLJ78528, highly similar to Homo sapiens vacuolar protein sorting 4B (yeast) (VPS4B), mRNA	PE< C	term	PE
J Proteomics. 2015	A0M8Q9	IGLC1	C1 segment protein (fragment)	PE< C	term	PE
J Proteomics. 2015	B4DDP6	DBNL	Drebrin-like protein	PE< C	term	PE
J Proteomics. 2015	H3BV19	CSNK2A2	Casein kinase II subunit alpha (fragment)	PE< C	term	PE
J Proteomics. 2015	O75947	ATP5H	ATP synthase subunit d, mitochondrial	PE< C	term	PE
J Proteomics. 2015	A8K651	C1QBP	cDNA FLJ75700, highly similar to Homo sapiens complement component 1, q subcomponent binding protein (C1QBP), nuclear gene encoding mitochondrial protein, mRNA	PE< C	term	PE
J Proteomics. 2015	O95139	NDUFB6	NADH dehydrogenase [ubiquinone] 1 beta subcomplex subunit 6	PE< C	term	PE
J Proteomics. 2015	B4DXP9	ACTR1A	Alpha-centractin	PE< C	term	PE
J Proteomics. 2015	C9JJ47	AP2M1	AP-2 complex subunit mu (Fragment)	PE< C	term	PE
J Proteomics. 2015	F2Z2Y6	NAA38	N-alpha-acetyltransferase 38, NatC auxiliary subunit	PE< C	term	PE
J Proteomics. 2015	O75094	SLIT3	Slit homolog 3 protein	PE< C	term	PE
J Proteomics. 2015	A6NIW1	CD99	CD99 antigen	PE< C	term	PE
J Proteomics. 2015	Q9H9A6	LRRC40	Leucine-rich repeat-containing protein 40	PE< C	term	PE
J Proteomics. 2015	B7Z947	WDR44	WD repeat domain 44, isoform CRA_a	PE< C	term	PE
J Proteomics. 2015	A2KBC1	Anti-(ED-B) scFV	Anti-(ED-B) scFV (fragment)	PE< C	term	PE
J Proteomics. 2015	C7DJS2	GSTP1	Glutathione S-transferase pi (Fragment)	PE< C	term	PE
J Proteomics. 2015	Q5SQT6	PPA1	Inorganic pyrophosphatase	PE< C	term	PE
J Proteomics. 2015	B2R6S9	LRPAP1	cDNA, FLJ93097, highly similar to Homo sapiens low density lipoprotein receptor-related protein associated protein 1 (LRPAP1), mRNA	PE< C	term	PE
J Proteomics. 2015	B4E241	SRSF3	Serine/arginine-rich-splicing factor 3	PE< C	term	PE
J Proteomics. 2015	Q5T7W3	TMOD1	Tropomodulin 1	PE< C	term	PE
J Proteomics. 2015	E9PRB9	SPCS2	Signal peptidase complex subunit 2	PE< C	term	PE
J Proteomics. 2015	Q5H928	HSD17B10	3-hydroxyacyl-CoA dehydrogenase type-2	PE< C	term	PE
J Proteomics. 2015	G1UI32	PDXK	Pyridoxal kinase (fragment)	PE< C	term	PE

## Sheet: non-redundant proteins
article	Accession	Gene name	Protein name	regulation	sample collection(1)	sample collection(2)
PLOS One 2019	P08514	ITGA2B	Integrin alpha-IIb	PE>C	Tri-1	early PE
PLOS One 2019	P09237	MMP7	Matrilysin	PE>C	Tri-1
Front. Immunol. 2018	P00747	PLG	Plasminogen	PE<C	Tri-1	Pre-term
Front. Immunol. 2018	P00751	CFB	Complement factor B	PE<C	Tri-1	Pre-term
Front. Immunol. 2018	P10643	C7	Complement component C7	PE<C	Tri-1	Pre-term
Front. Immunol. 2018	P04196	HRG	Histidine-rich glycoprotein	PE<C	Tri-1	Pre-term
Front. Immunol. 2018	P04217	A1BG	Alpha-1B-glycoprotein	PE<C	Tri-1	Pre-term
Front. Immunol. 2018	P02749	APOH	Beta-2-glycoprotein 1	PE>C	Tri-1	Pre-term
Front. Immunol. 2018	P0C0L4	C4A	Complement C4-A	PE>C	Tri-1	Pre-term
Front. Immunol. 2018	P01042	KNG1	Kininogen-1	PE<C	Tri-1	Pre-term
Front. Immunol. 2018	P08603	CFH	Complement factor H	PE<C	Tri-1	Pre-term
Front. Immunol. 2018	P02746	C1QB	Complement C1q subcomponent subunit B	PE<C	Tri-1	Pre-term
Front. Immunol. 2018	Q86YZ3	HRNR	Hornerin	PE<C	Tri-1	term
Front. Immunol. 2018	Q14624	ITIH4	Inter-alpha-trypsin inhibitor heavy chain H4	PE<C	Tri-1	term
Front. Immunol. 2018	P00450	CP	Ceruloplasmin	PE<C	Tri-1	term
Front. Immunol. 2018	A2RTY6	ITIH2	Inter-alpha (globulin) inhibitor H2	PE>C	Tri-1	term
Front. Immunol. 2018	Q9UGM5	FETUB	Fetuin-B	PE>C	Tri-1	term
Front. Immunol. 2018	P01019	AGT	Angiotensinogen	PE>C	Tri-1	term
Front. Immunol. 2018	P08571	CD14	Monocyte differentiation antigen CD14	PE>C	Tri-1	term
Front. Immunol. 2018	P02774	GC	Vitamin D-binding protein	PE>C	Tri-1	term
Front. Immunol. 2018	P36955	SERPINF1	Pigment epithelium-derived factor	PE>C	Tri-1	term
Front. Immunol. 2018	P01011	SERPINA3	Alpha-1-antichymotrypsin	PE<C	Tri-1	term
Sci. Rep. 2017	P01375	TNF	Tumor necrosis factor	PE>C	Tri-1	term PE
Sci. Rep. 2017	P62945	RPL41	60S ribosomal protein L41	PE>C	Tri-1	term PE
Sci. Rep. 2017	P62380	TBPL1	TATA box-binding protein-like protein 1	PE>C	Tri-1	term PE
Sci. Rep. 2017	P56381	ATP5F1E	ATP synthase subunit epsilon, mitochondrial	PE>C	Tri-1	term PE
Expert Rev Proteomics. 2017	P02765	AHSG	Alpha-2-HS-glycoprotein	PE<C	Tri-1	early PE
Expert Rev Proteomics. 2017	P00738	HP	Haptoglobin	PE<C	Tri-1	early PE
Expert Rev Proteomics. 2017	P04004	VTN	Vitronectin	PE<C	Tri-1	early PE
Expert Rev Proteomics. 2017	P25311	AZGP1	Zinc-alpha-2-glycoprotein	PE<C	Tri-1	early PE
Expert Rev Proteomics. 2017	P01009	SERPINA1	Alpha-1-antitrypsin	PE>C	Tri-1	early PE
Expert Rev Proteomics. 2017	O43866	CD5L	CD5 antigen-like	PE>C	Tri-1	early PE
Expert Rev Proteomics. 2017	P35527	KRT9	Keratin, type I cytoskeletal 9	PE>C	Tri-1	early PE
Expert Rev Proteomics. 2017	P41218	MNDA	Myeloid cell nuclear differentiation antigen	PE>C	Tri-1	early PE
Expert Rev Proteomics. 2017	P02787	TF	Transferrin	PE>C	Tri-1	early PE
J Biomed Biotechnol. 2012	P02679	FGG	Fibrinogen Fragment D	PE>C	Tri-1	¿??
J Biomed Biotechnol. 2012	P10909	CLU	Clusterin isoform 2	PE>C	Tri-1	¿??
J Biomed Biotechnol. 2012	P02647	APOA1	Apolipoprotein A-I	PE>C	Tri-1	¿??
J Biomed Biotechnol. 2012	P02751	FN1	Fibronectin	PE>C	Tri-1	¿??
J Biomed Biotechnol. 2012	P09382	LGALS1	Galectin 3 binding	PE>C	Tri-1	¿??
J Biomed Biotechnol. 2012	P00750	PLAT	Plasminogen	PE>C	Tri-1	¿??
J Biomed Biotechnol. 2012	P04003	C4BPA	C4 beta binding	PE>C	Tri-1	¿??
J Biomed Biotechnol. 2012	P02790	HPX	Hemopexin	PE>C	Tri-1	¿??
J Proteome Res. 2010	P02741	CRP	C-reactive protein	PE>C	Tri-1	severe and mild PE
J Proteome Res. 2010	P02743	APCS	Serum amyloid P-component	PE>C	Tri-1	(*) contradictory regulation for mild PE
J Proteome Res. 2010	Q9BXR6	CFHR5	Complement factor H-related protein 5	PE>C	Tri-1
J Proteome Res. 2010	P12955	PEPD	Xaa-Pro dipeptidase (*)	PE>C	Tri-1
J Proteome Res. 2010	Q9Y6V0	PCLO	Protein piccolo (*)	PE>C	Tri-1
J Proteome Res. 2010	Q9H4B7	TUBB1	Tubulin beta-1 chain	PE>C	Tri-1
J Proteome Res. 2010	Q14118	DAG1	Dystroglycan	PE>C	Tri-1
J Proteome Res. 2010	P04040	CAT	Catalase (*)	PE>C	Tri-1
J Proteome Res. 2010	P00915	CA1	Carbonic anhydrase 1	PE>C	Tri-1
J Proteome Res. 2010	P05362	ICAM1	Intercellular adhesion molecule 1	PE>C	Tri-1
J Proteome Res. 2010	Q08380	LGALS3BP	Galectin-3-binding protein	PE>C	Tri-1
J Proteome Res. 2010	P02753	RBP4	Plasma retinol-binding protein	PE>C	Tri-1
J Proteome Res. 2010	P01233	CGB3	Choriogonadotropin subunit beta	PE>C	Tri-1
J Proteome Res. 2010	P20742	PZP	Pregnancy zone protein (*)	PE>C	Tri-1
J Proteome Res. 2010	P08185	SERPINA6	Corticosteroid-binding globulin	PE>C	Tri-1
J Proteome Res. 2010	P08697	SERPINF2	Alpha-2-antiplasmin	PE<C	Tri-1
J Proteome Res. 2010	P25054	APC	Adenomatous polyposis coli protein (*)	PE<C	Tri-1
J Proteome Res. 2010	P22064	LTBP1	Latent-transforming growth factor beta-binding (*)	PE<C	Tri-1
J Proteome Res. 2010	P02671	FGA	Fibrinogen alpha chain	PE<C	Tri-1
J Proteome Res. 2010	P00740	F9	Coagulation factor IX	PE<C	Tri-1
J Proteome Res. 2010	P04275	VWF	von Willebrand factor	PE<C	Tri-1
J Proteome Res. 2010	P49747	COMP	Cartilage oligomeric matrix protein	PE<C	Tri-1
J Proteome Res. 2010	Q04756	HGFAC	Hepatocyte growth factor activator	PE<C	Tri-1
J Proteome Res. 2010	P13796	LCP1	Plastin-2	PE<C	Tri-1
J Proteome Res. 2010	P02747	C1QC	Complement C1q subcomponent subunit C	PE<C	Tri-1
J Proteome Res. 2010	P40197	GP5	Platelet glycoprotein V	PE<C	Tri-1
J Proteome Res. 2010	P10721	KIT	Mast/stem cell growth factor receptor	PE<C	Tri-1
J Proteome Res. 2010	Q16610	ECM1	Extracellular matrix protein 1	PE<C	Tri-1
J Proteome Res. 2010	P02745	C1QA	Complement C1q subcomponent subunit A	PE<C	Tri-1
J Proteome Res. 2010	Q8WZ75	ROBO4	Roundabout homologue 4	PE<C	Tri-1
J Proteome Res. 2010	Q76LX8	ADAMTS13	ADAMTS-13	PE<C	Tri-1
J Proteome Res. 2010	P05155	SERPING1	Plasma protease C1 inhibitor	PE<C	Tri-1
J Proteome Res. 2010	P55058	PLTP	Phospholipid transfer protein	PE<C	Tri-1
J Proteome Res. 2010	Q16208	CD44	CD44 antigen	PE<C	Tri-1
J Proteome Res. 2010	P01243	CSH1	Chorionic somatomammotropin hormone	PE<C	Tri-1
J Proteome Res. 2010	P02675	FGB	Fibrinogen beta chain	PE<C	Tri-1
PLoS One. 2019	P39900	MMP12	Macrophage metalloelastase	PE<C	early/late Tri-2
PLoS One. 2019	P08476	INHBA	Inhibin beta A chain	PE>C	early/late Tri-2
PLoS One. 2019	P49763	PlGF	Placenta growth factor	PE<C	early/late Tri-2
PLoS One. 2019	P15692	VEGFA	Vascular endothelial growth factor A	PE<C	early/late Tri-2
PLoS One. 2019	Q01638	IL1RL1	Interleukin-1 receptor-like 1	PE>C	early/late Tri-2
PLoS One. 2019	O43699	SIGLEC6	Sialic acid-binding Ig-like lectin 6	PE>C	early/late Tri-2
PLoS One. 2019	Q15485	FCN2	Ficolin-2	PE<C	early/late Tri-2
PLoS One. 2019	P16035	TIMP2	Metalloproteinase inhibitor 2	PE>C	early Tri-2
PLoS One. 2019	Q9P0G3	KLK14	Kallikrein-14	PE>C	early Tri-2
PLoS One. 2019	P26842	CD27	CD27 antigen	PE>C	early Tri-2
PLoS One. 2019	P63098	PPP3R1	Calcineurin subunit B type 1	PE>C	early Tri-2
PLoS One. 2019	Q14982	OBCAM	Opioid-binding protein/cell adhesion molecule	PE>C	early Tri-2
PLoS One. 2019	O00408	PDE2A	cGMP-dependent 3',5'-cyclic phosphodiesterase	PE>C	early Tri-2
PLoS One. 2019	P35613	BSG	Basigin	PE>C	early Tri-2
PLoS One. 2019	Q9UK85	DKKL1	Dickkopf-like protein 1	PE>C	early Tri-2
PLoS One. 2019	P12268	IMPDH2	Inosine-5'-monophosphate dehydrogenase 2	PE>C	early Tri-2
PLoS One. 2019	O95571	ETHE1	Persulfide dioxygenase ETHE1, mitochondrial	PE<C	early Tri-2
PLoS One. 2019	P08684	CYP3A4	Cytochrome P450 3A4	PE<C	early Tri-2
PLoS One. 2019	P00734	F2	Prothrombin	PE>C	early Tri-2
PLoS One. 2019	Q96KP4	CNDP2	Cytosolic non-specific dipeptidase	PE>C	early Tri-2
PLoS One. 2019	P18084	ITGB5	Integrin beta-5	PE<C	early Tri-2
PLoS One. 2019	P09429	HMG1	High mobility group protein B1	PE>C	early Tri-2
PLoS One. 2019	P09211	GSTP1	Glutathione S-transferase P	PE<C	early Tri-2
PLoS One. 2019	P13497	BMP1	Bone morphogenetic protein 1	PE>C	early Tri-2
PLoS One. 2019	Q16623	STX1A	Syntaxin-1A	PE>C	early Tri-2
PLoS One. 2019	O95388	WISP1	CCN family member 4	PE>C	early Tri-2
PLoS One. 2019	P55285	CDH6	Cadherin-6	PE>C	early Tri-2
PLoS One. 2019	P62826	RAN	GTP-binding nuclear protein Ran	PE>C	early Tri-2
PLoS One. 2019	Q08752	PPID	Peptidyl-prolyl cis-trans isomerase D	PE>C	early Tri-2
PLoS One. 2019	P49336	CDK8	Cyclin-dependent kinase 8	PE>C	early Tri-2
PLoS One. 2019	P20231	TPSB2	Tryptase beta-2	PE<C	early Tri-2
PLoS One. 2019	O94768	STK17B	Serine/threonine-protein kinase 17B	PE>C	early Tri-2
PLoS One. 2019	P14543	NID1	Nidogen-1	PE>C	late Tri-2
PLoS One. 2019	Q02763	TEK	Angiopoietin-1 receptor	PE<C	late Tri-2
PLoS One. 2019	P18428	LBP	Lipopolysaccharide-binding protein	PE<C	late Tri-2
PLoS One. 2019	P48061	SDF1	Stromal cell-derived factor 1	PE>C	late Tri-2
PLoS One. 2019	P52823	STC1	Stanniocalcin-1	PE>C	late Tri-2
PLoS One. 2019	Q14112	NID2	Nidogen-2	PE>C	late Tri-2
PLoS One. 2019	Q99983	OMD	Osteomodulin	PE>C	late Tri-2
PLoS One. 2019	P12830	CDH1	Cadherin-1	PE>C	late Tri-2
PLoS One. 2019	Q9UM11	CDH1	Fizzy-related protein homolog	PE>C	late Tri-2
PLoS One. 2019	P51671	CCL11	Eotaxin	PE>C	late Tri-2
PLoS One. 2019	P0C0S5	H2AZ1	Histone H2A.Z	PE>C	late Tri-2
PLoS One. 2019	P04083	ANXA1	Annexin A1	PE>C	late Tri-2
PLoS One. 2019	P30533	LRPAP1	alpha-2-macroglobulin receptor-associated protein	PE<C	late Tri-2
Proteomics Clin Appl. 2019	P06703	S100A6	Protein S100-A6	PE<C	Tri-2	early PE + late PE
PLoS One. 2017	P0DMV8	HSPA1A	Heat shock 70 kDa protein 1A/1B	PE<C	early/late Tri-2
PLoS One. 2017	P0C0L5	C4B	Complement C4b	PE<C	early Tri-2
PLoS One. 2017	P07478	PRSS2	Trypsin-2	PE>C	early Tri-2
PLoS One. 2017	P01584	IL1B	Interleukin-1 beta	PE<C	early Tri-2
PLoS One. 2017	Q13316	DMP1	Dentin matrix acidic phosphoprotein 1	PE<C	early Tri-2
PLoS One. 2017	P06756	ITGAV	Integrin alpha-V: beta-5 complex	PE<C	early Tri-2
PLoS One. 2017	P16333	NCK1	Cytoplasmic protein NCK1	PE<C	early Tri-2
PLoS One. 2017	P42081	CD86	T-lymphocyte activation antigen CD86	PE<C	early Tri-2
PLoS One. 2017	P51452	DUSP3	Dual specificity protein phosphatase 3	PE<C	early Tri-2
PLoS One. 2017	P17612	PRKACA	cAMP-dependent protein kinase catalytic subunit alpha	PE<C	early Tri-2
Proteomics. 2016	P09871	C1S	Complement C1s subcomponent	PE>C	Tri-2	¿??
Proteomics. 2016	P69905	HBA1	Hemoglobin subunit alpha	PE>C	Tri-2
Proteomics. 2016	P68871	HBB	Hemoglobin subunit beta	PE>C	Tri-2
Proteomics. 2016	P02760	AMBP	Protein AMBP	PE>C	Tri-2
Proteomics. 2016	P02654	APOC1	Apolipoprotein C-I	PE>C	Tri-2
Proteomics. 2016	B7Z1F8		cDNA FLJ53025, highly similar to Complement C4-B	PE>C	Tri-2
Proteomics. 2016	D6RF35	GC	Vitamin D-binding protein	PE>C	Tri-2
Proteomics. 2016	P68133	ACTA1	Actin, alpha skeletal muscle	PE>C	Tri-2
Proteomics. 2016	B2R6W1		cDNA, FLJ93143, highly similar to Homo sapiens complement component 7 (C7), mRNA	PE>C	Tri-2
Proteomics. 2016	P00488	F13A1	Coagulation factor XIII A chain	PE>C	Tri-2
Proteomics. 2016	P01860	IGHG3	Ig gamma-3 chain C region	PE>C	Tri-2
Proteomics. 2016	S6BGD6		IgG L chain	PE>C	Tri-2
Proteomics. 2016	P18206-2	VCL	Isoform 1 of Vinculin	PE>C	Tri-2
Proteomics. 2016	P12814-4	ACTN1	Isoform 4 of Alpha-actinin-1	PE>C	Tri-2
Proteomics. 2016	A5PL27	CP	CP protein	PE>C	Tri-2
Proteomics. 2016	P01040	CSTA	Cystatin-A	PE>C	Tri-2
Proteomics. 2016	Q14571	ITPR2	Inositol 1,4,5-trisphosphate receptor type 2	PE>C	Tri-2
Proteomics. 2016	P07737	PFN1	Profilin-1	PE>C	Tri-2
Proteomics. 2016	D3DQX7	SAA1	Serum amyloid A protein	PE>C	Tri-2
Proteomics. 2016	P35542	SAA4	Serum amyloid A-4 protein	PE>C	Tri-2
Proteomics. 2016	P63104	YWHAZ	14-3-3 protein zeta/delta	PE>C	Tri-2
Proteomics. 2016	A2KBC6		Anti-FactorVIII scFv (Fragment)	PE>C	Tri-2
Proteomics. 2016	P06727	APOA4	Apolipoprotein A-IV	PE>C	Tri-2
Proteomics. 2016	P31944	CASP14	Caspase-14	PE>C	Tri-2
Proteomics. 2016	A8K6Q8		cDNA FLJ75881, highly similar to Homo sapiens transferrin receptor (p90, CD71) (TFRC), mRNA	PE>C	Tri-2
Proteomics. 2016	A8K1K1		cDNA FLJ76342, highly similar to Homo sapiens carnosine dipeptidase 1 (metallopeptidase M20 family)(CNDP1), mRNA	PE>C	Tri-2
Proteomics. 2016	B2R983		cDNA, FLJ94267, highly similar to Homo sapiens glutathione S-transferase omega 1 (GSTO1), mRNA	PE>C	Tri-2
Proteomics. 2016	P23528	CFL1	Cofilin-1	PE>C	Tri-2
Proteomics. 2016	P81605	DCD	Dermcidin	PE>C	Tri-2
Proteomics. 2016	Q02413	DSG1	Desmoglein-1	PE>C	Tri-2
Proteomics. 2016	P01861	IGHG4	Ig gamma-4 chain C region	PE>C	Tri-2
Proteomics. 2016	P01714		Ig lambda chain V-III region SH	PE>C	Tri-2
Proteomics. 2016	Q0KKI6		Immunoblobulin light chain (Fragment)	PE>C	Tri-2
Proteomics. 2016	P08833	IGFBP1	Insulin-like growth factor-binding protein 1	PE>C	Tri-2
Proteomics. 2016	P04075-2	ALDOA	Isoform 2 of Fructose-bisphosphate aldolase A	PE>C	Tri-2
Proteomics. 2016	P78386	KRT85	Keratin, type II cuticular Hb5	PE>C	Tri-2
Proteomics. 2016	O43790	KRT86	Keratin, type II cuticular Hb6	PE>C	Tri-2
Proteomics. 2016	Q9BYR8	KRTAP3-1	Keratin-associated protein 3-1	PE>C	Tri-2
Proteomics. 2016	Q5U077	LDHB	L-lactate dehydrogenase	PE>C	Tri-2
Proteomics. 2016	O00187	MASP2	Mannan-binding lectin serine protease 2	PE>C	Tri-2
Proteomics. 2016	O15018	PDZD2	PDZ domain-containing protein 2	PE>C	Tri-2
Proteomics. 2016	P62937	PPIA	Peptidyl-prolyl cis-trans isomerase A	PE>C	Tri-2
Proteomics. 2016	A1A508	PRSS3	PRSS3 protein	PE>C	Tri-2
Proteomics. 2016	A0N5G1	V<kappa>1	Rheumatoid factor C6 light chain (Fragment)	PE>C	Tri-2
Proteomics. 2016	P0DJI8	SAA1	Serum amyloid A-1 protein	PE>C	Tri-2
Proteomics. 2016	P0DJI9	SAA2	Serum amyloid A-2 protein	PE>C	Tri-2
Proteomics. 2016	Q6UWP8	SBSN	Suprabasin	PE>C	Tri-2
Proteomics. 2016	Q8WZ42	TTN	Titin	PE>C	Tri-2
Proteomics. 2016	P37802	TAGLN2	Transgelin-2	PE>C	Tri-2
Proteomics. 2016	Q53HE2		Triosephosphate isomerase (Fragment)	PE>C	Tri-2
Proteomics. 2016	O43707	ACTN4	Alpha-actinin-4	PE>C	Tri-2
Proteomics. 2016	P02656	APOC3	Apolipoprotein C-III	PE>C	Tri-2
Proteomics. 2016	Q9Y6R7	FCGBP	IgGFc-binding protein	PE>C	Tri-2
Proteomics. 2016	P01591	IGJ	Immunoglobulin J chain	PE>C	Tri-2
Proteomics. 2016	P01880-2	IGHD	Isoform 2 of Ig delta chain C region	PE>C	Tri-2
Proteomics. 2016	Q14624-2	ITIH4	Isoform 2 of Inter-alpha-trypsin inhibitor heavy chain H4	PE>C	Tri-2
Proteomics. 2016	Q04695	KRT17	Keratin, type I cytoskeletal 17	PE>C	Tri-2
Proteomics. 2016	K7ER74	APOC4-APOC2	Protein APOC4-APOC2	PE>C	Tri-2
Proteomics. 2016	Q8N7G1		Purine nucleoside phosphorylase	PE>C	Tri-2
Proteomics. 2016	O60503	ADCY9	Adenylate cyclase type 9	PE>C	Tri-2
Proteomics. 2016	P08294	SOD3	Extracellular superoxide dismutase [Cu-Zn]	PE>C	Tri-2
Proteomics. 2016	P58876	HIST1H2BD	Histone H2B type 1-D	PE>C	Tri-2
Proteomics. 2016	P62805	HIST1H4A	Histone H4	PE>C	Tri-2
Proteomics. 2016	O76013-2	KRT36	Isoform 2 of Keratin, type I cuticular Ha6	PE>C	Tri-2
Proteomics. 2016	Q92764	KRT35	Keratin, type I cuticular Ha5	PE>C	Tri-2
Proteomics. 2016	Q9NSB4	KRT82	Keratin, type II cuticular Hb2	PE>C	Tri-2
Proteomics. 2016	P48668	KRT6C	Keratin, type II cytoskeletal 6C	PE>C	Tri-2
Proteomics. 2016	P02775	PPBP	Platelet basic protein	PE>C	Tri-2
Proteomics. 2016	P26447	S100A4	Protein S100-A4	PE>C	Tri-2
Proteomics. 2016	P01023	A2MG	Alpha-2-macroglobulin	PE<C	Tri-2
Proteomics. 2016	Q53YY1	Q53YY1	Angiotensinogen (Serine (Or cysteine) proteinase inhibitor, clade A (Alpha-1 antiproteinase, antitrypsin), member 8)	PE<C	Tri-2
Proteomics. 2016	P02538	K2C6A	Keratin, type II cytoskeletal 6A	PE<C	Tri-2
Proteomics. 2016	B2R950	B2R950	cDNA, FLJ94213, highly similar to Homo sapiens pregnancy-zone protein (PZP), mRNA	PE<C	Tri-2
Proteomics. 2016	P11464-4	PSG1	Isoform 4 of Pregnancy-specific beta-1-glycoprotein 1	PE<C	Tri-2
Proteomics. 2016	P02649	APOE	Apolipoprotein E	PE<C	Tri-2
Proteomics. 2016	Q16557	PSG3	Pregnancy-specific beta-1-glycoprotein 3	PE<C	Tri-2
Proteomics. 2016	Q03591	FHR1	Complement factor H-related protein 1	PE<C	Tri-2
Proteomics. 2016	P13647	K2C5	Keratin, type II cytoskeletal 5	PE<C	Tri-2
Proteomics. 2016	P00742	FA10	Coagulation factor X	PE<C	Tri-2
Proteomics. 2016	D9IWP9	D9IWP9	Beta-2-glycoprotein I (Fragment)	PE<C	Tri-2
Proteomics. 2016	P01042-2	KNG1	Isoform LMW of Kininogen-1	PE<C	Tri-2
Proteomics. 2016	Q96PD5-2	PGRP2	Isoform 2 of N-acetylmuramoyl-L-alanine amidase	PE<C	Tri-2
Proteomics. 2016	P29622	KAIN	Kallistatin	PE<C	Tri-2
Proteomics. 2016	P35908	K22E	Keratin, type II cytoskeletal 2 epidermal	PE<C	Tri-2
Proteomics. 2016	P22891-2	PROZ	Isoform 2 of Vitamin K-dependent protein Z	PE<C	Tri-2
Proteomics. 2016	O95445	APOM	Apolipoprotein M	PE<C	Tri-2
Proteomics. 2016	P32119	PRDX2	Peroxiredoxin-2	PE<C	Tri-2
Proteomics. 2016	P10909-2	CLUS	Isoform 2 of Clusterin	PE<C	Tri-2
Proteomics. 2016	P11226	MBL2	Mannose-binding protein C	PE<C	Tri-2
Proteomics. 2016	P19827	ITIH1	Inter-alpha-trypsin inhibitor heavy chain H1	PE<C	Tri-2
Proteomics. 2016	D9ZGG2	D9ZGG2	Vitronectin	PE<C	Tri-2
Proteomics. 2016	Q00887	PSG9	Pregnancy-specific beta-1-glycoprotein 9	PE<C	Tri-2
Proteomics. 2016	P04070-2	PROC	Isoform 2 of Vitamin K-dependent protein C	PE<C	Tri-2
Proteomics. 2016	G3XAM2	G3XAM2	Complement factor I light chain	PE<C	Tri-2
Proteomics. 2016	Q15848	ADIPO	Adiponectin	PE<C	Tri-2
Proteomics. 2016	P07358	CO8B	Complement component C8 beta chain	PE<C	Tri-2
Proteomics. 2016	P27169	PON1	Serum paraoxonase/arylesterase 1	PE<C	Tri-2
Proteomics. 2016	P15169	CBPN	Carboxypeptidase N catalytic chain	PE<C	Tri-2
Proteomics. 2016	P02750	A2GL	Leucine-rich alpha-2-glycoprotein	PE<C	Tri-2
Proteomics. 2016	P02533	K1C14	Keratin, type I cytoskeletal 14	PE<C	Tri-2
Proteomics. 2016	I3L145	I3L145	Sex hormone-binding globulin	PE<C	Tri-2
Proteomics. 2016	P06733	ENOA	Alpha-enolase	PE<C	Tri-2
Proteomics. 2016	P01024	CO3	Complement C3	PE<C	Tri-2
Proteomics. 2016	P43652	AFAM	Afamin	PE<C	Tri-2
Proteomics. 2016	P06396	GELS	Gelsolin	PE<C	Tri-2
Proteomics. 2016	P05543	THBG	Thyroxine-binding globulin	PE<C	Tri-2
Proteomics. 2016	P05546	HEP2	Heparin cofactor 2	PE<C	Tri-2
Proteomics. 2016	V9HWE3	V9HWE3	Carbonic anhydrase I, isoform CRA_a	PE<C	Tri-2
Proteomics. 2016	P03952	KLKB1	Plasma kallikrein	PE<C	Tri-2
Proteomics. 2016	P05154	IPSP	Plasma serine protease inhibitor	PE<C	Tri-2
Proteomics. 2016	Q5SW79-3	CE170	Isoform 3 of Centrosomal protein of 170 kDa	PE<C	Tri-2
Proteomics. 2016	Q9Y606	TRUA	tRNA pseudouridine synthase A, mitochondrial	PE<C	Tri-2
Proteomics. 2016	A8K2T4	A8K2T4	cDNA FLJ78207, highly similar to Human complement protein component C7 mRNA	PE<C	Tri-2
Proteomics. 2016	A6NKQ9	CGB1	Choriogonadotropin subunit beta variant 1	PE<C	Tri-2
Proteomics. 2016	O00391	QSOX1	Sulfhydryl oxidase 1	PE<C	Tri-2
Proteomics. 2016	P03951-2	FA11	Isoform 2 of Coagulation factor XI	PE<C	Tri-2
Proteomics. 2016	P23142	FBLN1	Fibulin-1	PE<C	Tri-2
Proteomics. 2016	G8JLA8	G8JLA8	Transforming growth factor-beta-induced protein ig-h3	PE<C	Tri-2
Proteomics. 2016	Q9UNN8	EPCR	Endothelial protein C receptor	PE<C	Tri-2
Proteomics. 2016	P51884	LUM	Lumican	PE<C	Tri-2
Proteomics. 2016	P36980-2	FHR2	Isoform Short of Complement factor H-related protein 2	PE<C	Tri-2
Proteomics. 2016	P22352	GPX3	Glutathione peroxidase 3	PE<C	Tri-2
Proteomics. 2016	Q13219	PAPP1	Pappalysin-1	PE<C	Tri-2
Proteomics. 2016	Q14520	HABP2	Hyaluronan-binding protein 2	PE<C	Tri-2
Proteomics. 2016	Q16610-4	ECM1	Isoform 4 of Extracellular matrix protein 1	PE<C	Tri-2
Proteomics. 2016	P01344-3	IGF2	Isoform 3 of Insulin-like growth factor II	PE<C	Tri-2
Proteomics. 2016	Q9UHG3	PCYOX	Prenylcysteine oxidase 1	PE<C	Tri-2
Proteomics. 2016	Q6UX71	PXDC2	Plexin domain-containing protein 2	PE<C	Tri-2
Proteomics. 2016	P17936-2	IBP3	Isoform 2 of Insulin-like growth factor-binding protein 3	PE<C	Tri-2
Proteomics. 2016	Q96IY4	CBPB2	Carboxypeptidase B2	PE<C	Tri-2
Proteomics. 2016	P00918	CAH2	Carbonic anhydrase 2	PE<C	Tri-2
Proteomics. 2016	Q9NQ79-2	CRAC1	Isoform 2 of Cartilage acidic protein 1	PE<C	Tri-2
Proteomics. 2016	P07357	CO8A	Complement component C8 alpha chain	PE<C	Tri-2
Proteomics. 2016	O75636	FCN3	Ficolin-3	PE<C	Tri-2
Proteomics. 2016	P11465	PSG2	Pregnancy-specific beta-1-glycoprotein 2	PE<C	Tri-2
Proteomics. 2016	Q13790	APOF	Apolipoprotein F	PE<C	Tri-2
Proteomics. 2016	P52209	6PGD	6-phosphogluconate dehydrogenase, decarboxylating	PE<C	Tri-2
Proteomics. 2016	P08107	HSP71	Heat shock 70 kDa protein 1A/1B	PE<C	Tri-2
Proteomics. 2016	Q9HDC9	APMAP	Adipocyte plasma membrane-associated protein	PE<C	Tri-2
Proteomics. 2016	P59998-3	ARPC4	Isoform 3 of Actin-related protein 2/3 complex subunit 4	PE<C	Tri-2
Proteomics. 2016	P61158	ARP3	Actin-related protein 3	PE<C	Tri-2
Proteomics. 2016	Q9BQI6	ANR32	Ankyrin repeat domain-containing protein 32	PE<C	Tri-2
Proteomics. 2016	P40925-3	MDHC	Isoform 3 of Malate dehydrogenase, cytoplasmic	PE<C	Tri-2
Proteomics. 2016	P30043	BLVRB	Flavin reductase (NADPH)	PE<C	Tri-2
Proteomics. 2016	Q92820	GGH	Gamma-glutamyl hydrolase	PE<C	Tri-2
Proteomics. 2016	P08758	ANXA5	Annexin A5	PE<C	Tri-2
Proteomics. 2016	A1A4E9	A1A4E9	Keratin 13	PE<C	Tri-2
Proteomics. 2016	Q7Z794	K2C1B	Keratin, type II cytoskeletal 1b	PE<C	Tri-2
Proteomics. 2016	P15924	DESP	Desmoplakin	PE<C	Tri-2
Proteomics. 2016	P80511	S10AC	Protein S100-A12	PE<C	Tri-2
Proteomics. 2016	Q00888	PSG4	Pregnancy-specific beta-1-glycoprotein 4	PE<C	Tri-2
Proteomics. 2016	O75592-2	MYCB2	Isoform 2 of E3 ubiquitin-protein ligase MYCBP2	PE<C	Tri-2
Proteomics. 2016	G3V2W1	G3V2W1	Protein Z-dependent protease inhibitor	PE<C	Tri-2
Proteomics. 2016	P04406	G3P	Glyceraldehyde-3-phosphate dehydrogenase	PE<C	Tri-2
Mol Cell Proteomics 2013	P60709	ACTB	Actin, cytoplasmic 1	PE>C	Tri-2
Mol Cell Proteomics 2013	P55056	APOC4	Apolipoprotein C-IV	PE>C	Tri-2
Mol Cell Proteomics 2013	O75882	ATRN	Attractin	PE<C	Tri-2
Mol Cell Proteomics 2013	P06276	BCHE	Cholinesterase	PE<C	Tri-2
Mol Cell Proteomics 2013	Q9UBW5	BIN2	Bridging integrator 2	PE<C	Tri-2
Mol Cell Proteomics 2013	P43251	BTD	Biotinidase	PE>C	Tri-2
Mol Cell Proteomics 2013	Q9NZP8	C1RL	Complement C1r subcomponent-like protein	PE<C	Tri-2
Mol Cell Proteomics 2013	P07360	C8G	Complement component C8 gamma chain	PE<C	Tri-2
Mol Cell Proteomics 2013	Q01518	CAP1	Adenylyl cyclase-associated protein 1	PE>C	Tri-2
Mol Cell Proteomics 2013	P16070	CD44	CD44 antigen	PE<C	Tri-2
Mol Cell Proteomics 2013	B4DPQ3			PE<C	Tri-2
Mol Cell Proteomics 2013	B4DJ98			PE>C	Tri-2
Mol Cell Proteomics 2013	Q12805	EFEMP1	EGF-containing fibulin-like extracellular matrix protein 1	PE>C	Tri-2
Mol Cell Proteomics 2013	B4E1Z4			PE<C	Tri-2
Mol Cell Proteomics 2013	B4DF70			PE<C	Tri-2
Mol Cell Proteomics 2013	P00746	CFD	Complement factor D	PE>C	Tri-2
Mol Cell Proteomics 2013	P01215	CGA	Glycoprotein hormones alpha chain	PE>C	Tri-2
Mol Cell Proteomics 2013	Q6NT52	CGB2	Choriogonadotropin subunit beta variant 2	PE>C	Tri-2
Mol Cell Proteomics 2013	O00299	CLIC1	Chloride intracellular channel protein 1	PE>C	Tri-2
Mol Cell Proteomics 2013	P12109	COL6A1	Collagen alpha-1	PE>C	Tri-2
Mol Cell Proteomics 2013	P01034	CST3	Cystatin-C	PE<C	Tri-2
Mol Cell Proteomics 2013	Q01459	CTBS	Di-N-acetylchitobiase	PE<C	Tri-2
Mol Cell Proteomics 2013	Q13822	ENPP2	Ectonucleotide pyrophosphatase/phosphodiesterase family member 2	PE>C	Tri-2
Mol Cell Proteomics 2013	P05160	F13B	Coagulation factor XIII B chain	PE<C	Tri-2
Mol Cell Proteomics 2013	P08709	F7	Coagulation factor VII	PE>C	Tri-2
Mol Cell Proteomics 2013	Q8IXL6	FAM20C	Extracellular serine/threonine protein kinase FAM20C	PE<C	Tri-2
Mol Cell Proteomics 2013	O75015	FCGR3B	Low affinity immunoglobulin gamma Fc region receptor III-B	PE>C	Tri-2
Mol Cell Proteomics 2013	P21333	FLNA	Filamin-A	PE>C	Tri-2
Mol Cell Proteomics 2013	O95479	H6PD	GDH/6PGL endoplasmic bifunctional protein [Includes: Hexose-6-phosphate dehydrogenase	PE<C	Tri-2
Mol Cell Proteomics 2013	P11021	HSPA5	Endoplasmic reticulum chaperone BiP	PE>C	Tri-2
Mol Cell Proteomics 2013	P05019	IGF1	Insulin-like growth factor I	PE>C	Tri-2
Mol Cell Proteomics 2013	P18065	IGFBP2	Insulin-like growth factor-binding protein 2	PE<C	Tri-2
Mol Cell Proteomics 2013	Q06033	ITIH3	Inter-alpha-trypsin inhibitor heavy chain H3	PE>C	Tri-2
Mol Cell Proteomics 2013	P08519	LPA	Apolipoprotein	PE<C	Tri-2
Mol Cell Proteomics 2013	Q6P988	NOTUM	Palmitoleoyl-protein carboxylesterase NOTUM	PE<C	Tri-2
Mol Cell Proteomics 2013	P09466	PAEP	Glycodelin	PE>C	Tri-2
Mol Cell Proteomics 2013	Q96PD5	PGLYRP2	N-acetylmuramoyl-L-alanine amidase	PE<C	Tri-2
Mol Cell Proteomics 2013	P14618	PKM2	Pyruvate kinase PKM	PE>C	Tri-2
Mol Cell Proteomics 2013	P08567	PLEK	Pleckstrin	PE>C	Tri-2
Mol Cell Proteomics 2013	B3KQL2			PE>C	Tri-2
Mol Cell Proteomics 2013	Q15238	PSG5	Pregnancy-specific beta-1-glycoprotein 5	PE>C	Tri-2
Mol Cell Proteomics 2013	P23468	PTPRD	Receptor-type tyrosine-protein phosphatase delta	PE<C	Tri-2
Mol Cell Proteomics 2013	P14151	SELL	L-selectin	PE<C	Tri-2
Mol Cell Proteomics 2013	P49908	SEPP1	Selenoprotein P	PE>C	Tri-2
Mol Cell Proteomics 2013	Q9UK55	SERPINA10	Protein Z-dependent protease inhibitor	PE<C	Tri-2
Mol Cell Proteomics 2013	Q9H299	SH3BGRL3	SH3 domain-binding glutamic acid-rich-like protein 3	PE>C	Tri-2
Mol Cell Proteomics 2013	P09486	SPARC	SPARC	PE>C	Tri-2
Mol Cell Proteomics 2013	Q13103	SPP2	Secreted phosphoprotein 24	PE<C	Tri-2
Mol Cell Proteomics 2013	P07996	THBS1	Thrombospondin-1	PE>C	Tri-2
Mol Cell Proteomics 2013	Q9Y490	TLN1	Talin-1	PE>C	Tri-2
Mol Cell Proteomics 2013	P62328	TMSB4X	Thymosin beta-4	PE>C	Tri-2
Mol Cell Proteomics 2013	P60174	TPI1	Triosephosphate isomerase	PE>C	Tri-2
Mol Cell Proteomics 2013	P67936	TPM4	Tropomyosin alpha-4 chain	PE>C	Tri-2
Mol Cell Proteomics 2013	P50552	VASP	Vasodilator-stimulated phosphoprotein	PE>C	Tri-2
Mol Cell Proteomics 2013	P18206	VCL	Vinculin	PE>C	Tri-2
Mol Cell Proteomics 2013	Q15942	ZYX	Zyxin	PE>C	Tri-2
Hypertension 2013	P17813	ENG	Endoglin	PE>C (¿???)	Tri-2	¿??
Hypertension 2013	P35858	IGFALS	Insulin-like growth factor-binding protein complex acid labile subunit	PE>C (¿???)	Tri-2
Hypertension 2013	O43278	SPINT1	Kunitz-type protease inhibitor 1	PE<C (¿???)	Tri-2
Hypertension 2013	P43121	MCAM	Cell surface glycoprotein MUC18	PE<C (¿???)	Tri-2
Hypertension 2013	Q15691	MAPRE1	Microtubule-associated protein RP/EB family member 1	PE>C (¿???)	Tri-2
Hypertension 2013	O43184	ADAM12	Disintegrin and metalloproteinase domain-containing protein 12	PE>C (¿???)	Tri-2
Hypertension 2013	Q9H8L6	MMRN2	Multimerin-2	PE<C (¿???)	Tri-2
Hypertension 2013	P04075	ALDOA	Fructose-bisphosphate aldolase A	PE>C (¿???)	Tri-2
Proteomics. 2009	P13671	C6	Complement component 6	PE<C	Tri-2	early PE (PE / PE+SGA)
Proteomics. 2009	P12107	COL11A1	Collagen alpha-1	PE>C	Tri-2
Proteomics. 2009	P00748	F12	Coagulation factor XII	PE>C	Tri-2
J Hypertens. 2019	P04278	SHBG	Sex hormone-binding globulin	PE<C	Tri-2
J Hypertens. 2019	P11464	PSG1	Pregnancy-specific beta-1-glycoprotein 1	PE<C	Tri-2
Hypertens. Pregnancy 2019	P0DOX3	–	Immunoglobulin delta heavy chain	PE<C	Tri-3
Hypertens. Pregnancy 2019	P17948	FLT1	Vascular endothelial growth factor receptor 1	PE>C	Tri-3
Hypertens. Pregnancy 2019	Q9UQ72	PSG11	Pregnancy-specific beta-1-glycoprotein 11	PE>C	Tri-3
Hypertens. Pregnancy 2019	Q9UIQ6	LNPEP	Leucyl-cystinyl aminopeptidase	PE>C	Tri-3
Hypertens. Pregnancy 2019	Q4LDE5	SVEP1	Sushi, von Willebrand factor type A, EGF and pentraxin domain-containing protein 1	PE>C	Tri-3
Hypertens. Pregnancy 2019	Q13220	FSTL3	Follistatin-related protein 3	PE>C	Tri-3
Hypertens. Pregnancy 2019	Q9BXP8	PAPPA2	Pappalysin-2	PE>C	Tri-3
PLOS One 2019	P05121	PAI1	Plasminogen activator inhibitor 1	PE>C	Tri-3
PLOS One 2019	P07288	KLK3	Prostate-specific antigen	PE<C	Tri-3
PLOS One 2019	P05231	IL6	Interleukin-6	PE>C	Tri-3
PLOS One 2019	P08253	MMP2	72 kDa type IV collagenase	PE>C	Tri-3
PLOS One 2019	P08581	MET	Hepatocyte growth factor receptor	PE<C	Tri-3
PLOS One 2019	P61769	B2M	Beta-2-microglobulin	PE>C	Tri-3
PLOS One 2019	P10809	HSP60	60 kDa heat shock protein, mitochondrial	PE>C	Tri-3
PLOS One 2019	P07195	LDHB	L-lactate dehydrogenase B chain	PE>C	Tri-3
PLOS One 2019	P02788	LTF	Lactotransferrin	PE<C	Tri-3
PLOS One 2019	P22894	MMP8	Neutrophil collagenase	PE>C	Tri-3
PLOS One 2019	P16435	POR	NADPH--cytochrome P450 reductase	PE>C	Tri-3
PLOS One 2019	P13725	OSM	Oncostatin-M	PE<C	Tri-3
PLOS One 2019	P01127	PDGFB	Platelet-derived growth factor subunit B	PE>C	Tri-3
PLOS One 2019	P06744	GPI	Glucose-6-phosphate isomerase	PE>C	Tri-3
PLOS One 2019	Q05513	PRKCZ	Protein kinase C zeta type	PE>C	Tri-3
PLOS One 2019	P01137	TGFB1	Transforming growth factor beta-1 proprotein	PE>C	Tri-3
PLOS One 2019	P12259	F5	Coagulation factor V	PE>C	Tri-3
PLOS One 2019	P31947	SFN	14-3-3 protein sigma	PE>C	Tri-3
PLOS One 2019	P04179	SOD2	Superoxide dismutase [Mn], mitochondrial	PE<C	Tri-3
PLOS One 2019	Q15389	ANGPT1	Angiopoietin-1	PE>C	Tri-3
PLOS One 2019	O15123	ANGPT2	Angiopoietin-2	PE<C	Tri-3
PLOS One 2019	P10646	TFPI	Tissue factor pathway inhibitor	PE>C	Tri-3
PLOS One 2019	P01563	IFNA2	Interferon alpha-2	PE<C	Tri-3
PLOS One 2019	P05186	ALPL	Alkaline phosphatase, tissue-nonspecific isozyme	PE<C	Tri-3
PLOS One 2019	P33151	CDH5	Cadherin-5	PE<C	Tri-3
PLOS One 2019	O95998	IL18BP	Interleukin-18-binding protein	PE<C	Tri-3
PLOS One 2019	O14788	TNFSF11	Tumor necrosis factor ligand superfamily member 11	PE<C	Tri-3
PLOS One 2019	P21741	MDK	Midkine	PE>C	Tri-3
PLOS One 2019	P03951	F11	Coagulation factor XI	PE<C	Tri-3
PLOS One 2019	P35625	TIMP3	Metalloproteinase inhibitor 3	PE>C	Tri-3
PLOS One 2019	Q8N441	FGFRL1	Fibroblast growth factor receptor-like 1	PE<C	Tri-3
PLOS One 2019	Q13740	ALCAM	CD166 antigen	PE<C	Tri-3
PLOS One 2019	P02778	CXCL10	C-X-C motif chemokine 10	PE>C	Tri-3
PLOS One 2019	Q99733	NAP2	Nucleosome assembly protein 1-like 4	PE>C	Tri-3
PLOS One 2019	P35968	KDR	Vascular endothelial growth factor receptor 2	PE<C	Tri-3
PLOS One 2019	P55773	CCL23	C-C motif chemokine 23	PE<C	Tri-3
PLOS One 2019	P35916	FLT4	Vascular endothelial growth factor receptor 3	PE<C	Tri-3
PLOS One 2019	Q99616	CCL13	C-C motif chemokine 13	PE<C	Tri-3
PLOS One 2019	Q9ULZ9	MMP17	Matrix metalloproteinase-17	PE>C	Tri-3
PLOS One 2019	P30101	PDIA3	Protein disulfide-isomerase A3	PE>C	Tri-3
PLOS One 2019	Q92851	CASP10	Caspase-10	PE<C	Tri-3
PLOS One 2019	Q8N474	SARP2	Secreted frizzled-related protein 1	PE>C	Tri-3
PLOS One 2019	Q15303	ERBB4	Receptor tyrosine-protein kinase erbB-4	PE<C	Tri-3
PLOS One 2019	P40189	IL6ST	Interleukin-6 receptor subunit beta	PE<C	Tri-3
PLOS One 2019	P15428	HPGD	15-hydroxyprostaglandin dehydrogenase [NAD	PE>C	Tri-3
PLOS One 2019	P23560	BDNF	Brain-derived neurotrophic factor	PE>C	Tri-3
PLOS One 2019	P62837	UB2D2	Ubiquitin-conjugating enzyme E2 D2	PE>C	Tri-3
PLOS One 2019	P13686	ACP5	Tartrate-resistant acid phosphatase type 5	PE>C	Tri-3
PLOS One 2019	Q06418	TYRO3	Tyrosine-protein kinase receptor TYRO3	PE<C	Tri-3
PLOS One 2019	P22223	CDH3	Cadherin-3	PE<C	Tri-3
PLOS One 2019	Q9Y275	TNFSF13B	Tumor necrosis factor ligand superfamily member 13B	PE<C	Tri-3
PLOS One 2019	O95390	GDF11	Growth/differentiation factor 11	PE>C	Tri-3
PLOS One 2019	P61812	TGFB2	Transforming growth factor beta-2 proprotein	PE>C	Tri-3
PLOS One 2019	P01135	TGFA	Protransforming growth factor alpha	PE>C	Tri-3
PLOS One 2019	P05067	APP	Amyloid-beta precursor protein	PE>C	Tri-3
PLOS One 2019	P08174	DAF	Complement decay-accelerating factor	PE<C	Tri-3
PLOS One 2019	Q9NPH3	IL1RAP	Interleukin-1 receptor accessory protein	PE<C	Tri-3
PLOS One 2019	P36888	FLT3	Receptor-type tyrosine-protein kinase FLT3	PE>C	Tri-3
PLOS One 2019	Q99714	ERAB	3-hydroxyacyl-CoA dehydrogenase type-2	PE>C	Tri-3
PLOS One 2019	Q9BY67	CADM1	Cell adhesion molecule 1	PE<C	Tri-3
PLOS One 2019	Q9NZQ7	B7H1	Programmed cell death 1 ligand 1	PE<C	Tri-3
PLOS One 2019	O75144	B7H2	ICOS ligand	PE>C	Tri-3
PLOS One 2019	O43464	HTRA2	Serine protease HTRA2, mitochondrial	PE>C	Tri-3
PLOS One 2019	O75509	DR6	Tumor necrosis factor receptor superfamily member 21	PE<C	Tri-3
PLOS One 2019	P26992	CNTFR	Ciliary neurotrophic factor receptor subunit alpha	PE<C	Tri-3
PLOS One 2019	P41271	DAN	Neuroblastoma suppressor of tumorigenicity 1	PE>C	Tri-3
PLOS One 2019	Q02643	GHRHR	Growth hormone-releasing hormone receptor	PE<C	Tri-3
PLOS One 2019	Q969J5	IL22RA2	Interleukin-22 receptor subunit alpha-2	PE<C	Tri-3
PLOS One 2019	Q13449	LSAMP	Limbic system-associated membrane protein	PE<C	Tri-3
PLOS One 2019	Q9BZR6	RTN4R	Reticulon-4 receptor	PE<C	Tri-3
PLOS One 2019	P20138	SIGLEC3	Myeloid cell surface antigen CD33	PE<C	Tri-3
PLOS One 2019	P05090	APOD	Apolipoprotein D	PE>C	Tri-3
PLOS One 2019	P15289	ARSA	Arylsulfatase A	PE>C	Tri-3
PLOS One 2019	P46531	NOTCH1	Neurogenic locus notch homolog protein 1	PE<C	Tri-3
PLOS One 2019	P30405	PPIF	Peptidyl-prolyl cis-trans isomerase F, mitochondrial	PE>C	Tri-3
PLOS One 2019	P01833	PIGR	Polymeric immunoglobulin receptor	PE<C	Tri-3
PLOS One 2019	Q96DA6	TIM14	Mitochondrial import inner membrane translocase subunit TIM14	PE>C	Tri-3
PLOS One 2019	P42684	ABL2	Tyrosine-protein kinase ABL2	PE>C	Tri-3
PLOS One 2019	P10768	ESD	S-formylglutathione hydrolase	PE>C	Tri-3
PLOS One 2019	P07359	GP1BA	Platelet glycoprotein Ib alpha chain	PE<C	Tri-3
PLOS One 2019	P29323	EPHB2	Ephrin type-B receptor 2	PE<C	Tri-3
PLOS One 2019	P35442	TSP2	Thrombospondin-2	PE>C	Tri-3
PLOS One 2019	P78504	JAG1	Protein jagged-1	PE<C	Tri-3
PLOS One 2019	P05089	ARG1	Arginase-1	PE<C	Tri-3
PLOS One 2019	P31937	HIBADH	3-hydroxyisobutyrate dehydrogenase, mitochondrial	PE<C	Tri-3
PLOS One 2019	O15197	EPHB6	Ephrin type-B receptor 6	PE<C	Tri-3
PLOS One 2019	Q9HDB5	NRXN3	Neurexin-3-beta	PE<C	Tri-3
PLOS One 2019	Q96GW7	BCAN	Brevican core protein	PE>C	Tri-3
PLOS One 2019	O95633	FSTL3	Follistatin-related protein 3	PE>C	Tri-3
PLOS One 2019	Q08629	SPOCK1	Testican-1	PE>C	Tri-3
PLOS One 2019	Q9NQ30	ESM1	Endothelial cell-specific molecule 1	PE>C	Tri-3
PLOS One 2019	Q6UXM1	LRIG3	Leucine-rich repeats and immunoglobulin-like domains protein 3	PE<C	Tri-3
PLOS One 2019	P24941	CDK2	Cyclin-dependent kinase 2	PE<C	Tri-3
PLOS One 2019	Q9P286	PAK7	Serine/threonine-protein kinase PAK 5	PE>C	Tri-3
PLOS One 2019	P11171	EPB41	Protein 4.1	PE>C	Tri-3
PLOS One 2019	Q14974	KPNB1	Importin subunit beta-1	PE>C	Tri-3
PLOS One 2019	Q9UBC2	EPS15L1	Epidermal growth factor receptor substrate 15-like 1	PE>C	Tri-3
PLOS One 2019	Q92484	SMPDL3A	Acid sphingomyelinase-like phosphodiesterase 3a	PE>C	Tri-3
PLOS One 2019	Q7Z4V5	HDGFL2	Hepatoma-derived growth factor-related protein 2	PE>C	Tri-3
PLOS One 2019	Q86Y22	COL23A1	Collagen alpha-1	PE>C	Tri-3
PLOS One 2019	Q8N0W4	NLGN4X	Neuroligin-4, X-linked	PE>C	Tri-3
PLOS One 2019	Q8TD46	CD200R1	Cell surface glycoprotein CD200 receptor 1	PE<C	Tri-3
PLOS One 2019	Q9HCR9	PD11A	Dual 3',5'-cyclic-AMP and -GMP phosphodiesterase 11A	PE>C	Tri-3
PLOS One 2019	Q9Y6Y9	LY96	Lymphocyte antigen 96	PE<C	Tri-3
Proteomics Clin Appl. 2019	P07900	HSP90AA1	Heat shock protein HSP 90-alpha	PE>C	Tri-3	early PE + late PE
Sci Reprod. 2017	Q05BU3	FAM86JP	Putative protein FAM86JP	PE>C	term	term PE
Sci Reprod. 2017	Q9NZ72	STMN3	Stathmin-3	PE>C	term
Sci Reprod. 2017	Q15034	HERC3	Probable E3 ubiquitin-protein ligase HERC3	PE>C	term
Sci Reprod. 2017	Q9BXT5	TEX15	Testis-expressed protein 15	PE>C	term
Sci Reprod. 2017	Q86WJ1	CHD1L	Chromodomain-helicase-DNA-binding protein 1-like	PE>C	term
Sci Reprod. 2017	Q86WV5	TEN1	CST complex subunit TEN1	PE>C	term
Sci Reprod. 2017	P13500	CCL2	C-C motif chemokine 2	PE>C	term
Sci Reprod. 2017	Q5GML2	HLA-Cw*	MHC class I antigen	PE>C	term
Sci Reprod. 2017	P61803	DAD1	Dolichyl-diphosphooligosaccharide--protein glycosyltransferase subunit DAD1	PE>C	term
Sci Reprod. 2017	Q8IUB5	WFDC13	WAP four-disulfide core domain protein 13	PE>C	term
Sci Reprod. 2017	Q16048	PMCHL1	Putative pro-MCH-like protein 1	PE>C	term
Sci Reprod. 2017	Q969Y2	GTPBP3	tRNA modification GTPase GTPBP3, mitochondrial	PE>C	term
Sci Reprod. 2017	Q8TEV8	SMCR5	Smith-Magenis syndrome chromosomal region candidate gene 5 protein	PE>C	term
Sci Reprod. 2017	P01911	HLA-DRB1	HLA class II histocompatibility antigen, DRB1 beta chain	PE>C	term
PLOS One 2017	Q02083	NAAA	N-acylethanolamine-hydrolyzing acid amidase	PE>C	Tri-3	late mild/severe PE
PLOS One 2017	P13726	F3	Tissue Factor	PE<C	Tri-3
PLOS One 2017	Q13882	PTK6	Protein-tyrosine kinase 6	PE<C	Tri-3
PLOS One 2017	O00253	AGRP	Agouti-related protein	PE>C	Tri-3
PLOS One 2017	Q96P31	FCRL3	Fc receptor-like protein 3	PE<C	Tri-3
PLOS One 2017	Q9BU40	CHRDL1	Chordin-like protein 1	PE>C	Tri-3
PLOS One 2017	Q5VWK5	IL23R	Interleukin-23 receptor	PE<C	Tri-3
PLOS One 2017	P24593	IGFBP5	Insulin-like growth factor-binding protein 5	PE>C	Tri-3
PLOS One 2017	Q9UHI8	ADAMTS1	A disintegrin and metalloproteinase with thrombospondin motifs 1	PE<C	Tri-3
J Cell Biochem. 2017	Q5VT06	CEP350	Centrosome-associated protein 350	PE>C	Tri-3	severe PE
J Cell Biochem. 2017	L8EA23	SORL1	Alternative protein SORL1	PE<C	Tri-3
J Cell Biochem. 2017	Q96GD3	SCMH1	Polycomb protein SCMH1	PE>C	Tri-3
J Cell Biochem. 2017	Q9Y2N7	HIF3A	Hypoxia-inducible factor 3-alpha	PE>C	Tri-3
J Cell Biochem. 2017	Q04609	FOLH1	Glutamate carboxypeptidase 2	PE>C	Tri-3
J Cell Biochem. 2017	Q9NWH9	SLTM	SAFB-like transcription modulator	PE>C	Tri-3
J Cell Biochem. 2017	Q68BL8	OLFML2B	Olfactomedin-like protein 2B	PE>C	Tri-3
J Cell Biochem. 2017	Q14031	COL4A6	Collagen alpha-6(IV) chain	PE<C	Tri-3
J Cell Biochem. 2017	P02462	COL4A1	Collagen alpha-1(IV) chain	PE>C	Tri-3
J Cell Biochem. 2017	Q15054	POLD3	DNA polymerase delta subunit 3	PE>C	Tri-3
J Cell Biochem. 2017	Q99728	BARD1	BRCA1-associated RING domain protein 1	PE>C	Tri-3
J Cell Biochem. 2017	Q495B1	ANKDD1A	Ankyrin repeat and death domain-containing protein 1A	PE>C	Tri-3
J Proteome Res. 2017	P02652	APOA2	Apolipoprotein A-II	PE>C	term
J Obstet Gynaecol Res. 2016	B7Z8Q2	N/A	cDNA FLJ55606, highly similar to Alpha-2-HS-glycoprotein	PE>C	Tri-3	severe PE
J Obstet Gynaecol Res. 2016	P02748	C9	Complement component C9	PE>C	Tri-3
J Obstet Gynaecol Res. 2016	P27918	CFP	Properdin	PE>C	Tri-3
J Obstet Gynaecol Res. 2016	P61626	LYZ	Lysozyme C	PE>C	Tri-3
J Obstet Gynaecol Res. 2016	P0DML2	CSH1	Chorionic somatomammotropin hormone 1	Only PE	Tri-3
J Obstet Gynaecol Res. 2016	Q9UHN6	CEMIP2	Cell surface hyaluronidase	Only PE	Tri-3
J Obstet Gynaecol Res. 2016	Q13427	PPIG	Peptidyl-prolyl cis-trans isomerase G	PE>C	Tri-3
J Obstet Gynaecol Res. 2016	Q13043	STK4	Serine/threonine-protein kinase 4	Only PE	Tri-3
J Obstet Gynaecol Res. 2016	Q96AH8	RAB7B	Ras-related protein Rab-7b	PE>C	Tri-3
J Obstet Gynaecol Res. 2016	P04114	APOB	Apolipoprotein B-100	PE<C	Tri-3
J Obstet Gynaecol Res. 2016	O14791	APOL1	Apolipoprotein L1	PE<C	Tri-3
J Obstet Gynaecol Res. 2016	P02766	TTR	Transthyretin	PE<C	Tri-3
J Obstet Gynaecol Res. 2016	O60341	KDM1A	Lysine-specific histone demethylase 1A	Only in C	Tri-3
J Obstet Gynaecol Res. 2016	Q12830	BPTF	Nucleosome-remodeling factor subunit BPTF	PE<C	Tri-3
J Obstet Gynaecol Res. 2016	Q96RW7	HMCN1	Hemicentin-1	Only in C	Tri-3
Cell Physiol Biochem. 2015	P20851	C4BPB	C4b-binding protein beta chain	PE>C	term	term PE
Cell Physiol Biochem. 2015	P07225	PROS1	Vitamin K-dependent protein S	PE>C	term
Cell Physiol Biochem. 2015	B9A064	IGLL5	Immunoglobulin lambda-like polypeptide 5	PE>C	term
Cell Physiol Biochem. 2015	H3BM74	NUB1	NEDD8 ultimate buster 1	PE>C	term
Cell Physiol Biochem. 2015	P01779	IGHV3-23	Immunoglobulin heavy variable 3-23	PE>C	term
Cell Physiol Biochem. 2015	P02776	PF4	Platelet factor 4	PE>C	term
Cell Physiol Biochem. 2015	P01771	IGHV3-33	Immunoglobulin heavy variable 3-33	PE>C	term
Cell Physiol Biochem. 2015	O75382	TRIM3	Tripartite motif-containing protein 3	PE>C	term
Cell Physiol Biochem. 2015	P01604	IGKV1-5	Immunoglobulin kappa variable 1-5	PE>C	term
Cell Physiol Biochem. 2015	P06317	IGLV6-57	Immunoglobulin lambda variable 6-57	PE>C	term
Cell Physiol Biochem. 2015	P23083	IGHV1-2	Immunoglobulin heavy variable 1-2	PE<C	term
Cell Physiol Biochem. 2015	P02771	AFP	Alpha-fetoprotein	PE<C	term
Cell Physiol Biochem. 2015	J3KNB4	CAMP	Cathelicidin antimicrobial peptide	PE<C	term
Cell Physiol Biochem. 2015	C9JC84	FGG	Fibrinogen gamma chain	PE<C	term
Genomics Proteomics Bioinformatics. 2013	P02452	COL1A1	Collagen alpha-1(I) chain	Only in PE	term
Genomics Proteomics Bioinformatics. 2013	Q6UXB8	PI16	Peptidase inhibitor 16	Only in PE	term
Genomics Proteomics Bioinformatics. 2013	P00736	C1R	Complement C1r subcomponent	Only in PE	term
Genomics Proteomics Bioinformatics. 2013	P01031	C5	Complement C5	PE>C	term
Genomics Proteomics Bioinformatics. 2013	P13645	KRT10	Keratin, type I cytoskeletal 10 or keratin 10	PE>C	term
Genomics Proteomics Bioinformatics. 2013	P69892	HBG2	Hemoglobin subunit gamma-2	PE>C	term
Genomics Proteomics Bioinformatics. 2013	P01620	IGKV3-20	Ig kappa chain V-III region SIE	Only in C	term
Genomics Proteomics Bioinformatics. 2013	P01766	IGHV3-13	Ig heavy chain V-III region BRO	Only in C	term
Genomics Proteomics Bioinformatics. 2013	Q6S8J3	POTEE	POTE ankyrin domain family member E	Only in C	term
Genomics Proteomics Bioinformatics. 2013	P01834	IGKC	Ig kappa chain C region	PE<C	term
Genomics Proteomics Bioinformatics. 2013	P01857	IGHG1	Ig gamma-1 chain C region	PE<C	term
Placenta 2011	P03950	ANG	Angiogenin	PE<C	Tri-3
Placenta 2011	P01008	SERPINC1	Antithrombin-III	PE<C	Tri-3
Placenta 2011	P02008	HBZ	Hemoglobin subunit zeta	PE<C	Tri-3
Placenta 2011	Q86X45	LRRC6	Protein tilB homolog	PE<C	Tri-3
J Proteome Res. 2010	P07942	LAMB1	Laminin subunit beta-1	PE>C	Tri-3
J Proteome Res. 2010	P07339	CTSD	Cathepsin D	PE>C	Tri-3
J Proteome Res. 2010	P02655	APOC2	Apolipoprotein C-II	PE>C	Tri-3
J Proteome Res. 2010	Q6EMK4	VASN	Vasorin	PE>C	Tri-3
J Proteome Res. 2010	P0DN86	CGB3	Choriogonadotropin subunit beta (*)	PE>C	Tri-3
J Proteome Res. 2010	P26927	MST1	Hepatocyte growth factor-like protein	PE>C	Tri-3
J Proteome Res. 2010	P62736	ACTA2	Actin	PE<C	Tri-3
J Proteome Res. 2010	P14780	MMP9	Matrix metalloproteinase-9	PE<C	Tri-3
J Proteome Res. 2010	P23470	PTPRG	Receptor-type tyrosine-protein phosphatase gamma	PE<C	Tri-3
BJOG 2009	P19823	ITIH2	Inter-alpha inhibitor H2	PE>C	Tri-3
BJOG 2009					Tri-3
BJOG 2009	P22891	PROZ	Vitamin K-dependent protein Z	PE>C	Tri-3
BJOG 2009	Q53GZ8		Complement C2	PE>C	Tri-3
BJOG 2009	Q6LEU7	PSG9	Pregnancy-specific glycoprotein 9	PE>C	Tri-3
BJOG 2009	P07477	PRSS1	Trypsin-1	PE<C	Tri-3
BJOG 2009	O43345	ZNF208	Zinc finger protein 208	PE<C	Tri-3
J Proteomics. 2010	Q8IXQ8	C16orf65	Isoform 1 of PDZ domain-containing protein C16orf65	PE>C	Tri-3	PE
J Proteomics. 2010	Q14103	HNRPD	36 kDa protein	PE>C	Tri-3	PE
J Proteomics. 2010	O14526	FCHO1	98 kDa protein	PE>C	Tri-3	PE
J Proteomics. 2010	Q14247	CTTN	CTTN protein	PE>C	Tri-3	PE
J Proteomics. 2010	Q52LW3	ARHGAP29	PTPL1-associated RhoGAP 1	PE>C	Tri-3	PE
J Proteomics. 2010	Q5KSL6	DGKK	Diacylglycerol kinase kappa	PE>C	Tri-3	PE
J Proteomics. 2010	Q13489	BIRC3	Baculoviral IAP repeat-containing protein 3	PE>C	Tri-3	PE
J Proteomics. 2010	Q8WY36	BBX	BBX protein	PE>C	Tri-3	PE
J Proteomics. 2010	Q8TF72	SHROOM3	Shroom	PE<C	Tri-3	PE
J Proteomics. 2010	P48039	MTNR1A	Melatonin receptor type 1A	PE<C	Tri-3	PE
J Proteomics. 2010	P02768	ALB	Isoform 1 of Serum albumin precursor	PE<C	Tri-3	PE/PE+IUGR
J Proteomics. 2010	P01871	IGHM	IGHM protein	PE>C	Tri-3	PE+IUGR
J Proteomics. 2010	Q9Y2G0	EFR3B	similar to Protein KIAA0143	PE>C	Tri-3	PE+IUGR
J Proteomics. 2010	O75592	MYCBP2	Isoform 2 of Probable E3 ubiquitin-protein ligase MYCBP2	PE<C	Tri-3	PE+IUGR
J Proteomics. 2010	Q6ZN16	MAP3K15	Isoform 1 of Mitogen-activated protein kinase kinase kinase 15	PE<C	Tri-3	PE+IUGR
J Proteomics. 2010	Q12791	KCNMA1	Potassium large conductance calcium-activated channel, subfamily M, alpha member 1	PE<C	Tri-3	PE+IUGR
Int J Mol Sci. 2019	Q86V88	MDP1	Magnesium-dependent phosphatase 1	PE < C	Tri-3	PE
Int J Mol Sci. 2019	Q8N4N3	KLHL36	Kelch-like protein 36	PE < C	Tri-3	PE
Int J Mol Sci. 2019	Q86U28	ISCA2	Iron-sulfur cluster assembly 2 homolog, mitochondrial	PE < C	Tri-3	PE
Int J Mol Sci. 2019	P51817	PRKX	cAMP-dependent protein kinase catalytic subunit PRKX	PE < C	Tri-3	PE
Int J Mol Sci. 2019	Q969R8	ITFG2	Integrin-alpha FG-GAP repeat-containing protein 2	PE < C	Tri-3	PE
Int J Mol Sci. 2019	Q2VPK5	CTU2	Cytoplasmic tRNA 2-thiolation protein 2	PE < C	Tri-3	PE
Int J Mol Sci. 2019	O14879	IFIT3	Interferon-induced protein with tetratricopeptide repeats 3	PE < C	Tri-3	PE
Int J Mol Sci. 2019	Q96CX6	LRRC58	Leucine-rich repeat-containing protein 58	PE < C	Tri-3	PE
Int J Mol Sci. 2019	P52739	ZNF131	Zinc finger protein 131	PE < C	Tri-3	PE
Int J Mol Sci. 2019	Q6N043	ZNF280D	Zinc finger protein 280D	PE < C	Tri-3	PE
Int J Mol Sci. 2019	O43739	CYTH3	Cytohesin-3	PE < C	Tri-3	PE
Int J Mol Sci. 2019	O43822	CFAP410	Protein C21orf2	PE < C	Tri-3	PE
Int J Mol Sci. 2019	Q13615	MTMR3	Myotubularin-related protein 3	PE < C	Tri-3	PE
Int J Mol Sci. 2019	O60942	RNGTT	mRNA-capping enzyme	PE < C	Tri-3	PE
Int J Mol Sci. 2019	O43286	B4GALT5	Beta-1,4-galactosyltransferase 5	PE > C	Tri-3	PE
Int J Mol Sci. 2019	Q16540	MRPL23	39S ribosomal protein L23, mitochondrial	PE > C	Tri-3	PE
Int J Mol Sci. 2019	O14925	TIMM23	Mitochondrial import inner membrane translocase subunit Tim23	PE > C	Tri-3	PE
Int J Mol Sci. 2019	O43324	EEF1E1	Eukaryotic translation elongation factor 1 epsilon-1	PE > C	Tri-3	PE
Int J Mol Sci. 2019	Q8NG11	TSPAN14	Tetraspanin-14	PE > C	Tri-3	PE
Int J Mol Sci. 2019	A2RU67	FAM234B	Protein FAM234B	PE > C	Tri-3	PE
Int J Mol Sci. 2019	P39656	DDOST	Dolichyl-diphosphooligosaccharide--protein glycosyltransferase 48 kDa subunit	PE > C	Tri-3	PE
Int J Mol Sci. 2019	O14949	UQCRQ	Cytochrome b-c1 complex subunit 8	PE > C	Tri-3	PE
Int J Mol Sci. 2019	Q5TGZ0	MICOS10	MICOS complex subunit MIC10	PE > C	Tri-3	PE
Int J Mol Sci. 2019	P05141	SLC25A5	ADP/ATP translocase 2	PE > C	Tri-3	PE
Int J Mol Sci. 2019	P61619	SEC61A1	Protein transport protein Sec61 subunit alpha isoform 1	PE > C	Tri-3	PE
Int J Mol Sci. 2019	Q9NYL4	FKBP11	Peptidyl-prolyl cis-trans isomerase FKBP11	PE > C	Tri-3	PE
Int J Mol Sci. 2019	Q70UQ0	IKBIP	Inhibitor of nuclear factor kappa-B kinase-interacting protein	PE > C	Tri-3	PE
Int J Mol Sci. 2019	Q5UCC4	EMC10	ER membrane protein complex subunit 10	PE > C	Tri-3	PE
Int J Mol Sci. 2019	P24539	ATP5PB	ATP synthase F(0) complex subunit B1, mitochondrial	PE > C	Tri-3	PE
Int J Mol Sci. 2019	P67812	SEC11A	Signal peptidase complex catalytic subunit SEC11A	PE > C	Tri-3	PE
Int J Mol Sci. 2019	Q9H173	SIL1	Nucleotide exchange factor SIL1	PE > C	Tri-3	PE
Int J Mol Sci. 2019	P13612	ITGA4	Integrin alpha-4	PE > C	Tri-3	PE
Int J Mol Sci. 2019	P31930	UQCRC1	Cytochrome b-c1 complex subunit 1, mitochondrial	PE > C	Tri-3	PE
Int J Mol Sci. 2019	Q9BZQ6	EDEM3	ER degradation-enhancing alpha-mannosidase-like protein 3	PE > C	Tri-3	PE
Int J Mol Sci. 2019	P00505	GOT2	Aspartate aminotransferase, mitochondrial	PE > C	Tri-3	PE
Int J Mol Sci. 2019	P46977	STT3A	Dolichyl-diphosphooligosaccharide--protein glycosyltransferase subunit STT3A	PE > C	Tri-3	PE
Int J Mol Sci. 2019	Q00059	TFAM	Transcription factor A, mitochondrial	PE > C	Tri-3	PE
Int J Mol Sci. 2019	P05556	ITGB1	Integrin beta-1	PE > C	Tri-3	PE
Int J Mol Sci. 2019	P00846	MT-ATP6	ATP synthase subunit a	PE > C	Tri-3	PE
Int J Mol Sci. 2019	Q5BJF2	TMEM97	Transmembrane protein 97	PE > C	Tri-3	PE
Int J Mol Sci. 2019	Q9UDX5	MTFP1	Mitochondrial fission process protein 1	PE > C	Tri-3	PE
Int J Mol Sci. 2019	P03923	MT-ND6	NADH-ubiquinone oxidoreductase chain 6	PE > C	Tri-3	PE
Int J Mol Sci. 2019	Q9Y619	SLC25A15	Mitochondrial ornithine transporter 1	PE > C	Tri-3	PE
Int J Mol Sci. 2019	Q9Y3Q3	TMED3	Transmembrane emp24 domain-containing protein 3	PE > C	Tri-3	PE
Int J Mol Sci. 2019	P42892	ECE1	Endothelin-converting enzyme 1	PE > C	Tri-3	PE
Int J Mol Sci. 2019	Q13530	SERINC3	Serine incorporator 3	PE > C	Tri-3	PE
Int J Mol Sci. 2019	Q8IZN3	ZDHHC14	Probable palmitoyltransferase ZDHHC14	PE > C	Tri-3	PE
Int J Mol Sci. 2019	Q12999	TSPAN31	Tetraspanin-31	PE > C	Tri-3	PE
Int J Mol Sci. 2019	Q99623	PHB2	Prohibitin-2	PE > C	Tri-3	PE
Int J Mol Sci. 2019	Q9H2H9	SLC38A1	Sodium-coupled neutral amino acid transporter 1	PE > C	Tri-3	PE
Int J Mol Sci. 2019	Q9UP52	TFR2	Transferrin receptor protein 2	PE > C	Tri-3	PE
Int J Mol Sci. 2019	Q9BSR8	YIPF4	Protein YIPF4	PE > C	Tri-3	PE
Int J Mol Sci. 2019	Q9UBV2	SEL1L	Protein sel-1 homolog 1	PE > C	Tri-3	PE
Int J Mol Sci. 2019	Q9BW60	ELOVL1	Elongation of very long chain fatty acids protein 1	PE > C	Tri-3	PE
Int J Mol Sci. 2019	Q9Y225	RNF24	RING finger protein 24	PE > C	Tri-3	PE
Int J Mol Sci. 2019	O75787	ATP6AP2	Renin receptor	PE > C	Tri-3	PE
Int J Mol Sci. 2019	Q8WV93	AFG1L	Lactation elevated protein 1	PE > C	Tri-3	PE
Int J Mol Sci. 2019	O75947	ATP5PD	ATP synthase subunit d, mitochondrial	PE > C	Tri-3	PE
Int J Mol Sci. 2019	Q9H8W3	FAM204A	Protein FAM204A	PE > C	Tri-3	PE
Int J Mol Sci. 2019	P48357	LEPR	Leptin receptor	PE > C	Tri-3	PE
Int J Mol Sci. 2019	Q96EC8	YIPF6	Protein YIPF6	PE > C	Tri-3	PE
Int J Mol Sci. 2019	Q04837	SSBP1	Single-stranded DNA-binding protein, mitochondrial	PE > C	Tri-3	PE
Int J Mol Sci. 2019	P47985	UQCRFS1	Cytochrome b-c1 complex subunit Rieske, mitochondrial	PE > C	Tri-3	PE
Int J Mol Sci. 2019	Q9NU23	LYRM2	LYR motif-containing protein 2	PE > C	Tri-3	PE
Int J Mol Sci. 2019	O96008	TOMM40	Mitochondrial import receptor subunit TOM40 homolog	PE > C	Tri-3	PE
Int J Mol Sci. 2019	Q8IXM3	MRPL41	39S ribosomal protein L41, mitochondrial	PE > C	Tri-3	PE
Int J Mol Sci. 2019	P43307	SSR1	Translocon-associated protein subunit alpha	PE > C	Tri-3	PE
Int J Mol Sci. 2019	Q9Y287	ITM2B	Integral membrane protein 2B	PE > C	Tri-3	PE
Int J Mol Sci. 2019	O75964	ATP5MG	ATP synthase subunit g, mitochondrial	PE > C	Tri-3	PE
Int J Mol Sci. 2019	Q96IX5	ATP5MD	Up-regulated during skeletal muscle growth protein 5	PE > C	Tri-3	PE
Int J Mol Sci. 2019	P14927	UQCRB	Cytochrome b-c1 complex subunit 7	PE > C	Tri-3	PE
Int J Mol Sci. 2019	P12236	SLC25A6	ADP/ATP translocase 3	PE > C	Tri-3	PE
Int J Mol Sci. 2019	P51797	CLCN6	Chloride transport protein 6	PE > C	Tri-3	PE
Int J Mol Sci. 2019	Q8IXR5	FAM178B	Protein FAM178B	PE > C	Tri-3	PE
Int J Mol Sci. 2019	Q9NY35	CLDND1	Claudin domain-containing protein 1	PE > C	Tri-3	PE
Int J Mol Sci. 2019	Q06481	APLP2	Amyloid-like protein 2	PE > C	Tri-3	PE
Int J Mol Sci. 2019	O75880	SCO1	Protein SCO1 homolog, mitochondrial	PE > C	Tri-3	PE
Int J Mol Sci. 2019	Q5SR56	MFSD14B	Hippocampus abundant transcript-like protein 1	PE > C	Tri-3	PE
Int J Mol Sci. 2019	P60059	SEC61G	Protein transport protein Sec61 subunit gamma	PE > C	Tri-3	PE
Int J Mol Sci. 2019	P56378	ATP5MPL	6.8 kDa mitochondrial proteolipid	PE > C	Tri-3	PE
Int J Mol Sci. 2019	O43759	SYNGR1	Synaptogyrin-1	PE > C	Tri-3	PE
Int J Mol Sci. 2019	Q8N4H5	TOMM5	Mitochondrial import receptor subunit TOM5 homolog	PE > C	Tri-3	PE
Int J Mol Sci. 2019	Q9HD45	TM9SF3	Transmembrane 9 superfamily member 3	PE > C	Tri-3	PE
Int J Mol Sci. 2019	P01906	HLA-DQA2	HLA class II histocompatibility antigen, DQ alpha 2 chain	PE > C	Tri-3	PE
Int J Mol Sci. 2019	L0R6Q1	SLC35A4	SLC35A4 upstream open reading frame protein	PE > C	Tri-3	PE
Int J Mol Sci. 2019	Q9BT43	POLR3GL	DNA-directed RNA polymerase III subunit RPC7-like	PE > C	Tri-3	PE
Int J Mol Sci. 2019	O60830	TIMM17B	Mitochondrial import inner membrane translocase subunit Tim17-B	PE > C	Tri-3	PE
Int J Mol Sci. 2019	P60033	CD81	CD81 antigen	PE > C	Tri-3	PE
Int J Mol Sci. 2019	Q9NP59	SLC40A1	Solute carrier family 40 member 1	PE > C	Tri-3	PE
Int J Mol Sci. 2019	Q8N0U8	VKORC1L1	Vitamin K epoxide reductase complex subunit 1-like protein 1	PE > C	Tri-3	PE
Int J Mol Sci. 2019	P56134	ATP5MF	ATP synthase subunit f, mitochondrial	PE > C	Tri-3	PE
Int J Mol Sci. 2019	Q9C0K1	SLC39A8	Zinc transporter ZIP8	PE > C	Tri-3	PE
Int J Mol Sci. 2019	P16671	CD36	Platelet glycoprotein 4	PE > C	Tri-3	PE
Int J Mol Sci. 2019	P31431	SDC4	Syndecan-4	PE > C	Tri-3	PE
Int J Mol Sci. 2019	P01892	HLA-A	HLA class I histocompatibility antigen, A-2 alpha chain	PE > C	Tri-3	PE
Int J Mol Sci. 2019	P02794	FTH1	Ferritin heavy chain	PE > C	Tri-3	PE
Int J Mol Sci. 2019	Q14108	SCARB2	Lysosome membrane protein 2	PE > C	Tri-3	PE
Int J Mol Sci. 2019	Q9H8M2	BRD9	Bromodomain-containing protein 9	PE > C	Tri-3	PE
Int J Mol Sci. 2019	Q9BRY0	SLC39A3	Zinc transporter ZIP3	PE > C	Tri-3	PE
Int J Mol Sci. 2019	Q9BQT8	SLC25A21	Mitochondrial 2-oxodicarboxylate carrier	PE > C	Tri-3	PE
J Proteomics. 2015	P35555	FBN1	Fibrillin-1	PE > C	term	PE
J Proteomics. 2015	D6RJI3	FBN2	Fibrillin-2	PE > C	term	PE
J Proteomics. 2015	P56556	NDUFA6	NADH dehydrogenase (ubiquinone) 1 alpha subcomplex subunit 6	PE > C	term	PE
J Proteomics. 2015	O60504	SORBS3	Vinexin	PE > C	term	PE
J Proteomics. 2015	Q9BT70	SORBS3	SORBS3 protein (fragment)	PE > C	term	PE
J Proteomics. 2015	B4DMX4	AFP	cDNA FLJ57154, highly similar to Alpha-fetoprotein	PE > C	term	PE
J Proteomics. 2015	Q5TB53	RP11-34E5.1	SM-11044 binding protein (SMBP) (EP70-P-iso) (fragment)	PE > C	term	PE
J Proteomics. 2015	B4DKT9	CTNNA1	cDNA FLJ54052, highly similar to Alpha-1 catenin (Cadherin-associated protein)	PE > C	term	PE
J Proteomics. 2015	Q8WU40	CAMK2G	CAMK2G protein (fragment)	PE > C	term	PE
J Proteomics. 2015	Q6MZM7	DKFZp686O12165	Putative uncharacterized protein DKFZp686	PE > C	term	PE
J Proteomics. 2015	E9PCV6	COL6A3	Collagen alpha-3 (VI) chain	PE > C	term	PE
J Proteomics. 2015	B4DFP5	HGS	cDNA FLJ57484, highly similar to Hepatocyte growth factor-regulated tyrosine kinase substrate	PE > C	term	PE
J Proteomics. 2015	Q92626	PXDN	Peroxidasin homolog	PE > C	term	PE
J Proteomics. 2015	E7ETQ7	VTA1	Vacuolar protein sorting-associated protein VTA1 homolog	PE > C	term	PE
J Proteomics. 2015	Q9Y371	SH3GLB1	Endophilin-B1	PE > C	term	PE
J Proteomics. 2015	B7ZLF0	FN1	Fibronectin 1	PE > C	term	PE
J Proteomics. 2015	P15121	AKR1B1	Aldose reductase (AR)	PE > C	term	PE
J Proteomics. 2015	P17252	PRKCA	Protein kinase C alpha type	PE > C	term	PE
J Proteomics. 2015	Q5JYW8	EFHD2	EF-hand domain family, member D2 (fragment)	PE > C	term	PE
J Proteomics. 2015	Q6UXV4	APOOL	Apolipoprotein	PE > C	term	PE
J Proteomics. 2015	B4DJP7	SNRPD3	Small nuclear ribonucleoprotein Sm D3	PE > C	term	PE
J Proteomics. 2015	Q96CS3	FAF2	FAS-associated factor 2	PE > C	term	PE
J Proteomics. 2015	B3KNJ3	DAPK3	cDNA FLJ14684 fis, clone NT2RP2004933, highly similar to Death-associated protein kinase 3 (EC 2.7.11.1)	PE< C	term	PE
J Proteomics. 2015	A2MYE1	A30	A30 (fragment)	PE< C	term	PE
J Proteomics. 2015	B4DNR3	ABHD14B	cDNA FLJ52710, highly similar to Abhydrolase domain-containing protein 14B	PE< C	term	PE
J Proteomics. 2015	B4DUJ4	CSNK2B	Casein kinase 2, beta polypeptide, isoform CRA_c	PE< C	term	PE
J Proteomics. 2015	P46109	CRKL	Crk-like protein	PE< C	term	PE
J Proteomics. 2015	E9PC52	RBBP7	Histone-binding protein RBBP7	PE< C	term	PE
J Proteomics. 2015	Q9NW02	CNDP2	cDNA FLJ10400 fis, clone NT2RM4000395	PE< C	term	PE
J Proteomics. 2015	Q92900	UPF1	Regulator of nonsense transcripts 1	PE< C	term	PE
J Proteomics. 2015	A8K4G7	VPS4B	cDNA FLJ78528, highly similar to Homo sapiens vacuolar protein sorting 4B (yeast) (VPS4B), mRNA	PE< C	term	PE
J Proteomics. 2015	A0M8Q9	IGLC1	C1 segment protein (fragment)	PE< C	term	PE
J Proteomics. 2015	B4DDP6	DBNL	Drebrin-like protein	PE< C	term	PE
J Proteomics. 2015	H3BV19	CSNK2A2	Casein kinase II subunit alpha (fragment)	PE< C	term	PE
J Proteomics. 2015	A8K651	C1QBP	cDNA FLJ75700, highly similar to Homo sapiens complement component 1, q subcomponent binding protein (C1QBP), nuclear gene encoding mitochondrial protein, mRNA	PE< C	term	PE
J Proteomics. 2015	O95139	NDUFB6	NADH dehydrogenase [ubiquinone] 1 beta subcomplex subunit 6	PE< C	term	PE
J Proteomics. 2015	B4DXP9	ACTR1A	Alpha-centractin	PE< C	term	PE
J Proteomics. 2015	C9JJ47	AP2M1	AP-2 complex subunit mu (Fragment)	PE< C	term	PE
J Proteomics. 2015	F2Z2Y6	NAA38	N-alpha-acetyltransferase 38, NatC auxiliary subunit	PE< C	term	PE
J Proteomics. 2015	O75094	SLIT3	Slit homolog 3 protein	PE< C	term	PE
J Proteomics. 2015	A6NIW1	CD99	CD99 antigen	PE< C	term	PE
J Proteomics. 2015	Q9H9A6	LRRC40	Leucine-rich repeat-containing protein 40	PE< C	term	PE
J Proteomics. 2015	B7Z947	WDR44	WD repeat domain 44, isoform CRA_a	PE< C	term	PE
J Proteomics. 2015	A2KBC1	Anti-(ED-B) scFV	Anti-(ED-B) scFV (fragment)	PE< C	term	PE
J Proteomics. 2015	C7DJS2	GSTP1	Glutathione S-transferase pi (Fragment)	PE< C	term	PE
J Proteomics. 2015	Q5SQT6	PPA1	Inorganic pyrophosphatase	PE< C	term	PE
J Proteomics. 2015	B2R6S9	LRPAP1	cDNA, FLJ93097, highly similar to Homo sapiens low density lipoprotein receptor-related protein associated protein 1 (LRPAP1), mRNA	PE< C	term	PE
J Proteomics. 2015	B4E241	SRSF3	Serine/arginine-rich-splicing factor 3	PE< C	term	PE
J Proteomics. 2015	Q5T7W3	TMOD1	Tropomodulin 1	PE< C	term	PE
J Proteomics. 2015	E9PRB9	SPCS2	Signal peptidase complex subunit 2	PE< C	term	PE
J Proteomics. 2015	Q5H928	HSD17B10	3-hydroxyacyl-CoA dehydrogenase type-2	PE< C	term	PE
J Proteomics. 2015	G1UI32	PDXK	Pyridoxal kinase (fragment)	PE< C	term	PE

## Sheet: sorted by Accession
article	Accession	Gene name	Protein name	regulation	sample collection(1)	sample collection(2)
J Proteomics. 2015	A0M8Q9	IGLC1	C1 segment protein (fragment)	PE< C	term	PE
Proteomics. 2016	A0N5G1	V<kappa>1	Rheumatoid factor C6 light chain (Fragment)	PE>C	Tri-2
Proteomics. 2016	A1A4E9	A1A4E9	Keratin 13	PE<C	Tri-2
Proteomics. 2016	A1A508	PRSS3	PRSS3 protein	PE>C	Tri-2
J Proteomics. 2015	A2KBC1	Anti-(ED-B) scFV	Anti-(ED-B) scFV (fragment)	PE< C	term	PE
Proteomics. 2016	A2KBC6		Anti-FactorVIII scFv (Fragment)	PE>C	Tri-2
J Proteomics. 2015	A2MYE1	A30	A30 (fragment)	PE< C	term	PE
Front. Immunol. 2018	A2RTY6	ITIH2	Inter-alpha (globulin) inhibitor H2	PE>C	Tri-1	term
Proteomics. 2016	A2RTY6	A2RTY6	Inter-alpha (Globulin) inhibitor H2	PE<C	Tri-2
J Obstet Gynaecol Res. 2016	A2RTY6	ITIH2	Inter-alpha	PE<C	Tri-3
Int J Mol Sci. 2019	A2RU67	FAM234B	Protein FAM234B	PE > C	Tri-3	PE
Proteomics. 2016	A5PL27	CP	CP protein	PE>C	Tri-2
J Proteomics. 2015	A6NIW1	CD99	CD99 antigen	PE< C	term	PE
Proteomics. 2016	A6NKQ9	CGB1	Choriogonadotropin subunit beta variant 1	PE<C	Tri-2
Mol Cell Proteomics 2013	A6NKQ9	CGB1	Choriogonadotropin subunit beta variant 1	PE>C	Tri-2
Proteomics. 2016	A8K1K1		cDNA FLJ76342, highly similar to Homo sapiens carnosine dipeptidase 1 (metallopeptidase M20 family)(CNDP1), mRNA	PE>C	Tri-2
Proteomics. 2016	A8K2T4	A8K2T4	cDNA FLJ78207, highly similar to Human complement protein component C7 mRNA	PE<C	Tri-2
J Proteomics. 2015	A8K4G7	VPS4B	cDNA FLJ78528, highly similar to Homo sapiens vacuolar protein sorting 4B (yeast) (VPS4B), mRNA	PE< C	term	PE
J Proteomics. 2015	A8K651	C1QBP	cDNA FLJ75700, highly similar to Homo sapiens complement component 1, q subcomponent binding protein (C1QBP), nuclear gene encoding mitochondrial protein, mRNA	PE< C	term	PE
Proteomics. 2016	A8K6Q8		cDNA FLJ75881, highly similar to Homo sapiens transferrin receptor (p90, CD71) (TFRC), mRNA	PE>C	Tri-2
J Proteomics. 2015	B2R6S9	LRPAP1	cDNA, FLJ93097, highly similar to Homo sapiens low density lipoprotein receptor-related protein associated protein 1 (LRPAP1), mRNA	PE< C	term	PE
Proteomics. 2016	B2R6W1		cDNA, FLJ93143, highly similar to Homo sapiens complement component 7 (C7), mRNA	PE>C	Tri-2
Proteomics. 2016	B2R950	B2R950	cDNA, FLJ94213, highly similar to Homo sapiens pregnancy-zone protein (PZP), mRNA	PE<C	Tri-2
Proteomics. 2016	B2R983		cDNA, FLJ94267, highly similar to Homo sapiens glutathione S-transferase omega 1 (GSTO1), mRNA	PE>C	Tri-2
J Proteomics. 2015	B3KNJ3	DAPK3	cDNA FLJ14684 fis, clone NT2RP2004933, highly similar to Death-associated protein kinase 3 (EC 2.7.11.1)	PE< C	term	PE
Mol Cell Proteomics 2013	B3KQL2			PE>C	Tri-2
J Proteomics. 2015	B4DDP6	DBNL	Drebrin-like protein	PE< C	term	PE
Mol Cell Proteomics 2013	B4DF70			PE<C	Tri-2
J Proteomics. 2015	B4DFP5	HGS	cDNA FLJ57484, highly similar to Hepatocyte growth factor-regulated tyrosine kinase substrate	PE > C	term	PE
Mol Cell Proteomics 2013	B4DJ98			PE>C	Tri-2
J Proteomics. 2015	B4DJP7	SNRPD3	Small nuclear ribonucleoprotein Sm D3	PE > C	term	PE
J Proteomics. 2015	B4DKT9	CTNNA1	cDNA FLJ54052, highly similar to Alpha-1 catenin (Cadherin-associated protein)	PE > C	term	PE
J Proteomics. 2015	B4DMX4	AFP	cDNA FLJ57154, highly similar to Alpha-fetoprotein	PE > C	term	PE
J Proteomics. 2015	B4DNR3	ABHD14B	cDNA FLJ52710, highly similar to Abhydrolase domain-containing protein 14B	PE< C	term	PE
Mol Cell Proteomics 2013	B4DPQ3			PE<C	Tri-2
J Proteomics. 2015	B4DUJ4	CSNK2B	Casein kinase 2, beta polypeptide, isoform CRA_c	PE< C	term	PE
J Proteomics. 2015	B4DXP9	ACTR1A	Alpha-centractin	PE< C	term	PE
Mol Cell Proteomics 2013	B4E1Z4			PE<C	Tri-2
J Proteomics. 2015	B4E241	SRSF3	Serine/arginine-rich-splicing factor 3	PE< C	term	PE
Proteomics. 2016	B7Z1F8		cDNA FLJ53025, highly similar to Complement C4-B	PE>C	Tri-2
J Obstet Gynaecol Res. 2016	B7Z8Q2	N/A	cDNA FLJ55606, highly similar to Alpha-2-HS-glycoprotein	PE>C	Tri-3	severe PE
Placenta 2011	B7Z8Q2	N/A	cDNA FLJ55606, highly similar to Alpha-2-HS-glycoprotein	PE>C	Tri-3
J Proteomics. 2015	B7Z947	WDR44	WD repeat domain 44, isoform CRA_a	PE< C	term	PE
J Proteomics. 2015	B7ZLF0	FN1	Fibronectin 1	PE > C	term	PE
Cell Physiol Biochem. 2015	B9A064	IGLL5	Immunoglobulin lambda-like polypeptide 5	PE>C	term
J Proteomics. 2015	C7DJS2	GSTP1	Glutathione S-transferase pi (Fragment)	PE< C	term	PE
Cell Physiol Biochem. 2015	C9JC84	FGG	Fibrinogen gamma chain	PE<C	term
J Proteomics. 2015	C9JJ47	AP2M1	AP-2 complex subunit mu (Fragment)	PE< C	term	PE
Proteomics. 2016	D3DQX7	SAA1	Serum amyloid A protein	PE>C	Tri-2
Proteomics. 2016	D6RF35	GC	Vitamin D-binding protein	PE>C	Tri-2
J Proteomics. 2015	D6RJI3	FBN2	Fibrillin-2	PE > C	term	PE
Proteomics. 2016	D9IWP9	D9IWP9	Beta-2-glycoprotein I (Fragment)	PE<C	Tri-2
Proteomics. 2016	D9ZGG2	D9ZGG2	Vitronectin	PE<C	Tri-2
J Proteomics. 2015	E7ETQ7	VTA1	Vacuolar protein sorting-associated protein VTA1 homolog	PE > C	term	PE
J Proteomics. 2015	E9PC52	RBBP7	Histone-binding protein RBBP7	PE< C	term	PE
J Proteomics. 2015	E9PCV6	COL6A3	Collagen alpha-3 (VI) chain	PE > C	term	PE
J Proteomics. 2015	E9PRB9	SPCS2	Signal peptidase complex subunit 2	PE< C	term	PE
J Proteomics. 2015	F2Z2Y6	NAA38	N-alpha-acetyltransferase 38, NatC auxiliary subunit	PE< C	term	PE
J Proteomics. 2015	G1UI32	PDXK	Pyridoxal kinase (fragment)	PE< C	term	PE
Proteomics. 2016	G3V2W1	G3V2W1	Protein Z-dependent protease inhibitor	PE<C	Tri-2
Proteomics. 2016	G3XAM2	G3XAM2	Complement factor I light chain	PE<C	Tri-2
Proteomics. 2016	G8JLA8	G8JLA8	Transforming growth factor-beta-induced protein ig-h3	PE<C	Tri-2
Cell Physiol Biochem. 2015	H3BM74	NUB1	NEDD8 ultimate buster 1	PE>C	term
J Proteomics. 2015	H3BV19	CSNK2A2	Casein kinase II subunit alpha (fragment)	PE< C	term	PE
Proteomics. 2016	I3L145	I3L145	Sex hormone-binding globulin	PE<C	Tri-2
Cell Physiol Biochem. 2015	J3KNB4	CAMP	Cathelicidin antimicrobial peptide	PE<C	term
Proteomics. 2016	K7ER74	APOC4-APOC2	Protein APOC4-APOC2	PE>C	Tri-2
Int J Mol Sci. 2019	L0R6Q1	SLC35A4	SLC35A4 upstream open reading frame protein	PE > C	Tri-3	PE
J Cell Biochem. 2017	L8EA23	SORL1	Alternative protein SORL1	PE<C	Tri-3
Proteomics. 2016	O00187	MASP2	Mannan-binding lectin serine protease 2	PE>C	Tri-2
Placenta 2011	O00187	MASP2	Mannan-binding lectin serine protease 2	PE<C	Tri-3
PLOS One 2017	O00253	AGRP	Agouti-related protein	PE>C	Tri-3
Mol Cell Proteomics 2013	O00299	CLIC1	Chloride intracellular channel protein 1	PE>C	Tri-2
Proteomics. 2016	O00391	QSOX1	Sulfhydryl oxidase 1	PE<C	Tri-2
PLoS One. 2019	O00408	PDE2A	cGMP-dependent 3',5'-cyclic phosphodiesterase	PE>C	early Tri-2
PLOS One 2019	O00408	PDE2A	cGMP-dependent 3',5'-cyclic phosphodiesterase	PE>C	Tri-3
J Proteomics. 2010	O14526	FCHO1	98 kDa protein	PE>C	Tri-3	PE
PLOS One 2019	O14788	TNFSF11	Tumor necrosis factor ligand superfamily member 11	PE<C	Tri-3
J Obstet Gynaecol Res. 2016	O14791	APOL1	Apolipoprotein L1	PE<C	Tri-3
Placenta 2011	O14791	APOL1	Apolipoprotein L1	PE<C	Tri-3
Int J Mol Sci. 2019	O14879	IFIT3	Interferon-induced protein with tetratricopeptide repeats 3	PE < C	Tri-3	PE
Int J Mol Sci. 2019	O14925	TIMM23	Mitochondrial import inner membrane translocase subunit Tim23	PE > C	Tri-3	PE
Int J Mol Sci. 2019	O14949	UQCRQ	Cytochrome b-c1 complex subunit 8	PE > C	Tri-3	PE
Proteomics. 2016	O15018	PDZD2	PDZ domain-containing protein 2	PE>C	Tri-2
PLOS One 2019	O15123	ANGPT2	Angiopoietin-2	PE<C	Tri-3
PLOS One 2019	O15197	EPHB6	Ephrin type-B receptor 6	PE<C	Tri-3
Hypertension 2013	O43184	ADAM12	Disintegrin and metalloproteinase domain-containing protein 12	PE>C (¿???)	Tri-2
Hypertension 2013	O43278	SPINT1	Kunitz-type protease inhibitor 1	PE<C (¿???)	Tri-2
Int J Mol Sci. 2019	O43286	B4GALT5	Beta-1,4-galactosyltransferase 5	PE > C	Tri-3	PE
Int J Mol Sci. 2019	O43324	EEF1E1	Eukaryotic translation elongation factor 1 epsilon-1	PE > C	Tri-3	PE
BJOG 2009	O43345	ZNF208	Zinc finger protein 208	PE<C	Tri-3
PLOS One 2019	O43464	HTRA2	Serine protease HTRA2, mitochondrial	PE>C	Tri-3
PLoS One. 2019	O43699	SIGLEC6	Sialic acid-binding Ig-like lectin 6	PE>C	early/late Tri-2
PLOS One 2019	O43699	SIGLEC6	Sialic acid-binding Ig-like lectin 6	PE>C	Tri-3
PLOS One 2017	O43699	SIGLEC6	Sialic acid-binding Ig-like lectin 6	PE>C	Tri-3
Proteomics. 2016	O43707	ACTN4	Alpha-actinin-4	PE>C	Tri-2
Int J Mol Sci. 2019	O43739	CYTH3	Cytohesin-3	PE < C	Tri-3	PE
Int J Mol Sci. 2019	O43759	SYNGR1	Synaptogyrin-1	PE > C	Tri-3	PE
Proteomics. 2016	O43790	KRT86	Keratin, type II cuticular Hb6	PE>C	Tri-2
Int J Mol Sci. 2019	O43822	CFAP410	Protein C21orf2	PE < C	Tri-3	PE
Expert Rev Proteomics. 2017	O43866	CD5L	CD5 antigen-like	PE>C	Tri-1	early PE
Proteomics. 2016	O43866	CD5L	CD5 antigen-like	PE>C	Tri-2
Mol Cell Proteomics 2013	O43866	CD5L	CD5 antigen-like	PE<C	Tri-2
J Obstet Gynaecol Res. 2016	O60341	KDM1A	Lysine-specific histone demethylase 1A	Only in C	Tri-3
Proteomics. 2016	O60503	ADCY9	Adenylate cyclase type 9	PE>C	Tri-2
J Proteomics. 2015	O60504	SORBS3	Vinexin	PE > C	term	PE
Int J Mol Sci. 2019	O60830	TIMM17B	Mitochondrial import inner membrane translocase subunit Tim17-B	PE > C	Tri-3	PE
Int J Mol Sci. 2019	O60942	RNGTT	mRNA-capping enzyme	PE < C	Tri-3	PE
Mol Cell Proteomics 2013	O75015	FCGR3B	Low affinity immunoglobulin gamma Fc region receptor III-B	PE>C	Tri-2
J Proteomics. 2015	O75094	SLIT3	Slit homolog 3 protein	PE< C	term	PE
PLOS One 2019	O75144	B7H2	ICOS ligand	PE>C	Tri-3
Cell Physiol Biochem. 2015	O75382	TRIM3	Tripartite motif-containing protein 3	PE>C	term
PLOS One 2019	O75509	DR6	Tumor necrosis factor receptor superfamily member 21	PE<C	Tri-3
J Proteomics. 2010	O75592	MYCBP2	Isoform 2 of Probable E3 ubiquitin-protein ligase MYCBP2	PE<C	Tri-3	PE+IUGR
Proteomics. 2016	O75592-2	MYCB2	Isoform 2 of E3 ubiquitin-protein ligase MYCBP2	PE<C	Tri-2
Proteomics. 2016	O75636	FCN3	Ficolin-3	PE<C	Tri-2
PLOS One 2019	O75636	FCN3	Ficolin-3	PE<C	Tri-3
Clin Chem. 2007	O75636	FCN3	Ficolin-3	PE<C	Tri-3	early PE
Int J Mol Sci. 2019	O75787	ATP6AP2	Renin receptor	PE > C	Tri-3	PE
Int J Mol Sci. 2019	O75880	SCO1	Protein SCO1 homolog, mitochondrial	PE > C	Tri-3	PE
Mol Cell Proteomics 2013	O75882	ATRN	Attractin	PE<C	Tri-2
Int J Mol Sci. 2019	O75947	ATP5PD	ATP synthase subunit d, mitochondrial	PE > C	Tri-3	PE
J Proteomics. 2015	O75947	ATP5H	ATP synthase subunit d, mitochondrial	PE< C	term	PE
Int J Mol Sci. 2019	O75964	ATP5MG	ATP synthase subunit g, mitochondrial	PE > C	Tri-3	PE
Proteomics. 2016	O76013-2	KRT36	Isoform 2 of Keratin, type I cuticular Ha6	PE>C	Tri-2
PLoS One. 2019	O94768	STK17B	Serine/threonine-protein kinase 17B	PE>C	early Tri-2
J Proteomics. 2015	O95139	NDUFB6	NADH dehydrogenase [ubiquinone] 1 beta subcomplex subunit 6	PE< C	term	PE
PLoS One. 2019	O95388	WISP1	CCN family member 4	PE>C	early Tri-2
PLOS One 2019	O95390	GDF11	Growth/differentiation factor 11	PE>C	Tri-3
Proteomics. 2016	O95445	APOM	Apolipoprotein M	PE<C	Tri-2
Mol Cell Proteomics 2013	O95479	H6PD	GDH/6PGL endoplasmic bifunctional protein [Includes: Hexose-6-phosphate dehydrogenase	PE<C	Tri-2
PLoS One. 2019	O95571	ETHE1	Persulfide dioxygenase ETHE1, mitochondrial	PE<C	early Tri-2
PLOS One 2019	O95571	ETHE1	Persulfide dioxygenase ETHE1, mitochondrial	PE<C	Tri-3
PLOS One 2019	O95633	FSTL3	Follistatin-related protein 3	PE>C	Tri-3
PLOS One 2019	O95998	IL18BP	Interleukin-18-binding protein	PE<C	Tri-3
Int J Mol Sci. 2019	O96008	TOMM40	Mitochondrial import receptor subunit TOM40 homolog	PE > C	Tri-3	PE
Front. Immunol. 2018	P00450	CP	Ceruloplasmin	PE<C	Tri-1	term
J Obstet Gynaecol Res. 2016	P00450	CP	Ceruloplasmin	PE>C	Tri-3
Cell Physiol Biochem. 2015	P00450	CP	Ceruloplasmin	PE>C	term
Placenta 2011	P00450	CP	Ceruloplasmin	PE>C	Tri-3
J Proteomics. 2010	P00450	CP	Ceruloplasmin precursor	PE<C	Tri-3	PE
Proteomics. 2016	P00488	F13A1	Coagulation factor XIII A chain	PE>C	Tri-2
Mol Cell Proteomics 2013	P00488	F13A1	Coagulation factor XIII A chain	PE<C	Tri-2
Int J Mol Sci. 2019	P00505	GOT2	Aspartate aminotransferase, mitochondrial	PE > C	Tri-3	PE
PLoS One. 2019	P00734	F2	Prothrombin	PE>C	early Tri-2
Proteomics. 2016	P00734	THRB	Prothrombin	PE<C	Tri-2
Genomics Proteomics Bioinformatics. 2013	P00734	F2	Prothrombin	Only in C	term
Genomics Proteomics Bioinformatics. 2013	P00736	C1R	Complement C1r subcomponent	Only in PE	term
J Proteomics. 2010	P00736	C1R	Complement C1r subcomponent precursor	PE<C	Tri-3	PE
Expert Rev Proteomics. 2017	P00738	HP	Haptoglobin	PE<C	Tri-1	early PE
Proteomics. 2016	P00738	HP	Haptoglobin	PE>C	Tri-2
J Proteome Res. 2017	P00738	HP	Haptoglobin	PE<C	term
Taiwan J Obstet Gynecol. 2015	P00738	HP	Haptoglobin	PE>C	Tri-3
J Proteomics. 2010	P00738	HP	Haptoglobin precursor	PE>C	Tri-3	PE+IUGR
J Proteome Res. 2010	P00740	F9	Coagulation factor IX	PE<C	Tri-1
Mol Cell Proteomics 2013	P00740	F9	Coagulation factor IX	PE>C	Tri-2
PLOS One 2019	P00740	F9	Coagulation factor IX	PE<C	Tri-3
PLOS One 2019	P00740	F9	Coagulation factor IX	PE<C	Tri-3
Proteomics. 2016	P00742	FA10	Coagulation factor X	PE<C	Tri-2
Mol Cell Proteomics 2013	P00742	F10	Coagulation factor X	PE<C	Tri-2
Placenta 2011	P00742	F10	Coagulation factor X	PE>C	Tri-3
BJOG 2009	P00742	F10	Coagulation factor X	PE>C	Tri-3
Mol Cell Proteomics 2013	P00746	CFD	Complement factor D	PE>C	Tri-2
PLOS One 2019	P00746	CFD	Complement factor D	PE>C	Tri-3
Front. Immunol. 2018	P00747	PLG	Plasminogen	PE<C	Tri-1	Pre-term
Front. Immunol. 2018	P00747	PLG	Plasminogen	PE>C	Tri-1	term
Proteomics. 2016	P00747	PLMN	Plasminogen	PE<C	Tri-2
Mol Cell Proteomics 2013	P00747	PLG	Plasminogen	PE>C	Tri-2
PLOS One 2019	P00747	PLG	Angiostatin	PE<C	Tri-3
Placenta 2011	P00747	PLG	Plasminogen	PE>C	Tri-3
J Proteomics. 2010	P00747	PLG	Plasminogen precursor	PE<C	Tri-3	PE
Proteomics. 2009	P00748	F12	Coagulation factor XII	PE>C	Tri-2
J Biomed Biotechnol. 2012	P00750	PLAT	Plasminogen	PE>C	Tri-1	¿??
PLOS One 2019	P00750	PLAT	Tissue-type plasminogen activator	PE>C	Tri-3
Front. Immunol. 2018	P00751	CFB	Complement factor B	PE<C	Tri-1	Pre-term
Expert Rev Proteomics. 2017	P00751	CFB	Complement Factor B	PE<C	Tri-1	early PE
PLoS One. 2019	P00751	CFB	Complement factor B	PE<C	early Tri-2
PLOS One 2019	P00751	CFB	Complement factor B	PE<C	Tri-3
Genomics Proteomics Bioinformatics. 2013	P00751	CFB	Complement factor B	PE>C	term
Int J Mol Sci. 2019	P00846	MT-ATP6	ATP synthase subunit a	PE > C	Tri-3	PE
J Proteome Res. 2010	P00915	CA1	Carbonic anhydrase 1	PE>C	Tri-1
Mol Cell Proteomics 2013	P00915	CA1	Carbonic anhydrase 1	PE<C	Tri-2
Proteomics. 2016	P00918	CAH2	Carbonic anhydrase 2	PE<C	Tri-2
Placenta 2011	P01008	SERPINC1	Antithrombin-III	PE<C	Tri-3
J Proteomics. 2010	P01008	SERPINC1	Antithrombin III variant	PE<C	Tri-3	PE+IUGR
Expert Rev Proteomics. 2017	P01009	SERPINA1	Alpha-1-antitrypsin	PE>C	Tri-1	early PE
Taiwan J Obstet Gynecol. 2015	P01009	SERPINA1	Alpha-1-antitrypsin	PE>C	Tri-3	severe PE
Genomics Proteomics Bioinformatics. 2013	P01009	SERPINA1	Alpha-1-antitrypsin	PE<C	term
Placenta 2011	P01009	SERPINA1	Alpha-1-antitrypsin	PE>C	Tri-3
J Proteomics. 2010	P01009	SERPINA1	Isoform 1 of Alpha-1-antitrypsin precursor	PE>C	Tri-3	PE/PE+IUGR
Front. Immunol. 2018	P01011	SERPINA3	Alpha-1-antichymotrypsin	PE<C	Tri-1	term
Mol Cell Proteomics 2013	P01011	SERPINA3	Alpha-1-antichymotrypsin	PE<C	Tri-2
Proteomics. 2009	P01011	SERPINA3	Alpha-1-chymotrypsin	PE>C	Tri-2
J Proteomics. 2010	P01011	SERPINA3	Alpha-1-antichymotrypsin precursor	PE>C	Tri-3	PE
Front. Immunol. 2018	P01019	AGT	Angiotensinogen	PE>C	Tri-1	term
J Biomed Biotechnol. 2012	P01019	AGT	Angiotensinogen	PE>C	Tri-1	¿??
Mol Cell Proteomics 2013	P01019	AGT	Angiotensinogen	PE<C	Tri-2
Proteomics. 2009	P01019	AGT	Angiotensinogen	PE>C	Tri-2
PLOS One 2019	P01019	AGT	Angiotensinogen	PE<C	Tri-3
J Proteomics. 2010	P01019	AGT	Angiotensinogen precursor	PE<C	Tri-3	PE/PE+IUGR
Proteomics. 2016	P01023	A2MG	Alpha-2-macroglobulin	PE<C	Tri-2
Mol Cell Proteomics 2013	P01023	A2M	Alpha-2-macroglobulin	PE<C	Tri-2	early PE .-Validation for early + late PE
Proteomics. 2009	P01023	A2M	Alpha-2-macroglobulin (4)	¿??	Tri-2
Genomics Proteomics Bioinformatics. 2013	P01023	A2M	Alpha-2-macroglobulin	PE<C	term
Placenta 2011	P01023	A2M	Alpha-2-macroglobulin	PE<C	Tri-3
BJOG 2009	P01023	A2M	Alpha-2-macroglobulin	PE<C	Tri-3
Proteomics. 2016	P01024	CO3	Complement C3	PE<C	Tri-2
Mol Cell Proteomics 2013	P01024	C3	Complement C3	PE>C	Tri-2
Proteomics. 2009	P01024	C3	Complement C3	PE>C	Tri-2
Genomics Proteomics Bioinformatics. 2013	P01031	C5	Complement C5	PE>C	term
Mol Cell Proteomics 2013	P01034	CST3	Cystatin-C	PE<C	Tri-2
PLOS One 2019	P01034	CST3	Cystatin-C	PE>C	Tri-3
J Proteome Res. 2010	P01034	CST3	Cystatin-C	PE>C	Tri-3	(*) contradictory regulation for mild PE.
Proteomics. 2016	P01040	CSTA	Cystatin-A	PE>C	Tri-2
Front. Immunol. 2018	P01042	KNG1	Kininogen-1	PE<C	Tri-1	Pre-term
Mol Cell Proteomics 2013	P01042	KNG1	Kininogen-1	PE>C	Tri-2
PLOS One 2019	P01042	KNG1	Kininogen-1	PE<C	Tri-3
Ann Clin Biochem. 2016	P01042	KNG1	PDA039 peptide from Kininogen-1	PE>C	Tri-3	¿??
Placenta 2011	P01042	KNG1	Kininogen-1	PE>C	Tri-3
J Proteomics. 2010	P01042	KNG1	Kininogen 1	PE<C	Tri-3	PE
Proteomics. 2016	P01042-2	KNG1	Isoform LMW of Kininogen-1	PE<C	Tri-2
PLOS One 2019	P01127	PDGFB	Platelet-derived growth factor subunit B	PE>C	Tri-3
PLOS One 2019	P01135	TGFA	Protransforming growth factor alpha	PE>C	Tri-3
PLOS One 2019	P01137	TGFB1	Transforming growth factor beta-1 proprotein	PE>C	Tri-3
Mol Cell Proteomics 2013	P01215	CGA	Glycoprotein hormones alpha chain	PE>C	Tri-2
J Proteome Res. 2010	P01233	CGB3	Choriogonadotropin subunit beta	PE>C	Tri-1
J Proteome Res. 2010	P01243	CSH1	Chorionic somatomammotropin hormone	PE<C	Tri-1
Proteomics. 2016	P01344-3	IGF2	Isoform 3 of Insulin-like growth factor II	PE<C	Tri-2
Sci. Rep. 2017	P01375	TNF	Tumor necrosis factor	PE>C	Tri-1	term PE
PLOS One 2019	P01563	IFNA2	Interferon alpha-2	PE<C	Tri-3
PLoS One. 2017	P01584	IL1B	Interleukin-1 beta	PE<C	early Tri-2
Proteomics. 2016	P01591	IGJ	Immunoglobulin J chain	PE>C	Tri-2
Cell Physiol Biochem. 2015	P01604	IGKV1-5	Immunoglobulin kappa variable 1-5	PE>C	term
Genomics Proteomics Bioinformatics. 2013	P01620	IGKV3-20	Ig kappa chain V-III region SIE	Only in C	term
Proteomics. 2016	P01714		Ig lambda chain V-III region SH	PE>C	Tri-2
Genomics Proteomics Bioinformatics. 2013	P01766	IGHV3-13	Ig heavy chain V-III region BRO	Only in C	term
Cell Physiol Biochem. 2015	P01771	IGHV3-33	Immunoglobulin heavy variable 3-33	PE>C	term
Cell Physiol Biochem. 2015	P01779	IGHV3-23	Immunoglobulin heavy variable 3-23	PE>C	term
PLOS One 2019	P01833	PIGR	Polymeric immunoglobulin receptor	PE<C	Tri-3
Genomics Proteomics Bioinformatics. 2013	P01834	IGKC	Ig kappa chain C region	PE<C	term
Genomics Proteomics Bioinformatics. 2013	P01857	IGHG1	Ig gamma-1 chain C region	PE<C	term
Proteomics. 2016	P01860	IGHG3	Ig gamma-3 chain C region	PE>C	Tri-2
Proteomics. 2016	P01861	IGHG4	Ig gamma-4 chain C region	PE>C	Tri-2
Cell Physiol Biochem. 2015	P01861	IGHG4	Immunoglobulin heavy constant gamma 4	PE>C	term
J Proteomics. 2010	P01871	IGHM	IGHM protein	PE>C	Tri-3	PE+IUGR
Proteomics. 2016	P01880-2	IGHD	Isoform 2 of Ig delta chain C region	PE>C	Tri-2
Int J Mol Sci. 2019	P01892	HLA-A	HLA class I histocompatibility antigen, A-2 alpha chain	PE > C	Tri-3	PE
Int J Mol Sci. 2019	P01906	HLA-DQA2	HLA class II histocompatibility antigen, DQ alpha 2 chain	PE > C	Tri-3	PE
Sci Reprod. 2017	P01911	HLA-DRB1	HLA class II histocompatibility antigen, DRB1 beta chain	PE>C	term
Placenta 2011	P02008	HBZ	Hemoglobin subunit zeta	PE<C	Tri-3
Genomics Proteomics Bioinformatics. 2013	P02452	COL1A1	Collagen alpha-1(I) chain	Only in PE	term
J Cell Biochem. 2017	P02462	COL4A1	Collagen alpha-1(IV) chain	PE>C	Tri-3
Proteomics. 2016	P02533	K1C14	Keratin, type I cytoskeletal 14	PE<C	Tri-2
Genomics Proteomics Bioinformatics. 2013	P02533	KRT14	Keratin, type I cytoskeletal 14 or keratin 14	Only in PE	term
Proteomics. 2016	P02538	K2C6A	Keratin, type II cytoskeletal 6A	PE<C	Tri-2
Genomics Proteomics Bioinformatics. 2013	P02538	KRT6A	Keratin, type II cytoskeletal 6A or keratin 6A	Only in PE	term
J Biomed Biotechnol. 2012	P02647	APOA1	Apolipoprotein A-I	PE>C	Tri-1	¿??
PLoS One. 2019	P02647	APOA1	Apolipoprotein A-I	PE>C	early Tri-2
Proteomics. 2016	P02647	APOA1	Apolipoprotein A-I	PE<C	Tri-2
Mol Cell Proteomics 2013	P02647	APOA1	Apolipoprotein A-I	PE<C	Tri-2
Proteomics. 2009	P02647	APOA1	Apolipoprotein A-I (4)	PE>C	Tri-2
J Proteome Res. 2017	P02647	APOA1	Apolipoprotein A-I	PE>C	term	term PE
J Obstet Gynaecol Res. 2016	P02647	APOA1	Apolipoprotein A-I	PE>C	Tri-3
Cell Physiol Biochem. 2015	P02647	APOA1	Apolipoprotein A-I	PE<C	term
Genomics Proteomics Bioinformatics. 2013	P02647	APOA1	Apolipoprotein A-I	Only in C	term
J Proteomics. 2010	P02647	APOA1	Apolipoprotein A-I precursor	PE>C	Tri-3	PE
Proteomics. 2016	P02649	APOE	Apolipoprotein E	PE<C	Tri-2
Proteomics. 2009	P02649	APOE	Apolipoprotein E	PE>C	Tri-2
Placenta 2011	P02649	APOE	Apolipoprotein E	PE>C	Tri-3
J Proteomics. 2010	P02649	APOE	Apolipoprotein E precursor	PE>C	Tri-3	PE
J Proteome Res. 2017	P02652	APOA2	Apolipoprotein A-II	PE>C	term
J Obstet Gynaecol Res. 2016	P02652	APOA2	Apolipoprotein A-II	PE<C	Tri-3
Cell Physiol Biochem. 2015	P02652	APOA2	Apolipoprotein A-II	PE<C	term
Placenta 2011	P02652	APOA2	Apolipoprotein A-II	PE<C	Tri-3
J Proteomics. 2010	P02652	APOA2	Apolipoprotein A-II precursor	PE>C	Tri-3	PE
Proteomics. 2016	P02654	APOC1	Apolipoprotein C-I	PE>C	Tri-2
J Proteomics. 2010	P02654	APOC1	Apolipoprotein C-I precursor	PE>C	Tri-3	PE
Int J Mol Sci. 2019	P02654	APOC1	Apolipoprotein C-I	PE > C	Tri-3	PE
J Proteome Res. 2010	P02655	APOC2	Apolipoprotein C-II	PE>C	Tri-3
Proteomics. 2016	P02656	APOC3	Apolipoprotein C-III	PE>C	Tri-2
Proteomics. 2009	P02656	APOC3	Apolipoprotein C-III	PE<C	Tri-2
J Obstet Gynaecol Res. 2016	P02656	APOC3	Apolipoprotein C-III	PE<C	Tri-3
J Proteome Res. 2010	P02656	APOC3	Apolipoprotein C-III	PE>C	Tri-3
J Proteome Res. 2010	P02671	FGA	Fibrinogen alpha chain	PE<C	Tri-1
Proteomics. 2009	P02671	FGA	Fibrinogen alpha chain	PE>C	Tri-2
J Cell Biochem. 2017	P02671	FGA	Fibrinogen alpha chain	PE>C	Tri-3
Cell Physiol Biochem. 2015	P02671	FGA	Fibrinogen alpha chain	PE<C	term
Genomics Proteomics Bioinformatics. 2013	P02671	FGA	Fibrinogen alpha chain	Only in PE	term
Placenta 2011	P02671	FGA	Fibrinogen alpha chain	PE>C	Tri-3
J Proteomics. 2010	P02671	FGA	Isoform 2 of Fibrinogen alpha chain precursor	PE>C	Tri-3	PE
J Proteome Res. 2010	P02675	FGB	Fibrinogen beta chain	PE<C	Tri-1
Proteomics. 2009	P02675	FGB	Fibrinogen, b chain	PE>C	Tri-2
Cell Physiol Biochem. 2015	P02675	FGB	Fibrinogen beta chain	PE<C	term
Placenta 2011	P02675	FGB	Fibrinogen beta chain	PE>C	Tri-3
J Biomed Biotechnol. 2012	P02679	FGG	Fibrinogen Fragment D	PE>C	Tri-1	¿??
Mol Cell Proteomics 2013	P02679	FGG	Fibrinogen gamma chain	PE>C	Tri-2
Proteomics. 2009	P02679	FGG	Fibrinogen gamma chain (4)	PE>C	Tri-2
Placenta 2011	P02679	FGG	Fibrinogen gamma chain	PE>C	Tri-3
J Proteome Res. 2010	P02741	CRP	C-reactive protein	PE>C	Tri-1	severe and mild PE
Proteomics. 2016	P02741	CRP	C-reactive protein	PE>C	Tri-2
Mol Cell Proteomics 2013	P02741	CRP	C-reactive protein [Cleaved into: C-reactive protein	PE>C	Tri-2
Hypertens. Pregnancy 2019	P02741	CRP	C-reactive protein	PE<C	Tri-3	¿??
J Proteome Res. 2010	P02741	CRP	C-reactive protein	PE>C	Tri-3
J Proteomics. 2010	P02741	CRP	C-reactive protein, pentraxin-related	PE>C	Tri-3	PE
J Proteome Res. 2010	P02743	APCS	Serum amyloid P-component	PE>C	Tri-1	(*) contradictory regulation for mild PE
Proteomics. 2009	P02743	APCS	Serum amyloid P-component	PE<C	Tri-2
J Obstet Gynaecol Res. 2016	P02743	APCS	Serum amyloid P-component	PE<C	Tri-3
Genomics Proteomics Bioinformatics. 2013	P02743	APCS	Serum amyloid P-component	Only in PE	term
Placenta 2011	P02743	APCS	Serum amyloid P-component	PE<C	Tri-3
BJOG 2009	P02743	APCS	Serum amyloid P-component	PE>C	Tri-3
J Proteome Res. 2010	P02745	C1QA	Complement C1q subcomponent subunit A	PE<C	Tri-1
Proteomics. 2016	P02745	C1QA	Complement C1q subcomponent subunit A	PE>C	Tri-2
Mol Cell Proteomics 2013	P02745	C1QA	Complement C1q subcomponent subunit A	PE<C	Tri-2
J Obstet Gynaecol Res. 2016	P02745	C1QA	Complement C1q subcomponent subunit A	Only PE	Tri-3
Placenta 2011	P02745	C1QA	Complement C1q subcomponent subunit A	PE>C	Tri-3
Front. Immunol. 2018	P02746	C1QB	Complement C1q subcomponent subunit B	PE<C	Tri-1	Pre-term
J Proteome Res. 2010	P02746	C1QB	Complement C1q subcomponent subunit B	PE<C	Tri-1
Proteomics. 2016	P02746	C1QB	Complement C1q subcomponent subunit B	PE>C	Tri-2
Mol Cell Proteomics 2013	P02746	C1QB	Complement C1q subcomponent subunit B	PE<C	Tri-2
J Proteome Res. 2010	P02747	C1QC	Complement C1q subcomponent subunit C	PE<C	Tri-1
Proteomics. 2016	P02747	C1QC	Complement C1q subcomponent subunit C	PE>C	Tri-2
Mol Cell Proteomics 2013	P02747	C1QC	Complement C1q subcomponent subunit C	PE<C	Tri-2
Proteomics. 2009	P02747	C1QC	Complement C1q subcomponent subunit C	PE>C	Tri-2
J Obstet Gynaecol Res. 2016	P02747	C1QC	Complement C1q subcomponent subunit C	Only PE	Tri-3
Placenta 2011	P02747	C1QC	Complement C1q subcomponent subunit C	PE>C	Tri-3
BJOG 2009	P02747	C1QC	Complement C1q	PE<C	Tri-3
J Obstet Gynaecol Res. 2016	P02748	C9	Complement component C9	PE>C	Tri-3
Placenta 2011	P02748	C9	Complement component C9	PE>C	Tri-3
J Proteomics. 2010	P02748	C9	Complement component C9 precursor	PE<C	Tri-3	PE+IUGR
Front. Immunol. 2018	P02749	APOH	Beta-2-glycoprotein 1	PE>C	Tri-1	Pre-term
Expert Rev Proteomics. 2017	P02749	APOH	Beta-2-glycoprotein 1	PE<C	Tri-1	early PE
Mol Cell Proteomics 2013	P02749	APOH	Beta-2-glycoprotein 1	PE>C	Tri-2
Placenta 2011	P02749	APOH	Beta-2-glycoprotein 1	PE>C	Tri-3
J Proteomics. 2010	P02749	APOH	Beta-2-glycoprotein 1 precursor	PE<C	Tri-3	PE
Proteomics. 2016	P02750	A2GL	Leucine-rich alpha-2-glycoprotein	PE<C	Tri-2
Mol Cell Proteomics 2013	P02750	LRG1	Leucine-rich alpha-2-glycoprotein	PE<C	Tri-2
J Biomed Biotechnol. 2012	P02751	FN1	Fibronectin	PE>C	Tri-1	¿??
PLOS One 2019	P02751	FN1	Fibronectin	PE>C	Tri-3
PLOS One 2019	P02751	FN1	Fibronectin	PE>C	Tri-3
J Obstet Gynaecol Res. 2016	P02751	FN1	Fibronectin	PE>C	Tri-3
Genomics Proteomics Bioinformatics. 2013	P02751	FN1	Fibronectin	Only in PE	term
Placenta 2011	P02751	FN1	Fibronectin	PE>C	Tri-3
J Proteome Res. 2010	P02751	FN1	Fibronectin	PE>C	Tri-3	severe / mild PE
BJOG 2009	P02751	FN1	Fibronectin 1	PE<C	Tri-3
J Proteomics. 2010	P02751	FN1	fibronectin 1 isoform 2 preproprotein	PE>C	Tri-3	PE/PE+IUGR
J Proteome Res. 2010	P02753	RBP4	Plasma retinol-binding protein	PE>C	Tri-1
PLoS One. 2019	P02753	RBP4	Retinol-binding protein 4	PE>C	early Tri-2
Mol Cell Proteomics 2013	P02753	RBP4	Retinol-binding protein 4	PE>C	Tri-2
PLOS One 2019	P02753	RBP4	Retinol-binding protein 4	PE>C	Tri-3
J Obstet Gynaecol Res. 2016	P02753	RBP4	Retinol-binding protein 4	PE<C	Tri-3
Placenta 2011	P02753	RBP4	Retinol-binding protein 4	PE<C	Tri-3
J Proteome Res. 2010	P02753	RBP4	Plasma retinol-binding protein (*)	PE>C	Tri-3
Proteomics. 2016	P02760	AMBP	Protein AMBP	PE>C	Tri-2
Taiwan J Obstet Gynecol. 2015	P02760	AMBP	Protein A-1 microglobulin	PE>C	Tri-3
Placenta 2011	P02760	AMBP	Protein AMBP	PE>C	Tri-3
J Proteomics. 2010	P02760	AMBP	AMBP protein precursor	PE<C / PE>C	Tri-3	PE/PE+IUGR
Expert Rev Proteomics. 2017	P02765	AHSG	Alpha-2-HS-glycoprotein	PE<C	Tri-1	early PE
Proteomics. 2016	P02765	FETUA	Alpha-2-HS-glycoprotein	PE<C	Tri-2
Mol Cell Proteomics 2013	P02765	AHSG	Alpha-2-HS-glycoprotein	PE>C	Tri-2
Proteomics. 2009	P02765	AHSG	Alpha-2-HS-glycoprotein	PE>C	Tri-2
Genomics Proteomics Bioinformatics. 2013	P02765	AHSG	Alpha-2-HS glycoprotein	PE<C	term
Placenta 2011	P02765	AHSG	Alpha-2-HS-glycoprotein	PE>C	Tri-3	severe PE
BJOG 2009	P02765	AHSG	Fetuin-A	PE<C	Tri-3
J Proteomics. 2010	P02765	AHSG	Alpha-2-HS-glycoprotein precursor	PE<C	Tri-3	PE
J Obstet Gynaecol Res. 2016	P02766	TTR	Transthyretin	PE<C	Tri-3
Cell Physiol Biochem. 2015	P02766	TTR	Transthyretin	PE<C	term
Am J Pathol. 2013	P02766	TTR	Transthyretin	PE<C	Tri-3	mild / severe PE
Placenta 2011	P02766	TTR	Transthyretin	PE<C	Tri-3
J Proteomics. 2010	P02768	ALB	Isoform 1 of Serum albumin precursor	PE<C	Tri-3	PE/PE+IUGR
Cell Physiol Biochem. 2015	P02771	AFP	Alpha-fetoprotein	PE<C	term
Genomics Proteomics Bioinformatics. 2013	P02771	AFP	Alpha-fetoprotein	PE>C	term
Front. Immunol. 2018	P02774	GC	Vitamin D-binding protein	PE>C	Tri-1	term
Expert Rev Proteomics. 2017	P02774	GC	Vitamin D-binding protein	PE>C	Tri-1	early PE
Mol Cell Proteomics 2013	P02774	GC	Vitamin D-binding protein	PE<C	Tri-2
J Hypertens. 2019	P02774	GC	Vitamin D-binding protein	PE<C	Tri-2
Placenta 2011	P02774	GC	Vitamin D-binding protein	PE>C	Tri-3
BJOG 2009	P02774	GC	Vitamin D binding protein	PE>C	Tri-3
BJOG 2009	P02774	GC	Vitamin D binding protein	PE<C	Tri-3
J Proteomics. 2010	P02774	GC	vitamin D-binding protein precursor	PE<C	Tri-3	PE+IUGR
Proteomics. 2016	P02775	PPBP	Platelet basic protein	PE>C	Tri-2
Mol Cell Proteomics 2013	P02775	PPBP	Platelet basic protein	PE>C	Tri-2
PLOS One 2019	P02775	CTAP3	Platelet basic protein	PE>C	Tri-3
Cell Physiol Biochem. 2015	P02776	PF4	Platelet factor 4	PE>C	term
Placenta 2011	P02776	PF4	Platelet factor 4	PE<C	Tri-3
PLOS One 2019	P02778	CXCL10	C-X-C motif chemokine 10	PE>C	Tri-3
Expert Rev Proteomics. 2017	P02787	TF	Transferrin	PE>C	Tri-1	early PE
J Biomed Biotechnol. 2012	P02787	TF	Transferrin	PE>C	Tri-1	¿??
J Proteome Res. 2010	P02787	TF	Serotransferrin	PE>C	Tri-1
Proteomics. 2009	P02787	TF	Serotransferrin	PE>C	Tri-2
PLOS One 2019	P02788	LTF	Lactotransferrin	PE<C	Tri-3
J Biomed Biotechnol. 2012	P02790	HPX	Hemopexin	PE>C	Tri-1	¿??
Proteomics. 2009	P02790	HPX	Hemopexin	PE>C	Tri-2
PLOS One 2019	P02790	HPX	Hemopexin	PE<C	Tri-3
J Proteome Res. 2017	P02790	HPX	Hemopexin	PE<C	term
Cell Physiol Biochem. 2015	P02790	HPX	Hemopexin	PE<C	term
J Proteomics. 2010	P02790	HPX	Hemopexin precursor	PE<C	Tri-3	PE/PE+IUGR
Int J Mol Sci. 2019	P02794	FTH1	Ferritin heavy chain	PE > C	Tri-3	PE
Int J Mol Sci. 2019	P03923	MT-ND6	NADH-ubiquinone oxidoreductase chain 6	PE > C	Tri-3	PE
Placenta 2011	P03950	ANG	Angiogenin	PE<C	Tri-3
PLOS One 2019	P03951	F11	Coagulation factor XI	PE<C	Tri-3
Proteomics. 2016	P03951-2	FA11	Isoform 2 of Coagulation factor XI	PE<C	Tri-2
Proteomics. 2016	P03952	KLKB1	Plasma kallikrein	PE<C	Tri-2
Mol Cell Proteomics 2013	P03952	KLKB1	Plasma kallikrein	PE>C	Tri-2
PLOS One 2019	P03952	KLKB1	Plasma kallikrein	PE<C	Tri-3
Genomics Proteomics Bioinformatics. 2013	P03952	KLKB1	Plasma kallikrein B	Only in PE	term
J Biomed Biotechnol. 2012	P04003	C4BPA	C4 beta binding	PE>C	Tri-1	¿??
Proteomics. 2016	P04003	C4BPA	C4b-binding protein alpha chain	PE>C	Tri-2
J Obstet Gynaecol Res. 2016	P04003	C4BPA	C4b-binding protein alpha chain	PE<C	Tri-3
Cell Physiol Biochem. 2015	P04003	C4BPA	C4b-binding protein alpha chain	PE>C	term
Placenta 2011	P04003	C4BPA	C4b-binding protein alpha chain	PE<C	Tri-3
J Proteomics. 2010	P04003	C4BPA	C4b-binding protein alpha chain precursor	PE<C / PE>C	Tri-3	PE/PE+IUGR
Expert Rev Proteomics. 2017	P04004	VTN	Vitronectin	PE<C	Tri-1	early PE
Reprod Sci. 2009	P04004	VTN	Vitronectin (single chain 75 kDa/ double chain 65 kDa)	PE>C / PE<C	Tri-2	¿??
J Hypertens. 2019	P04004	VTN	Vitronectin	PE<C	Tri-2
Genomics Proteomics Bioinformatics. 2013	P04004	VTN	Vitronectin	Only in PE	term
Placenta 2011	P04004	VTN	Vitronectin	PE>C	Tri-3
BJOG 2009	P04004	VTN	Vitronectin precursor	PE<C	Tri-3
J Proteome Res. 2010	P04040	CAT	Catalase (*)	PE>C	Tri-1
Proteomics. 2016	P04070-2	PROC	Isoform 2 of Vitamin K-dependent protein C	PE<C	Tri-2
Hypertension 2013	P04075	ALDOA	Fructose-bisphosphate aldolase A	PE>C (¿???)	Tri-2
Proteomics. 2016	P04075-2	ALDOA	Isoform 2 of Fructose-bisphosphate aldolase A	PE>C	Tri-2
PLoS One. 2019	P04083	ANXA1	Annexin A1	PE>C	late Tri-2
J Obstet Gynaecol Res. 2016	P04114	APOB	Apolipoprotein B-100	PE<C	Tri-3
Placenta 2011	P04114	APOB	Apolipoprotein B-100	PE<C	Tri-3
J Proteome Res. 2010	P04114	APOB	Apolipoprotein B-100	PE<C	Tri-3
BJOG 2009	P04114	APOB	Apolipoprotein B	PE>C	Tri-3	¿??
PLOS One 2019	P04179	SOD2	Superoxide dismutase [Mn], mitochondrial	PE<C	Tri-3
Front. Immunol. 2018	P04196	HRG	Histidine-rich glycoprotein	PE<C	Tri-1	Pre-term
Mol Cell Proteomics 2013	P04196	HRG	Histidine-rich glycoprotein	PE>C	Tri-2
Cell Physiol Biochem. 2015	P04196	HRG	Histidine-rich glycoprotein	PE>C	term
J Proteome Res. 2010	P04196	HRG	Histidine-rich glycoprotein	PE>C	Tri-3
J Proteomics. 2010	P04196	HRG	Histidine-rich glycoprotein precursor	PE>C	Tri-3	PE+IUGR
Front. Immunol. 2018	P04217	A1BG	Alpha-1B-glycoprotein	PE<C	Tri-1	Pre-term
J Proteome Res. 2010	P04275	VWF	von Willebrand factor	PE<C	Tri-1
PLOS One 2019	P04275	vWF	von Willebrand factor	PE>C	Tri-3
Cell Physiol Biochem. 2015	P04275	VWF	von Willebrand factor	PE<C	term
J Hypertens. 2019	P04278	SHBG	Sex hormone-binding globulin	PE<C	Tri-2
BJOG 2009	P04278	SHBG	Sex hormone-binding globulin	PE>C	Tri-3
Proteomics. 2016	P04406	G3P	Glyceraldehyde-3-phosphate dehydrogenase	PE<C	Tri-2
Mol Cell Proteomics 2013	P04406	GAPDH	Glyceraldehyde-3-phosphate dehydrogenase	PE>C	Tri-2
Mol Cell Proteomics 2013	P05019	IGF1	Insulin-like growth factor I	PE>C	Tri-2
PLOS One 2019	P05067	APP	Amyloid-beta precursor protein	PE>C	Tri-3
PLOS One 2019	P05089	ARG1	Arginase-1	PE<C	Tri-3
PLOS One 2019	P05090	APOD	Apolipoprotein D	PE>C	Tri-3
PLOS One 2019	P05121	PAI1	Plasminogen activator inhibitor 1	PE>C	Tri-3
Int J Mol Sci. 2019	P05141	SLC25A5	ADP/ATP translocase 2	PE > C	Tri-3	PE
Proteomics. 2016	P05154	IPSP	Plasma serine protease inhibitor	PE<C	Tri-2
Mol Cell Proteomics 2013	P05154	SERPINA5	Plasma serine protease inhibitor	PE<C	Tri-2
J Proteome Res. 2010	P05155	SERPING1	Plasma protease C1 inhibitor	PE<C	Tri-1
PLOS One 2019	P05155	SERPING1	Plasma protease C1 inhibitor	PE<C	Tri-3
Genomics Proteomics Bioinformatics. 2013	P05155	SERPING1	Plasma protease C1 inhibitor	Only in PE	term
BJOG 2009	P05155	SERPING1	Plasma protease C1 inhibitor	PE<C	Tri-3
Mol Cell Proteomics 2013	P05160	F13B	Coagulation factor XIII B chain	PE<C	Tri-2
Cell Physiol Biochem. 2015	P05160	F13B	Coagulation factor XIII B chain	PE<C	term
PLOS One 2019	P05186	ALPL	Alkaline phosphatase, tissue-nonspecific isozyme	PE<C	Tri-3
PLOS One 2019	P05231	IL6	Interleukin-6	PE>C	Tri-3
J Proteome Res. 2010	P05362	ICAM1	Intercellular adhesion molecule 1	PE>C	Tri-1
Proteomics. 2016	P05543	THBG	Thyroxine-binding globulin	PE<C	Tri-2
Mol Cell Proteomics 2013	P05543	SERPINA7	Thyroxine-binding globulin	PE<C	Tri-2
Genomics Proteomics Bioinformatics. 2013	P05543	SERPINA7	Thyroxine-binding globulin	Only in PE	term
Proteomics. 2016	P05546	HEP2	Heparin cofactor 2	PE<C	Tri-2
Mol Cell Proteomics 2013	P05546	SERPIND1	Heparin cofactor 2	PE<C	Tri-2
PLOS One 2019	P05546	SERPIND1	Heparin cofactor 2	PE<C	Tri-3
Int J Mol Sci. 2019	P05556	ITGB1	Integrin beta-1	PE > C	Tri-3	PE
Mol Cell Proteomics 2013	P06276	BCHE	Cholinesterase	PE<C	Tri-2
J Proteome Res. 2010	P06276	BCHE	Cholinesterase	PE>C	Tri-3
Cell Physiol Biochem. 2015	P06317	IGLV6-57	Immunoglobulin lambda variable 6-57	PE>C	term
Proteomics. 2016	P06396	GELS	Gelsolin	PE<C	Tri-2
Proteomics. 2009	P06396	GSN	Gelsolin	PE>C	Tri-2
Genomics Proteomics Bioinformatics. 2013	P06396	GSN	Gelsolin	PE>C	term
J Proteomics. 2010	P06396	GSN	Isoform 2 of Gelsolin precursor	PE<C	Tri-3	PE/PE+IUGR
Proteomics Clin Appl. 2019	P06703	S100A6	Protein S100-A6	PE<C	Tri-2	early PE + late PE
Proteomics. 2016	P06703	S10A6	Protein S100-A6	PE<C	Tri-2
Proteomics. 2016	P06727	APOA4	Apolipoprotein A-IV	PE>C	Tri-2
Proteomics. 2016	P06733	ENOA	Alpha-enolase	PE<C	Tri-2
Mol Cell Proteomics 2013	P06733	ENO1	Alpha-enolase	PE>C	Tri-2
PLOS One 2019	P06744	GPI	Glucose-6-phosphate isomerase	PE>C	Tri-3
PLoS One. 2017	P06756	ITGAV	Integrin alpha-V: beta-5 complex	PE<C	early Tri-2
PLOS One 2019	P07195	LDHB	L-lactate dehydrogenase B chain	PE>C	Tri-3
Cell Physiol Biochem. 2015	P07225	PROS1	Vitamin K-dependent protein S	PE>C	term
PLOS One 2019	P07288	KLK3	Prostate-specific antigen	PE<C	Tri-3
J Proteome Res. 2010	P07339	CTSD	Cathepsin D	PE>C	Tri-3
Proteomics. 2016	P07357	CO8A	Complement component C8 alpha chain	PE<C	Tri-2
Proteomics. 2016	P07358	CO8B	Complement component C8 beta chain	PE<C	Tri-2
Mol Cell Proteomics 2013	P07358	C8B	Complement component C8 beta chain	PE<C	Tri-2
J Obstet Gynaecol Res. 2016	P07358	C8B	Complement component C8 beta chain	PE>C	Tri-3
Placenta 2011	P07358	C8B	Complement component C8 beta chain	PE>C	Tri-3
J Proteomics. 2010	P07358	C8B	Complement component C8 beta chain precursor	PE<C	Tri-3	PE
PLOS One 2019	P07359	GP1BA	Platelet glycoprotein Ib alpha chain	PE<C	Tri-3
Mol Cell Proteomics 2013	P07360	C8G	Complement component C8 gamma chain	PE<C	Tri-2
J Proteomics. 2010	P07360	C8G	Complement component C8 gamma chain precursor	PE<C	Tri-3	PE
BJOG 2009	P07477	PRSS1	Trypsin-1	PE<C	Tri-3
PLoS One. 2017	P07478	PRSS2	Trypsin-2	PE>C	early Tri-2
Mol Cell Proteomics 2013	P07478	PRSS2	Trypsin-2	PE<C	Tri-2
Proteomics. 2016	P07737	PFN1	Profilin-1	PE>C	Tri-2
J Proteome Res. 2010	P07737	PFN1	Profilin-1	PE<C	Tri-3
Proteomics Clin Appl. 2019	P07900	HSP90AA1	Heat shock protein HSP 90-alpha	PE>C	Tri-3	early PE + late PE
J Proteome Res. 2010	P07942	LAMB1	Laminin subunit beta-1	PE>C	Tri-3
Mol Cell Proteomics 2013	P07996	THBS1	Thrombospondin-1	PE>C	Tri-2
PLOS One 2019	P07996	THBS1	Thrombospondin-1	PE>C	Tri-3
J Obstet Gynaecol Res. 2016	P07996	THBS1	Thrombospondin-1	Only in C	Tri-3
Proteomics. 2016	P08107	HSP71	Heat shock 70 kDa protein 1A/1B	PE<C	Tri-2
PLOS One 2019	P08174	DAF	Complement decay-accelerating factor	PE<C	Tri-3
J Proteome Res. 2010	P08185	SERPINA6	Corticosteroid-binding globulin	PE>C	Tri-1
Mol Cell Proteomics 2013	P08185	SERPINA6	Corticosteroid-binding globulin	PE<C	Tri-2
J Proteomics. 2010	P08185	SERPINA6	Corticosteroid-binding globulin precursor	PE<C	Tri-3	PE/PE+IUGR
PLOS One 2019	P08253	MMP2	72 kDa type IV collagenase	PE>C	Tri-3
Proteomics. 2016	P08294	SOD3	Extracellular superoxide dismutase [Cu-Zn]	PE>C	Tri-2
Mol Cell Proteomics 2013	P08294	SOD3	Extracellular superoxide dismutase [Cu-Zn]	PE>C	Tri-2
PLoS One. 2019	P08476	INHBA	Inhibin beta A chain	PE>C	early/late Tri-2
PLOS One 2019	P08476	INHBA	Inhibin beta A chain	PE>C	Tri-3
PLOS One 2019	P08514	ITGA2B	Integrin alpha-IIb	PE>C	Tri-1	early PE
PLoS One. 2019	P08514	ITGA2B	Integrin alpha-Iib	PE>C	early Tri-2	early PE
PLoS One. 2017	P08514	ITGA2B	Integrin alpha-IIb: beta-3 complex	PE>C	early Tri-2
PLOS One 2019	P08514	ITGA2B	Integrin alpha-IIb	PE>C	Tri-3	early PE
Mol Cell Proteomics 2013	P08519	LPA	Apolipoprotein	PE<C	Tri-2
Mol Cell Proteomics 2013	P08567	PLEK	Pleckstrin	PE>C	Tri-2
Front. Immunol. 2018	P08571	CD14	Monocyte differentiation antigen CD14	PE>C	Tri-1	term
Proteomics. 2016	P08571	CD14	Monocyte differentiation antigen CD14	PE<C	Tri-2
PLOS One 2019	P08581	MET	Hepatocyte growth factor receptor	PE<C	Tri-3
Front. Immunol. 2018	P08603	CFH	Complement factor H	PE<C	Tri-1	Pre-term
J Obstet Gynaecol Res. 2016	P08603	CFH	Complement factor H	PE>C	Tri-3
Genomics Proteomics Bioinformatics. 2013	P08603	CFH	Complement factor H	PE<C	term
Placenta 2011	P08603	CFH	Complement factor H	PE>C	Tri-3
PLoS One. 2019	P08684	CYP3A4	Cytochrome P450 3A4	PE<C	early Tri-2
PLoS One. 2017	P08684	CYP3A4	Cytochrome P450 3A4	PE<C	early Tri-2
J Proteome Res. 2010	P08697	SERPINF2	Alpha-2-antiplasmin	PE<C	Tri-1
Proteomics. 2016	P08697	A2AP	Alpha-2-antiplasmin	PE<C	Tri-2
J Hypertens. 2019	P08697	SERPINF2	Alpha-2-antiplasmin	PE>C	Tri-2	early severe PE
PLOS One 2019	P08697	SERPINF2	Alpha-2-antiplasmin	PE<C	Tri-3
Mol Cell Proteomics 2013	P08709	F7	Coagulation factor VII	PE>C	Tri-2
Proteomics. 2016	P08758	ANXA5	Annexin A5	PE<C	Tri-2
Proteomics. 2016	P08833	IGFBP1	Insulin-like growth factor-binding protein 1	PE>C	Tri-2
PLOS One 2017	P08833	IGFBP1	Insulin-like growth factor-binding protein 1	PE>C	Tri-3
PLoS One. 2019	P09211	GSTP1	Glutathione S-transferase P	PE<C	early Tri-2
PLoS One. 2017	P09211	GSTP1	Glutathione S-transferase P	PE<C	early Tri-2
Mol Cell Proteomics 2013	P09211	GSTP1	Glutathione S-transferase P	PE>C	Tri-2
PLOS One 2019	P09237	MMP7	Matrilysin	PE>C	Tri-1
PLOS One 2017	P09237	MMP7	Matrilysin	PE>C	Tri-1	late PE
PLoS One. 2019	P09237	MMP7	Matrilysin	PE>C	early Tri-2
PLoS One. 2017	P09237	MMP7	Matrilysin	PE>C	early/late Tri-2
J Biomed Biotechnol. 2012	P09382	LGALS1	Galectin 3 binding	PE>C	Tri-1	¿??
PLoS One. 2019	P09429	HMG1	High mobility group protein B1	PE>C	early Tri-2
PLoS One. 2017	P09429	HMGB1	High mobility group protein box 1	PE>C	early Tri-2
Mol Cell Proteomics 2013	P09466	PAEP	Glycodelin	PE>C	Tri-2
Mol Cell Proteomics 2013	P09486	SPARC	SPARC	PE>C	Tri-2
Proteomics. 2016	P09871	C1S	Complement C1s subcomponent	PE>C	Tri-2	¿??
BJOG 2009	P09871	C1S	Complement C1s	PE>C	Tri-3
Front. Immunol. 2018	P0C0L4	C4A	Complement C4-A	PE>C	Tri-1	Pre-term
J Cell Biochem. 2017	P0C0L4	C4A	Complement C4-A	PE>C	Tri-3
J Obstet Gynaecol Res. 2016	P0C0L4	C4A	Complement C4-A	Only in C	Tri-3
J Proteomics. 2010	P0C0L4	C4A	Complement component 4A	PE<C	Tri-3	PE/PE+IUGR
PLoS One. 2017	P0C0L5	C4B	Complement C4b	PE<C	early Tri-2
Mol Cell Proteomics 2013	P0C0L5	C4B	Complement C4-B	PE<C	Tri-2
J Obstet Gynaecol Res. 2016	P0C0L5	C4B	Complement C4-B	PE<C	Tri-3
BJOG 2009	P0C0L5	C4B	Complement C4B	PE<C	Tri-3
PLoS One. 2019	P0C0S5	H2AZ1	Histone H2A.Z	PE>C	late Tri-2
Proteomics. 2016	P0DJI8	SAA1	Serum amyloid A-1 protein	PE>C	Tri-2
Hypertens. Pregnancy 2019	P0DJI8	SAA1	Serum amyloid A-1 protein	PE<C	Tri-3
Proteomics. 2016	P0DJI9	SAA2	Serum amyloid A-2 protein	PE>C	Tri-2
Hypertens. Pregnancy 2019	P0DJI9	SAA2	Serum amyloid A-2 protein	PE<C	Tri-3
J Obstet Gynaecol Res. 2016	P0DJI9	SAA2	Serum amyloid A-2 protein	Only in C	Tri-3
Placenta 2011	P0DJI9	SAA2	Serum amyloid A-2 protein	PE<C	Tri-3
J Proteomics. 2010	P0DJI9	SAA2	Serum amyloid A protein precursor	PE>C	Tri-3	PE
J Obstet Gynaecol Res. 2016	P0DML2	CSH1	Chorionic somatomammotropin hormone 1	Only PE	Tri-3
Placenta 2011	P0DML2	CSH1	Chorionic somatomammotropin hormone 1	PE>C	Tri-3
J Proteome Res. 2010	P0DML2	CSH1	Chorionic somatomammotropin hormone	PE<C	Tri-3
PLoS One. 2017	P0DMV8	HSPA1A	Heat shock 70 kDa protein 1A/1B	PE<C	early/late Tri-2
J Proteome Res. 2010	P0DN86	CGB3	Choriogonadotropin subunit beta (*)	PE>C	Tri-3
Hypertens. Pregnancy 2019	P0DOX3	–	Immunoglobulin delta heavy chain	PE<C	Tri-3
Front. Immunol. 2018	P10643	C7	Complement component C7	PE<C	Tri-1	Pre-term
Front. Immunol. 2018	P10643	C7	Complement component C7	PE<C	Tri-1	term
Genomics Proteomics Bioinformatics. 2013	P10643	C7	Complement component C7	PE>C	term
BJOG 2009	P10643	C7	Complement C7	PE>C	Tri-3
J Proteomics. 2010	P10643	C7	Complement component C7 precursor	PE<C	Tri-3	PE
PLOS One 2019	P10646	TFPI	Tissue factor pathway inhibitor	PE>C	Tri-3
J Proteome Res. 2010	P10721	KIT	Mast/stem cell growth factor receptor	PE<C	Tri-1
PLOS One 2019	P10768	ESD	S-formylglutathione hydrolase	PE>C	Tri-3
PLOS One 2019	P10809	HSP60	60 kDa heat shock protein, mitochondrial	PE>C	Tri-3
J Biomed Biotechnol. 2012	P10909	CLU	Clusterin isoform 2	PE>C	Tri-1	¿??
Mol Cell Proteomics 2013	P10909	CLU	Clusterin	PE>C	Tri-2
Proteomics. 2009	P10909	CLU	Clusterin	PE>C	Tri-2
Reprod Sci. 2012	P10909	CLU	Clusterin	PE>C (SGA+PE)	Tri-2	PE+SGA
J Obstet Gynaecol Res. 2016	P10909	CLU	Clusterin	PE>C	Tri-3
Taiwan J Obstet Gynecol. 2015	P10909	CLU	Clusterin	PE>C	Tri-3
Placenta 2011	P10909	CLU	Clusterin	PE>C	Tri-3
BJOG 2009	P10909	CLU	Clusterin	PE>C	Tri-3
Proteomics. 2004	P10909	CLU	Clusterin	PE>C	Tri-3	¿??
J Proteomics. 2010	P10909	CLU	clusterin isoform 1	PE>C	Tri-3	PE
Proteomics. 2016	P10909-2	CLUS	Isoform 2 of Clusterin	PE<C	Tri-2
Mol Cell Proteomics 2013	P11021	HSPA5	Endoplasmic reticulum chaperone BiP	PE>C	Tri-2
PLOS One 2019	P11171	EPB41	Protein 4.1	PE>C	Tri-3
Proteomics. 2016	P11226	MBL2	Mannose-binding protein C	PE<C	Tri-2
Mol Cell Proteomics 2013	P11226	MBL2	Mannose-binding protein C	PE<C	Tri-2
Cell Physiol Biochem. 2015	P11226	MBL2	Mannose-binding protein C	PE<C	term
J Hypertens. 2019	P11464	PSG1	Pregnancy-specific beta-1-glycoprotein 1	PE<C	Tri-2
J Proteome Res. 2010	P11464	PSG1	Pregnancy-specific beta-1-glycoprotein	PE<C	Tri-3
BJOG 2009	P11464	PSG1	Pregnancy-specific B-1 glycoprotein 1	PE>C	Tri-3
J Proteomics. 2010	P11464	PSG1	Isoform 1 of Pregnancy-specific beta-1-glycoprotein 1 precursor	PE<C	Tri-3	PE / PE+IUGR
Proteomics. 2016	P11464-4	PSG1	Isoform 4 of Pregnancy-specific beta-1-glycoprotein 1	PE<C	Tri-2
Proteomics. 2016	P11465	PSG2	Pregnancy-specific beta-1-glycoprotein 2	PE<C	Tri-2
Mol Cell Proteomics 2013	P11465	PSG2	Pregnancy-specific beta-1-glycoprotein 2	PE>C	Tri-2
Proteomics. 2009	P12107	COL11A1	Collagen alpha-1	PE>C	Tri-2
Mol Cell Proteomics 2013	P12109	COL6A1	Collagen alpha-1	PE>C	Tri-2
Int J Mol Sci. 2019	P12236	SLC25A6	ADP/ATP translocase 3	PE > C	Tri-3	PE
PLOS One 2019	P12259	F5	Coagulation factor V	PE>C	Tri-3
BJOG 2009	P12259	F5	Coagulation factor V	PE>C	Tri-3
Int J Mol Sci. 2019	P12259	F5	Coagulation factor V	PE > C	Tri-3	PE
PLoS One. 2019	P12268	IMPDH2	Inosine-5'-monophosphate dehydrogenase 2	PE>C	early Tri-2
PLOS One 2019	P12268	IMPDH2	Inosine-5'-monophosphate dehydrogenase 2	PE>C	Tri-3
Proteomics. 2016	P12814-4	ACTN1	Isoform 4 of Alpha-actinin-1	PE>C	Tri-2
PLoS One. 2019	P12830	CDH1	Cadherin-1	PE>C	late Tri-2
PLOS One 2019	P12830	CDH1	Cadherin-1	PE>C	Tri-3
J Proteome Res. 2010	P12955	PEPD	Xaa-Pro dipeptidase (*)	PE>C	Tri-1
PLoS One. 2019	P13497	BMP1	Bone morphogenetic protein 1	PE>C	early Tri-2
PLoS One. 2017	P13497	BMP1	Bone morphogenetic protein 1	PE>C	early Tri-2
Sci Reprod. 2017	P13500	CCL2	C-C motif chemokine 2	PE>C	term
Int J Mol Sci. 2019	P13612	ITGA4	Integrin alpha-4	PE > C	Tri-3	PE
Genomics Proteomics Bioinformatics. 2013	P13645	KRT10	Keratin, type I cytoskeletal 10 or keratin 10	PE>C	term
Proteomics. 2016	P13647	K2C5	Keratin, type II cytoskeletal 5	PE<C	Tri-2
Proteomics. 2009	P13671	C6	Complement component 6	PE<C	Tri-2	early PE (PE / PE+SGA)
Genomics Proteomics Bioinformatics. 2013	P13671	C6	Complement component C6	Only in C	term
BJOG 2009	P13671	C6	Complement C6	PE>C	Tri-3
PLOS One 2019	P13686	ACP5	Tartrate-resistant acid phosphatase type 5	PE>C	Tri-3
PLOS One 2019	P13725	OSM	Oncostatin-M	PE<C	Tri-3
PLOS One 2017	P13726	F3	Tissue Factor	PE<C	Tri-3
J Proteome Res. 2010	P13796	LCP1	Plastin-2	PE<C	Tri-1
J Proteome Res. 2010	P13796	LCP1	Plastin-2	PE<C	Tri-3
Mol Cell Proteomics 2013	P14151	SELL	L-selectin	PE<C	Tri-2
PLoS One. 2019	P14543	NID1	Nidogen-1	PE>C	late Tri-2
PLOS One 2019	P14543	NID1	Nidogen-1	PE>C	Tri-3
PLOS One 2017	P14543	NID1	Nidogen-1	PE>C	Tri-3
Mol Cell Proteomics 2013	P14618	PKM2	Pyruvate kinase PKM	PE>C	Tri-2
J Proteome Res. 2010	P14780	MMP9	Matrix metalloproteinase-9	PE<C	Tri-3
Int J Mol Sci. 2019	P14927	UQCRB	Cytochrome b-c1 complex subunit 7	PE > C	Tri-3	PE
J Proteomics. 2015	P15121	AKR1B1	Aldose reductase (AR)	PE > C	term	PE
Proteomics. 2016	P15169	CBPN	Carboxypeptidase N catalytic chain	PE<C	Tri-2
Mol Cell Proteomics 2013	P15169	CPN1	Carboxypeptidase N catalytic chain	PE>C	Tri-2
BJOG 2009	P15169	CPN1	Carboxypeptidase N catalytic chain	PE>C	Tri-3
PLOS One 2019	P15289	ARSA	Arylsulfatase A	PE>C	Tri-3
PLOS One 2019	P15428	HPGD	15-hydroxyprostaglandin dehydrogenase [NAD	PE>C	Tri-3
PLoS One. 2019	P15692	VEGFA	Vascular endothelial growth factor A	PE<C	early/late Tri-2
PLoS One. 2017	P15692	VEGFA	Vascular endothelial growth factor A, isoform 121	PE<C	early Tri-2
PLOS One 2019	P15692	VEGFA	Vascular endothelial growth factor A	PE<C	Tri-3
Proteomics. 2016	P15924	DESP	Desmoplakin	PE<C	Tri-2
PLoS One. 2019	P16035	TIMP2	Metalloproteinase inhibitor 2	PE>C	early Tri-2
PLOS One 2019	P16035	TIMP2	Metalloproteinase inhibitor 2	PE>C	Tri-3
Mol Cell Proteomics 2013	P16070	CD44	CD44 antigen	PE<C	Tri-2
PLoS One. 2017	P16333	NCK1	Cytoplasmic protein NCK1	PE<C	early Tri-2
PLOS One 2019	P16435	POR	NADPH--cytochrome P450 reductase	PE>C	Tri-3
Int J Mol Sci. 2019	P16671	CD36	Platelet glycoprotein 4	PE > C	Tri-3	PE
J Proteomics. 2015	P17252	PRKCA	Protein kinase C alpha type	PE > C	term	PE
PLoS One. 2017	P17612	PRKACA	cAMP-dependent protein kinase catalytic subunit alpha	PE<C	early Tri-2
PLOS One 2019	P17612	PRKACA	cAMP-dependent protein kinase catalytic subunit alpha	PE>C	Tri-3
Hypertension 2013	P17813	ENG	Endoglin	PE>C (¿???)	Tri-2	¿??
Hypertens. Pregnancy 2019	P17813	ENG	Endoglin	PE>C	Tri-3
J Proteome Res. 2010	P17813	ENG	Endoglin (*)	PE>C	Tri-3
BJOG 2009	P17813	ENG	Endoglin	PE>C	Tri-3
Int J Mol Sci. 2019	P17813	ENG	Endoglin	PE > C	Tri-3	PE
Proteomics. 2016	P17936-2	IBP3	Isoform 2 of Insulin-like growth factor-binding protein 3	PE<C	Tri-2
Hypertens. Pregnancy 2019	P17948	FLT1	Vascular endothelial growth factor receptor 1	PE>C	Tri-3
Mol Cell Proteomics 2013	P18065	IGFBP2	Insulin-like growth factor-binding protein 2	PE<C	Tri-2
Hypertens. Pregnancy 2019	P18065	IGFBP2	Insulin-like growth factor-binding protein 2	PE>C	Tri-3
J Proteome Res. 2010	P18065	IGFBP2	Insulin-like growth factor-binding protein 2 (*)	PE>C	Tri-3
PLoS One. 2019	P18084	ITGB5	Integrin beta-5	PE<C	early Tri-2
Mol Cell Proteomics 2013	P18206	VCL	Vinculin	PE>C	Tri-2
J Proteome Res. 2010	P18206	VCL	Vinculin	PE<C	Tri-3
Proteomics. 2016	P18206-2	VCL	Isoform 1 of Vinculin	PE>C	Tri-2
PLoS One. 2019	P18428	LBP	Lipopolysaccharide-binding protein	PE<C	late Tri-2
PLOS One 2019	P18428	LBP	Lipopolysaccharide-binding protein	PE<C	Tri-3
J Proteome Res. 2010	P18428	LBP	Lipopolysaccharide-binding protein	PE<C	Tri-3
BJOG 2009	P19823	ITIH2	Inter-alpha inhibitor H2	PE>C	Tri-3
J Proteomics. 2010	P19823	ITIH2	Inter-alpha (Globulin) inhibitor H2	PE>C	Tri-3	PE
Proteomics. 2016	P19827	ITIH1	Inter-alpha-trypsin inhibitor heavy chain H1	PE<C	Tri-2
BJOG 2009	P19827	ITIH1	Inter-alpha inhibitor H1	PE>C	Tri-3
PLOS One 2019	P20138	SIGLEC3	Myeloid cell surface antigen CD33	PE<C	Tri-3
PLoS One. 2019	P20231	TPSB2	Tryptase beta-2	PE<C	early Tri-2
J Proteome Res. 2010	P20742	PZP	Pregnancy zone protein (*)	PE>C	Tri-1
Mol Cell Proteomics 2013	P20742	PZP	Pregnancy zone protein	PE>C	Tri-2
Placenta 2011	P20742	PZP	Pregnancy zone protein	PE<C	Tri-3
J Proteome Res. 2010	P20742	PZP	Pregnancy zone protein	PE<C	Tri-3
J Proteomics. 2010	P20742	PZP	Pregnancy zone protein precursor	PE<C	Tri-3	PE/PE+IUGR
Cell Physiol Biochem. 2015	P20851	C4BPB	C4b-binding protein beta chain	PE>C	term	term PE
J Proteome Res. 2010	P20851	C4BPB	C4b-binding protein beta chain (*)	PE>C	Tri-3
Mol Cell Proteomics 2013	P21333	FLNA	Filamin-A	PE>C	Tri-2
J Proteome Res. 2010	P21333	FLNA	Filamin-A (*)	PE<C	Tri-3
PLOS One 2019	P21741	MDK	Midkine	PE>C	Tri-3
J Proteome Res. 2010	P22064	LTBP1	Latent-transforming growth factor beta-binding (*)	PE<C	Tri-1
PLOS One 2019	P22223	CDH3	Cadherin-3	PE<C	Tri-3
Proteomics. 2016	P22352	GPX3	Glutathione peroxidase 3	PE<C	Tri-2
J Cell Biochem. 2017	P22352	GPX3	Glutathione peroxidase 3	PE>C	Tri-3
Placenta 2011	P22352	GPX3	Glutathione peroxidase 3	PE<C	Tri-3
J Proteomics. 2010	P22352	GPX3	Glutathione peroxidase 3 precursor	PE<C	Tri-3	PE
BJOG 2009	P22891	PROZ	Vitamin K-dependent protein Z	PE>C	Tri-3
Proteomics. 2016	P22891-2	PROZ	Isoform 2 of Vitamin K-dependent protein Z	PE<C	Tri-2
PLOS One 2019	P22894	MMP8	Neutrophil collagenase	PE>C	Tri-3
Cell Physiol Biochem. 2015	P23083	IGHV1-2	Immunoglobulin heavy variable 1-2	PE<C	term
Proteomics. 2016	P23142	FBLN1	Fibulin-1	PE<C	Tri-2
Placenta 2011	P23142	FBLN1	Fibulin-1	PE>C	Tri-3
Mol Cell Proteomics 2013	P23468	PTPRD	Receptor-type tyrosine-protein phosphatase delta	PE<C	Tri-2
J Proteome Res. 2010	P23470	PTPRG	Receptor-type tyrosine-protein phosphatase gamma	PE<C	Tri-3
Proteomics. 2016	P23528	CFL1	Cofilin-1	PE>C	Tri-2
PLOS One 2019	P23560	BDNF	Brain-derived neurotrophic factor	PE>C	Tri-3
Int J Mol Sci. 2019	P24539	ATP5PB	ATP synthase F(0) complex subunit B1, mitochondrial	PE > C	Tri-3	PE
PLOS One 2017	P24593	IGFBP5	Insulin-like growth factor-binding protein 5	PE>C	Tri-3
PLOS One 2019	P24941	CDK2	Cyclin-dependent kinase 2	PE<C	Tri-3
J Proteome Res. 2010	P25054	APC	Adenomatous polyposis coli protein (*)	PE<C	Tri-1
Expert Rev Proteomics. 2017	P25311	AZGP1	Zinc-alpha-2-glycoprotein	PE<C	Tri-1	early PE
Proteomics. 2016	P25311	ZA2G	Zinc-alpha-2-glycoprotein	PE<C	Tri-2
Proteomics. 2016	P26447	S100A4	Protein S100-A4	PE>C	Tri-2
PLoS One. 2019	P26842	CD27	CD27 antigen	PE>C	early Tri-2
PLOS One 2019	P26842	CD27	CD27 antigen	PE>C	Tri-3
J Proteome Res. 2010	P26927	MST1	Hepatocyte growth factor-like protein	PE>C	Tri-3
PLOS One 2019	P26992	CNTFR	Ciliary neurotrophic factor receptor subunit alpha	PE<C	Tri-3
Proteomics. 2016	P27169	PON1	Serum paraoxonase/arylesterase 1	PE<C	Tri-2
Cell Physiol Biochem. 2015	P27169	PON1	Serum paraoxonase/arylesterase 1	PE<C	term
BJOG 2009	P27169	PON1	Paraoxonase 1	PE>C	Tri-3
J Obstet Gynaecol Res. 2016	P27918	CFP	Properdin	PE>C	Tri-3
Placenta 2011	P27918	CFP	Properdin	PE>C	Tri-3
PLOS One 2019	P29323	EPHB2	Ephrin type-B receptor 2	PE<C	Tri-3
Proteomics. 2016	P29622	KAIN	Kallistatin	PE<C	Tri-2
Mol Cell Proteomics 2013	P29622	SERPINA4	Kallistatin	PE<C	Tri-2
Proteomics. 2016	P30043	BLVRB	Flavin reductase (NADPH)	PE<C	Tri-2
PLOS One 2019	P30101	PDIA3	Protein disulfide-isomerase A3	PE>C	Tri-3
PLOS One 2019	P30405	PPIF	Peptidyl-prolyl cis-trans isomerase F, mitochondrial	PE>C	Tri-3
PLoS One. 2019	P30533	LRPAP1	alpha-2-macroglobulin receptor-associated protein	PE<C	late Tri-2
Int J Mol Sci. 2019	P31431	SDC4	Syndecan-4	PE > C	Tri-3	PE
Int J Mol Sci. 2019	P31930	UQCRC1	Cytochrome b-c1 complex subunit 1, mitochondrial	PE > C	Tri-3	PE
PLOS One 2019	P31937	HIBADH	3-hydroxyisobutyrate dehydrogenase, mitochondrial	PE<C	Tri-3
Proteomics. 2016	P31944	CASP14	Caspase-14	PE>C	Tri-2
PLOS One 2019	P31947	SFN	14-3-3 protein sigma	PE>C	Tri-3
Proteomics. 2016	P32119	PRDX2	Peroxiredoxin-2	PE<C	Tri-2
BJOG 2009	P32119	PRDX2	Peroxiredoxin-2	PE>C	Tri-3
PLOS One 2019	P33151	CDH5	Cadherin-5	PE<C	Tri-3
PLOS One 2019	P35442	TSP2	Thrombospondin-2	PE>C	Tri-3
Expert Rev Proteomics. 2017	P35527	KRT9	Keratin, type I cytoskeletal 9	PE>C	Tri-1	early PE
J Proteomics. 2010	P35527	KRT9	Keratin, type I cytoskeletal 9	PE>C	Tri-3	PE+IUGR
Proteomics. 2016	P35542	SAA4	Serum amyloid A-4 protein	PE>C	Tri-2
J Obstet Gynaecol Res. 2016	P35542	SAA4	Serum amyloid A-4 protein	PE<C	Tri-3
Placenta 2011	P35542	SAA4	Serum amyloid A-4 protein	PE<C	Tri-3
J Proteomics. 2010	P35542	SAA4	Serum amyloid A-4 protein precursor	PE>C	Tri-3	PE
J Proteomics. 2015	P35555	FBN1	Fibrillin-1	PE > C	term	PE
PLoS One. 2019	P35613	BSG	Basigin	PE>C	early Tri-2
PLOS One 2019	P35613	BSG	Basigin	PE>C	Tri-3
PLOS One 2019	P35625	TIMP3	Metalloproteinase inhibitor 3	PE>C	Tri-3
Hypertension 2013	P35858	IGFALS	Insulin-like growth factor-binding protein complex acid labile subunit	PE>C (¿???)	Tri-2
J Hypertens. 2019	P35858	IGFALS	Insulin-like growth factor-binding protein complex acid labile subunit	PE<C	Tri-2
BJOG 2009	P35858	IGFALS	Insulin-like growth factor binding protein complex acid labile chain precursor (ALS)	PE>C	Tri-3
Proteomics. 2016	P35908	K22E	Keratin, type II cytoskeletal 2 epidermal	PE<C	Tri-2
PLOS One 2019	P35916	FLT4	Vascular endothelial growth factor receptor 3	PE<C	Tri-3
J Proteome Res. 2010	P35916	FLT4	Vascular endothelial growth factor receptor 3	PE<C	Tri-3
PLOS One 2019	P35968	KDR	Vascular endothelial growth factor receptor 2	PE<C	Tri-3
PLOS One 2019	P36888	FLT3	Receptor-type tyrosine-protein kinase FLT3	PE>C	Tri-3
Front. Immunol. 2018	P36955	SERPINF1	Pigment epithelium-derived factor	PE>C	Tri-1	term
Proteomics. 2016	P36955	PEDF	Pigment epithelium-derived factor	PE<C	Tri-2
J Obstet Gynaecol Res. 2016	P36955	SERPINF1	Pigment epithelium-derived factor	PE>C	Tri-3
Genomics Proteomics Bioinformatics. 2013	P36955	SERPINF1	Pigment epithelium-derived factor	PE>C	term
Placenta 2011	P36955	SERPINF1	Pigment epithelium-derived factor	PE>C	Tri-3
Proteomics. 2016	P36980-2	FHR2	Isoform Short of Complement factor H-related protein 2	PE<C	Tri-2
Proteomics. 2016	P37802	TAGLN2	Transgelin-2	PE>C	Tri-2
Mol Cell Proteomics 2013	P37802	TAGLN2	Transgelin-2	PE>C	Tri-2
J Proteome Res. 2010	P37802	TAGLN2	Transgelin-2	PE<C	Tri-3
Int J Mol Sci. 2019	P39656	DDOST	Dolichyl-diphosphooligosaccharide--protein glycosyltransferase 48 kDa subunit	PE > C	Tri-3	PE
PLoS One. 2019	P39900	MMP12	Macrophage metalloelastase	PE<C	early/late Tri-2
PLOS One 2019	P39900	MMP12	Macrophage metalloelastase	PE<C	Tri-3
PLOS One 2019	P40189	IL6ST	Interleukin-6 receptor subunit beta	PE<C	Tri-3
J Proteome Res. 2010	P40197	GP5	Platelet glycoprotein V	PE<C	Tri-1
Proteomics. 2016	P40925-3	MDHC	Isoform 3 of Malate dehydrogenase, cytoplasmic	PE<C	Tri-2
Expert Rev Proteomics. 2017	P41218	MNDA	Myeloid cell nuclear differentiation antigen	PE>C	Tri-1	early PE
PLOS One 2019	P41271	DAN	Neuroblastoma suppressor of tumorigenicity 1	PE>C	Tri-3
PLoS One. 2017	P42081	CD86	T-lymphocyte activation antigen CD86	PE<C	early Tri-2
PLOS One 2019	P42684	ABL2	Tyrosine-protein kinase ABL2	PE>C	Tri-3
Int J Mol Sci. 2019	P42892	ECE1	Endothelin-converting enzyme 1	PE > C	Tri-3	PE
Hypertension 2013	P43121	MCAM	Cell surface glycoprotein MUC18	PE<C (¿???)	Tri-2
Mol Cell Proteomics 2013	P43251	BTD	Biotinidase	PE>C	Tri-2
Int J Mol Sci. 2019	P43307	SSR1	Translocon-associated protein subunit alpha	PE > C	Tri-3	PE
Proteomics. 2016	P43652	AFAM	Afamin	PE<C	Tri-2
Mol Cell Proteomics 2013	P43652	AFM	Afamin	PE>C	Tri-2
Cell Physiol Biochem. 2015	P43652	AFM	Afamin	PE<C	term
BJOG 2009	P43652	AFM	Afamin precursor (Alpha-albumin)	PE<C	Tri-3
J Proteomics. 2010	P43652	AFM	Afamin precursor	PE<C	Tri-3	PE
J Proteomics. 2015	P46109	CRKL	Crk-like protein	PE< C	term	PE
PLOS One 2019	P46531	NOTCH1	Neurogenic locus notch homolog protein 1	PE<C	Tri-3
Int J Mol Sci. 2019	P46977	STT3A	Dolichyl-diphosphooligosaccharide--protein glycosyltransferase subunit STT3A	PE > C	Tri-3	PE
Int J Mol Sci. 2019	P47985	UQCRFS1	Cytochrome b-c1 complex subunit Rieske, mitochondrial	PE > C	Tri-3	PE
J Proteomics. 2010	P48039	MTNR1A	Melatonin receptor type 1A	PE<C	Tri-3	PE
PLoS One. 2019	P48061	SDF1	Stromal cell-derived factor 1	PE>C	late Tri-2
PLOS One 2019	P48061	SDF1	Stromal cell-derived factor 1	PE>C	Tri-3
Int J Mol Sci. 2019	P48357	LEPR	Leptin receptor	PE > C	Tri-3	PE
Proteomics. 2016	P48668	KRT6C	Keratin, type II cytoskeletal 6C	PE>C	Tri-2
PLoS One. 2019	P49336	CDK8	Cyclin-dependent kinase 8	PE>C	early Tri-2
PLoS One. 2017	P49336	CDK8	Cyclin-dependent kinase 8:Cyclin-C complex	PE>C	early/late Tri-2
J Proteome Res. 2010	P49747	COMP	Cartilage oligomeric matrix protein	PE<C	Tri-1
PLoS One. 2019	P49763	PlGF	Placenta growth factor	PE<C	early/late Tri-2
Hypertension 2013	P49763	PGF	Placenta growth factor	PE<C (¿???)	Tri-2
PLOS One 2019	P49763	PlGF	Placenta growth factor	PE<C	Tri-3
PLOS One 2017	P49763	PlGF	Placenta growth factor	PE<C	Tri-3
Mol Cell Proteomics 2013	P49908	SEPP1	Selenoprotein P	PE>C	Tri-2
Hypertension 2013	P49908	SELENOP	Selenoprotein P	PE<C (¿???)	Tri-2
Mol Cell Proteomics 2013	P50552	VASP	Vasodilator-stimulated phosphoprotein	PE>C	Tri-2
PLoS One. 2017	P51452	DUSP3	Dual specificity protein phosphatase 3	PE<C	early Tri-2
PLoS One. 2019	P51671	CCL11	Eotaxin	PE>C	late Tri-2
Int J Mol Sci. 2019	P51797	CLCN6	Chloride transport protein 6	PE > C	Tri-3	PE
Int J Mol Sci. 2019	P51817	PRKX	cAMP-dependent protein kinase catalytic subunit PRKX	PE < C	Tri-3	PE
Proteomics. 2016	P51884	LUM	Lumican	PE<C	Tri-2
J Obstet Gynaecol Res. 2016	P51884	LUM	Lumican	Only PE	Tri-3
Genomics Proteomics Bioinformatics. 2013	P51884	LUM	Lumican	PE<C	term
J Proteomics. 2010	P51884	LUM	Lumican precursor	PE>C	Tri-3	PE
Proteomics. 2016	P52209	6PGD	6-phosphogluconate dehydrogenase, decarboxylating	PE<C	Tri-2
Int J Mol Sci. 2019	P52739	ZNF131	Zinc finger protein 131	PE < C	Tri-3	PE
PLoS One. 2019	P52823	STC1	Stanniocalcin-1	PE>C	late Tri-2
PLOS One 2019	P52823	STC1	Stanniocalcin-1	PE>C	Tri-3
Mol Cell Proteomics 2013	P55056	APOC4	Apolipoprotein C-IV	PE>C	Tri-2
J Proteome Res. 2010	P55058	PLTP	Phospholipid transfer protein	PE<C	Tri-1
Int J Mol Sci. 2019	P55058	PLTP	Phospholipid transfer protein	PE > C	Tri-3	PE
PLoS One. 2019	P55285	CDH6	Cadherin-6	PE>C	early Tri-2
PLOS One 2019	P55773	CCL23	C-C motif chemokine 23	PE<C	Tri-3
PLOS One 2019	P55773	CCL23	C-C motif chemokine 23	PE<C	Tri-3
Int J Mol Sci. 2019	P56134	ATP5MF	ATP synthase subunit f, mitochondrial	PE > C	Tri-3	PE
Int J Mol Sci. 2019	P56378	ATP5MPL	6.8 kDa mitochondrial proteolipid	PE > C	Tri-3	PE
Sci. Rep. 2017	P56381	ATP5F1E	ATP synthase subunit epsilon, mitochondrial	PE>C	Tri-1	term PE
J Proteomics. 2015	P56556	NDUFA6	NADH dehydrogenase (ubiquinone) 1 alpha subcomplex subunit 6	PE > C	term	PE
Proteomics. 2016	P58876	HIST1H2BD	Histone H2B type 1-D	PE>C	Tri-2
Proteomics. 2016	P59998-3	ARPC4	Isoform 3 of Actin-related protein 2/3 complex subunit 4	PE<C	Tri-2
Int J Mol Sci. 2019	P60033	CD81	CD81 antigen	PE > C	Tri-3	PE
Int J Mol Sci. 2019	P60059	SEC61G	Protein transport protein Sec61 subunit gamma	PE > C	Tri-3	PE
Mol Cell Proteomics 2013	P60174	TPI1	Triosephosphate isomerase	PE>C	Tri-2
Mol Cell Proteomics 2013	P60709	ACTB	Actin, cytoplasmic 1	PE>C	Tri-2
Proteomics. 2016	P61158	ARP3	Actin-related protein 3	PE<C	Tri-2
Int J Mol Sci. 2019	P61619	SEC61A1	Protein transport protein Sec61 subunit alpha isoform 1	PE > C	Tri-3	PE
J Obstet Gynaecol Res. 2016	P61626	LYZ	Lysozyme C	PE>C	Tri-3
Placenta 2011	P61626	LYZ	Lysozyme C	PE>C	Tri-3
PLOS One 2019	P61769	B2M	Beta-2-microglobulin	PE>C	Tri-3
Sci Reprod. 2017	P61803	DAD1	Dolichyl-diphosphooligosaccharide--protein glycosyltransferase subunit DAD1	PE>C	term
PLOS One 2019	P61812	TGFB2	Transforming growth factor beta-2 proprotein	PE>C	Tri-3
Mol Cell Proteomics 2013	P62328	TMSB4X	Thymosin beta-4	PE>C	Tri-2
Sci. Rep. 2017	P62380	TBPL1	TATA box-binding protein-like protein 1	PE>C	Tri-1	term PE
J Proteome Res. 2010	P62736	ACTA2	Actin	PE<C	Tri-3
Proteomics. 2016	P62805	HIST1H4A	Histone H4	PE>C	Tri-2
PLoS One. 2019	P62826	RAN	GTP-binding nuclear protein Ran	PE>C	early Tri-2
PLoS One. 2017	P62826	RAN	GTP-binding nuclear protein Ran	PE>C	early/late Tri-2
PLOS One 2019	P62837	UB2D2	Ubiquitin-conjugating enzyme E2 D2	PE>C	Tri-3
Proteomics. 2016	P62937	PPIA	Peptidyl-prolyl cis-trans isomerase A	PE>C	Tri-2
Sci. Rep. 2017	P62945	RPL41	60S ribosomal protein L41	PE>C	Tri-1	term PE
PLoS One. 2019	P63098	PPP3R1	Calcineurin subunit B type 1	PE>C	early Tri-2
PLOS One 2019	P63098	PPP3R1	Calcineurin subunit B type 1	PE>C	Tri-3
Proteomics. 2016	P63104	YWHAZ	14-3-3 protein zeta/delta	PE>C	Tri-2
Mol Cell Proteomics 2013	P63104	YWHAZ	14-3-3 protein zeta/delta	PE>C	Tri-2
Int J Mol Sci. 2019	P67812	SEC11A	Signal peptidase complex catalytic subunit SEC11A	PE > C	Tri-3	PE
Mol Cell Proteomics 2013	P67936	TPM4	Tropomyosin alpha-4 chain	PE>C	Tri-2
J Proteome Res. 2010	P67936	TPM4	Tropomyosin alpha-4 chain (*)	PE<C	Tri-3
Proteomics. 2016	P68133	ACTA1	Actin, alpha skeletal muscle	PE>C	Tri-2
Proteomics. 2016	P68871	HBB	Hemoglobin subunit beta	PE>C	Tri-2
J Proteomics. 2010	P68871	HBB	Hemoglobin subunit beta	PE>C	Tri-3	PE/PE+IUGR
Genomics Proteomics Bioinformatics. 2013	P69892	HBG2	Hemoglobin subunit gamma-2	PE>C	term
Proteomics. 2016	P69905	HBA1	Hemoglobin subunit alpha	PE>C	Tri-2
Genomics Proteomics Bioinformatics. 2013	P69905	HBA1	Hemoglobin subunit alpha	Only in PE	term	term PE
Placenta 2011	P69905	HBA1	Hemoglobin subunit alpha	PE<C	Tri-3
Proteomics. 2016	P78386	KRT85	Keratin, type II cuticular Hb5	PE>C	Tri-2
PLOS One 2019	P78504	JAG1	Protein jagged-1	PE<C	Tri-3
Proteomics. 2016	P80511	S10AC	Protein S100-A12	PE<C	Tri-2
Proteomics. 2016	P81605	DCD	Dermcidin	PE>C	Tri-2
Int J Mol Sci. 2019	Q00059	TFAM	Transcription factor A, mitochondrial	PE > C	Tri-3	PE
Proteomics. 2016	Q00887	PSG9	Pregnancy-specific beta-1-glycoprotein 9	PE<C	Tri-2
Mol Cell Proteomics 2013	Q00887	PSG9	Pregnancy-specific beta-1-glycoprotein 9	PE>C	Tri-2
J Proteomics. 2010	Q00887	PSG9	Pregnancy-specific beta-1-glycoprotein 9 precursor	PE<C	Tri-3	PE
Proteomics. 2016	Q00888	PSG4	Pregnancy-specific beta-1-glycoprotein 4	PE<C	Tri-2
Placenta 2011	Q00888	PSG4	Pregnancy-specific beta-1-glycoprotein 4	PE>C	Tri-3
Mol Cell Proteomics 2013	Q01459	CTBS	Di-N-acetylchitobiase	PE<C	Tri-2
Mol Cell Proteomics 2013	Q01518	CAP1	Adenylyl cyclase-associated protein 1	PE>C	Tri-2
PLoS One. 2019	Q01638	IL1RL1	Interleukin-1 receptor-like 1	PE>C	early/late Tri-2
PLOS One 2019	Q01638	IL1RL1	Interleukin-1 receptor-like 1	PE>C	Tri-3
PLOS One 2017	Q02083	NAAA	N-acylethanolamine-hydrolyzing acid amidase	PE>C	Tri-3	late mild/severe PE
Proteomics. 2016	Q02413	DSG1	Desmoglein-1	PE>C	Tri-2
PLOS One 2019	Q02643	GHRHR	Growth hormone-releasing hormone receptor	PE<C	Tri-3
PLoS One. 2019	Q02763	TEK	Angiopoietin-1 receptor	PE<C	late Tri-2
PLOS One 2019	Q02763	TEK	Angiopoietin-1 receptor	PE<C	Tri-3
Proteomics. 2016	Q03591	FHR1	Complement factor H-related protein 1	PE<C	Tri-2
J Obstet Gynaecol Res. 2016	Q03591	CFHR1	Complement factor H-related protein 1	PE>C	Tri-3
Placenta 2011	Q03591	CFHR1	Complement factor H-related protein 1	PE>C	Tri-3
Placenta 2011	Q03591	CFHR1	Complement factor H-related protein 1	PE<C	Tri-3
J Cell Biochem. 2017	Q04609	FOLH1	Glutamate carboxypeptidase 2	PE>C	Tri-3
Proteomics. 2016	Q04695	KRT17	Keratin, type I cytoskeletal 17	PE>C	Tri-2
J Proteome Res. 2010	Q04756	HGFAC	Hepatocyte growth factor activator	PE<C	Tri-1
Proteomics. 2016	Q04756	HGFA	Hepatocyte growth factor activator	PE<C	Tri-2
Mol Cell Proteomics 2013	Q04756	HGFAC	Hepatocyte growth factor activator	PE<C	Tri-2
Int J Mol Sci. 2019	Q04837	SSBP1	Single-stranded DNA-binding protein, mitochondrial	PE > C	Tri-3	PE
PLOS One 2019	Q05513	PRKCZ	Protein kinase C zeta type	PE>C	Tri-3
Sci Reprod. 2017	Q05BU3	FAM86JP	Putative protein FAM86JP	PE>C	term	term PE
Mol Cell Proteomics 2013	Q06033	ITIH3	Inter-alpha-trypsin inhibitor heavy chain H3	PE>C	Tri-2
Genomics Proteomics Bioinformatics. 2013	Q06033	ITIH3	Inter-alpha-trypsin inhibitor heavy chain H3	Only in PE	term
J Proteomics. 2010	Q06033	ITIH3	Isoform 2 of Inter-alpha-trypsin inhibitor heavy chain H3 precursor	PE>C	Tri-3	PE
PLOS One 2019	Q06418	TYRO3	Tyrosine-protein kinase receptor TYRO3	PE<C	Tri-3
Int J Mol Sci. 2019	Q06481	APLP2	Amyloid-like protein 2	PE > C	Tri-3	PE
J Proteome Res. 2010	Q08380	LGALS3BP	Galectin-3-binding protein	PE>C	Tri-1
Placenta 2011	Q08380	LGALS3BP	Galectin-3-binding protein	PE>C	Tri-3
PLOS One 2019	Q08629	SPOCK1	Testican-1	PE>C	Tri-3
PLoS One. 2019	Q08752	PPID	Peptidyl-prolyl cis-trans isomerase D	PE>C	early Tri-2
PLoS One. 2017	Q08752	PPID	Peptidyl-prolyl cis-trans isomerase D	PE>C	early/late Tri-2	mild/severe PE
Proteomics. 2016	Q0KKI6		Immunoblobulin light chain (Fragment)	PE>C	Tri-2
J Proteomics. 2010	Q12791	KCNMA1	Potassium large conductance calcium-activated channel, subfamily M, alpha member 1	PE<C	Tri-3	PE+IUGR
Mol Cell Proteomics 2013	Q12805	EFEMP1	EGF-containing fibulin-like extracellular matrix protein 1	PE>C	Tri-2
J Obstet Gynaecol Res. 2016	Q12830	BPTF	Nucleosome-remodeling factor subunit BPTF	PE<C	Tri-3
Int J Mol Sci. 2019	Q12999	TSPAN31	Tetraspanin-31	PE > C	Tri-3	PE
J Obstet Gynaecol Res. 2016	Q13043	STK4	Serine/threonine-protein kinase 4	Only PE	Tri-3
Mol Cell Proteomics 2013	Q13103	SPP2	Secreted phosphoprotein 24	PE<C	Tri-2
Proteomics. 2016	Q13219	PAPP1	Pappalysin-1	PE<C	Tri-2
Hypertens. Pregnancy 2019	Q13219	PAPPA	Pappalysin-1	PE>C	Tri-3
BJOG 2009	Q13219	PAPPA	PAPP-A	PE>C	Tri-3
Hypertens. Pregnancy 2019	Q13220	FSTL3	Follistatin-related protein 3	PE>C	Tri-3
PLoS One. 2017	Q13316	DMP1	Dentin matrix acidic phosphoprotein 1	PE<C	early Tri-2
J Obstet Gynaecol Res. 2016	Q13427	PPIG	Peptidyl-prolyl cis-trans isomerase G	PE>C	Tri-3
PLOS One 2019	Q13449	LSAMP	Limbic system-associated membrane protein	PE<C	Tri-3
J Proteomics. 2010	Q13489	BIRC3	Baculoviral IAP repeat-containing protein 3	PE>C	Tri-3	PE
Int J Mol Sci. 2019	Q13530	SERINC3	Serine incorporator 3	PE > C	Tri-3	PE
Int J Mol Sci. 2019	Q13615	MTMR3	Myotubularin-related protein 3	PE < C	Tri-3	PE
PLOS One 2019	Q13740	ALCAM	CD166 antigen	PE<C	Tri-3
Proteomics. 2016	Q13790	APOF	Apolipoprotein F	PE<C	Tri-2
Mol Cell Proteomics 2013	Q13822	ENPP2	Ectonucleotide pyrophosphatase/phosphodiesterase family member 2	PE>C	Tri-2
PLOS One 2017	Q13882	PTK6	Protein-tyrosine kinase 6	PE<C	Tri-3
J Cell Biochem. 2017	Q14031	COL4A6	Collagen alpha-6(IV) chain	PE<C	Tri-3
J Proteomics. 2010	Q14103	HNRPD	36 kDa protein	PE>C	Tri-3	PE
Int J Mol Sci. 2019	Q14108	SCARB2	Lysosome membrane protein 2	PE > C	Tri-3	PE
PLoS One. 2019	Q14112	NID2	Nidogen-2	PE>C	late Tri-2
PLOS One 2019	Q14112	NID2	Nidogen-2	PE>C	Tri-3
J Proteome Res. 2010	Q14118	DAG1	Dystroglycan	PE>C	Tri-1
J Proteomics. 2010	Q14247	CTTN	CTTN protein	PE>C	Tri-3	PE
Proteomics. 2016	Q14520	HABP2	Hyaluronan-binding protein 2	PE<C	Tri-2
Mol Cell Proteomics 2013	Q14520	HABP2	Hyaluronan-binding protein 2	PE<C	Tri-2
Placenta 2011	Q14520	HABP2	Hyaluronan-binding protein 2	PE>C	Tri-3
Proteomics. 2016	Q14571	ITPR2	Inositol 1,4,5-trisphosphate receptor type 2	PE>C	Tri-2
Front. Immunol. 2018	Q14624	ITIH4	Inter-alpha-trypsin inhibitor heavy chain H4	PE<C	Tri-1	term
Mol Cell Proteomics 2013	Q14624	ITIH4	Inter-alpha-trypsin inhibitor heavy chain H4	PE>C	Tri-2
J Proteomics. 2010	Q14624	ITIH4	Isoform 1 of Inter-alpha-trypsin inhibitor heavy chain H4 precursor	PE>C	Tri-3	PE
Proteomics. 2016	Q14624-2	ITIH4	Isoform 2 of Inter-alpha-trypsin inhibitor heavy chain H4	PE>C	Tri-2
PLOS One 2019	Q14974	KPNB1	Importin subunit beta-1	PE>C	Tri-3
PLoS One. 2019	Q14982	OBCAM	Opioid-binding protein/cell adhesion molecule	PE>C	early Tri-2
PLOS One 2019	Q14982	OBCAM	Opioid-binding protein/cell adhesion molecule	PE>C	Tri-3
Sci Reprod. 2017	Q15034	HERC3	Probable E3 ubiquitin-protein ligase HERC3	PE>C	term
J Cell Biochem. 2017	Q15054	POLD3	DNA polymerase delta subunit 3	PE>C	Tri-3
Mol Cell Proteomics 2013	Q15238	PSG5	Pregnancy-specific beta-1-glycoprotein 5	PE>C	Tri-2
PLOS One 2019	Q15303	ERBB4	Receptor tyrosine-protein kinase erbB-4	PE<C	Tri-3
PLOS One 2019	Q15389	ANGPT1	Angiopoietin-1	PE>C	Tri-3
PLoS One. 2019	Q15485	FCN2	Ficolin-2	PE<C	early/late Tri-2
Hypertens. Pregnancy 2019	Q15485	FCN2	Ficolin-2	PE<C	Tri-3
PLOS One 2019	Q15485	FCN2	Ficolin-2	PE<C	Tri-3
Clin Chem. 2007	Q15485	FCN2	Ficolin-2	PE<C	Tri-3
Hypertension 2013	Q15691	MAPRE1	Microtubule-associated protein RP/EB family member 1	PE>C (¿???)	Tri-2
Proteomics. 2016	Q15848	ADIPO	Adiponectin	PE<C	Tri-2
Mol Cell Proteomics 2013	Q15942	ZYX	Zyxin	PE>C	Tri-2
Sci Reprod. 2017	Q16048	PMCHL1	Putative pro-MCH-like protein 1	PE>C	term
J Proteome Res. 2010	Q16208	CD44	CD44 antigen	PE<C	Tri-1
Int J Mol Sci. 2019	Q16540	MRPL23	39S ribosomal protein L23, mitochondrial	PE > C	Tri-3	PE
Proteomics. 2016	Q16557	PSG3	Pregnancy-specific beta-1-glycoprotein 3	PE<C	Tri-2
Placenta 2011	Q16557	PSG3	Pregnancy-specific beta-1-glycoprotein 3	PE>C	Tri-3
J Proteome Res. 2010	Q16610	ECM1	Extracellular matrix protein 1	PE<C	Tri-1
Hypertension 2013	Q16610	ECM1	Extracellular matrix protein 1	PE>C (¿???)	Tri-2
BJOG 2009	Q16610	ECM1	Extracellular matrix protein 1	PE<C	Tri-3
Proteomics. 2016	Q16610-4	ECM1	Isoform 4 of Extracellular matrix protein 1	PE<C	Tri-2
PLoS One. 2019	Q16623	STX1A	Syntaxin-1A	PE>C	early Tri-2
Int J Mol Sci. 2019	Q2VPK5	CTU2	Cytoplasmic tRNA 2-thiolation protein 2	PE < C	Tri-3	PE
J Cell Biochem. 2017	Q495B1	ANKDD1A	Ankyrin repeat and death domain-containing protein 1A	PE>C	Tri-3
Hypertens. Pregnancy 2019	Q4LDE5	SVEP1	Sushi, von Willebrand factor type A, EGF and pentraxin domain-containing protein 1	PE>C	Tri-3
J Proteomics. 2010	Q52LW3	ARHGAP29	PTPL1-associated RhoGAP 1	PE>C	Tri-3	PE
BJOG 2009	Q53GZ8		Complement C2	PE>C	Tri-3
Proteomics. 2016	Q53HE2		Triosephosphate isomerase (Fragment)	PE>C	Tri-2
Proteomics. 2016	Q53YY1	Q53YY1	Angiotensinogen (Serine (Or cysteine) proteinase inhibitor, clade A (Alpha-1 antiproteinase, antitrypsin), member 8)	PE<C	Tri-2
Int J Mol Sci. 2019	Q5BJF2	TMEM97	Transmembrane protein 97	PE > C	Tri-3	PE
Sci Reprod. 2017	Q5GML2	HLA-Cw*	MHC class I antigen	PE>C	term
J Proteomics. 2015	Q5H928	HSD17B10	3-hydroxyacyl-CoA dehydrogenase type-2	PE< C	term	PE
J Proteomics. 2015	Q5JYW8	EFHD2	EF-hand domain family, member D2 (fragment)	PE > C	term	PE
J Proteomics. 2010	Q5KSL6	DGKK	Diacylglycerol kinase kappa	PE>C	Tri-3	PE
J Proteomics. 2015	Q5SQT6	PPA1	Inorganic pyrophosphatase	PE< C	term	PE
Int J Mol Sci. 2019	Q5SR56	MFSD14B	Hippocampus abundant transcript-like protein 1	PE > C	Tri-3	PE
Proteomics. 2016	Q5SW79-3	CE170	Isoform 3 of Centrosomal protein of 170 kDa	PE<C	Tri-2
J Proteomics. 2015	Q5T7W3	TMOD1	Tropomodulin 1	PE< C	term	PE
J Proteomics. 2015	Q5TB53	RP11-34E5.1	SM-11044 binding protein (SMBP) (EP70-P-iso) (fragment)	PE > C	term	PE
Int J Mol Sci. 2019	Q5TGZ0	MICOS10	MICOS complex subunit MIC10	PE > C	Tri-3	PE
Proteomics. 2016	Q5U077	LDHB	L-lactate dehydrogenase	PE>C	Tri-2
Int J Mol Sci. 2019	Q5UCC4	EMC10	ER membrane protein complex subunit 10	PE > C	Tri-3	PE
J Cell Biochem. 2017	Q5VT06	CEP350	Centrosome-associated protein 350	PE>C	Tri-3	severe PE
PLOS One 2017	Q5VWK5	IL23R	Interleukin-23 receptor	PE<C	Tri-3
J Cell Biochem. 2017	Q68BL8	OLFML2B	Olfactomedin-like protein 2B	PE>C	Tri-3
J Proteome Res. 2010	Q6EMK4	VASN	Vasorin	PE>C	Tri-3
BJOG 2009	Q6LEU7	PSG9	Pregnancy-specific glycoprotein 9	PE>C	Tri-3
J Proteomics. 2015	Q6MZM7	DKFZp686O12165	Putative uncharacterized protein DKFZp686	PE > C	term	PE
Int J Mol Sci. 2019	Q6N043	ZNF280D	Zinc finger protein 280D	PE < C	Tri-3	PE
Mol Cell Proteomics 2013	Q6NT52	CGB2	Choriogonadotropin subunit beta variant 2	PE>C	Tri-2
Mol Cell Proteomics 2013	Q6P988	NOTUM	Palmitoleoyl-protein carboxylesterase NOTUM	PE<C	Tri-2
Genomics Proteomics Bioinformatics. 2013	Q6S8J3	POTEE	POTE ankyrin domain family member E	Only in C	term
Proteomics. 2016	Q6UWP8	SBSN	Suprabasin	PE>C	Tri-2
Proteomics. 2016	Q6UX71	PXDC2	Plexin domain-containing protein 2	PE<C	Tri-2
Genomics Proteomics Bioinformatics. 2013	Q6UXB8	PI16	Peptidase inhibitor 16	Only in PE	term
PLOS One 2019	Q6UXM1	LRIG3	Leucine-rich repeats and immunoglobulin-like domains protein 3	PE<C	Tri-3
J Proteomics. 2015	Q6UXV4	APOOL	Apolipoprotein	PE > C	term	PE
J Proteomics. 2010	Q6ZN16	MAP3K15	Isoform 1 of Mitogen-activated protein kinase kinase kinase 15	PE<C	Tri-3	PE+IUGR
Int J Mol Sci. 2019	Q70UQ0	IKBIP	Inhibitor of nuclear factor kappa-B kinase-interacting protein	PE > C	Tri-3	PE
J Proteome Res. 2010	Q76LX8	ADAMTS13	ADAMTS-13	PE<C	Tri-1
PLOS One 2019	Q7Z4V5	HDGFL2	Hepatoma-derived growth factor-related protein 2	PE>C	Tri-3
Proteomics. 2016	Q7Z794	K2C1B	Keratin, type II cytoskeletal 1b	PE<C	Tri-2
Int J Mol Sci. 2019	Q86U28	ISCA2	Iron-sulfur cluster assembly 2 homolog, mitochondrial	PE < C	Tri-3	PE
Int J Mol Sci. 2019	Q86V88	MDP1	Magnesium-dependent phosphatase 1	PE < C	Tri-3	PE
Sci Reprod. 2017	Q86WJ1	CHD1L	Chromodomain-helicase-DNA-binding protein 1-like	PE>C	term
Sci Reprod. 2017	Q86WV5	TEN1	CST complex subunit TEN1	PE>C	term
Placenta 2011	Q86X45	LRRC6	Protein tilB homolog	PE<C	Tri-3
PLOS One 2019	Q86Y22	COL23A1	Collagen alpha-1	PE>C	Tri-3
Front. Immunol. 2018	Q86YZ3	HRNR	Hornerin	PE<C	Tri-1	term
Sci Reprod. 2017	Q8IUB5	WFDC13	WAP four-disulfide core domain protein 13	PE>C	term
Mol Cell Proteomics 2013	Q8IXL6	FAM20C	Extracellular serine/threonine protein kinase FAM20C	PE<C	Tri-2
Int J Mol Sci. 2019	Q8IXM3	MRPL41	39S ribosomal protein L41, mitochondrial	PE > C	Tri-3	PE
J Proteomics. 2010	Q8IXQ8	C16orf65	Isoform 1 of PDZ domain-containing protein C16orf65	PE>C	Tri-3	PE
Int J Mol Sci. 2019	Q8IXR5	FAM178B	Protein FAM178B	PE > C	Tri-3	PE
Int J Mol Sci. 2019	Q8IZN3	ZDHHC14	Probable palmitoyltransferase ZDHHC14	PE > C	Tri-3	PE
Int J Mol Sci. 2019	Q8N0U8	VKORC1L1	Vitamin K epoxide reductase complex subunit 1-like protein 1	PE > C	Tri-3	PE
PLOS One 2019	Q8N0W4	NLGN4X	Neuroligin-4, X-linked	PE>C	Tri-3
PLOS One 2019	Q8N441	FGFRL1	Fibroblast growth factor receptor-like 1	PE<C	Tri-3
PLOS One 2019	Q8N474	SARP2	Secreted frizzled-related protein 1	PE>C	Tri-3
Int J Mol Sci. 2019	Q8N4H5	TOMM5	Mitochondrial import receptor subunit TOM5 homolog	PE > C	Tri-3	PE
Int J Mol Sci. 2019	Q8N4N3	KLHL36	Kelch-like protein 36	PE < C	Tri-3	PE
Proteomics. 2016	Q8N7G1		Purine nucleoside phosphorylase	PE>C	Tri-2
Int J Mol Sci. 2019	Q8NG11	TSPAN14	Tetraspanin-14	PE > C	Tri-3	PE
PLOS One 2019	Q8TD46	CD200R1	Cell surface glycoprotein CD200 receptor 1	PE<C	Tri-3
Sci Reprod. 2017	Q8TEV8	SMCR5	Smith-Magenis syndrome chromosomal region candidate gene 5 protein	PE>C	term
J Proteomics. 2010	Q8TF72	SHROOM3	Shroom	PE<C	Tri-3	PE
J Proteomics. 2015	Q8WU40	CAMK2G	CAMK2G protein (fragment)	PE > C	term	PE
Int J Mol Sci. 2019	Q8WV93	AFG1L	Lactation elevated protein 1	PE > C	Tri-3	PE
J Proteomics. 2010	Q8WY36	BBX	BBX protein	PE>C	Tri-3	PE
Proteomics. 2016	Q8WZ42	TTN	Titin	PE>C	Tri-2
J Cell Biochem. 2017	Q8WZ42	TTN	Titin	PE>C	Tri-3
J Proteome Res. 2010	Q8WZ75	ROBO4	Roundabout homologue 4	PE<C	Tri-1
PLOS One 2019	Q92484	SMPDL3A	Acid sphingomyelinase-like phosphodiesterase 3a	PE>C	Tri-3
J Proteomics. 2015	Q92626	PXDN	Peroxidasin homolog	PE > C	term	PE
Proteomics. 2016	Q92764	KRT35	Keratin, type I cuticular Ha5	PE>C	Tri-2
Proteomics. 2016	Q92820	GGH	Gamma-glutamyl hydrolase	PE<C	Tri-2
PLOS One 2019	Q92851	CASP10	Caspase-10	PE<C	Tri-3
J Proteomics. 2015	Q92900	UPF1	Regulator of nonsense transcripts 1	PE< C	term	PE
PLOS One 2019	Q969J5	IL22RA2	Interleukin-22 receptor subunit alpha-2	PE<C	Tri-3
Int J Mol Sci. 2019	Q969R8	ITFG2	Integrin-alpha FG-GAP repeat-containing protein 2	PE < C	Tri-3	PE
Sci Reprod. 2017	Q969Y2	GTPBP3	tRNA modification GTPase GTPBP3, mitochondrial	PE>C	term
J Obstet Gynaecol Res. 2016	Q96AH8	RAB7B	Ras-related protein Rab-7b	PE>C	Tri-3
J Proteomics. 2015	Q96CS3	FAF2	FAS-associated factor 2	PE > C	term	PE
Int J Mol Sci. 2019	Q96CX6	LRRC58	Leucine-rich repeat-containing protein 58	PE < C	Tri-3	PE
PLOS One 2019	Q96DA6	TIM14	Mitochondrial import inner membrane translocase subunit TIM14	PE>C	Tri-3
Int J Mol Sci. 2019	Q96EC8	YIPF6	Protein YIPF6	PE > C	Tri-3	PE
J Cell Biochem. 2017	Q96GD3	SCMH1	Polycomb protein SCMH1	PE>C	Tri-3
PLOS One 2019	Q96GW7	BCAN	Brevican core protein	PE>C	Tri-3
Int J Mol Sci. 2019	Q96IX5	ATP5MD	Up-regulated during skeletal muscle growth protein 5	PE > C	Tri-3	PE
Proteomics. 2016	Q96IY4	CBPB2	Carboxypeptidase B2	PE<C	Tri-2
PLoS One. 2019	Q96KP4	CNDP2	Cytosolic non-specific dipeptidase	PE>C	early Tri-2
PLOS One 2017	Q96P31	FCRL3	Fc receptor-like protein 3	PE<C	Tri-3
Mol Cell Proteomics 2013	Q96PD5	PGLYRP2	N-acetylmuramoyl-L-alanine amidase	PE<C	Tri-2
Genomics Proteomics Bioinformatics. 2013	Q96PD5	PGLYRP2	N-acetylmuramoyl-L-alanine amidase	Only in PE	term
Proteomics. 2016	Q96PD5-2	PGRP2	Isoform 2 of N-acetylmuramoyl-L-alanine amidase	PE<C	Tri-2
J Obstet Gynaecol Res. 2016	Q96RW7	HMCN1	Hemicentin-1	Only in C	Tri-3
PLOS One 2019	Q99616	CCL13	C-C motif chemokine 13	PE<C	Tri-3
Int J Mol Sci. 2019	Q99623	PHB2	Prohibitin-2	PE > C	Tri-3	PE
PLOS One 2019	Q99714	ERAB	3-hydroxyacyl-CoA dehydrogenase type-2	PE>C	Tri-3
J Cell Biochem. 2017	Q99728	BARD1	BRCA1-associated RING domain protein 1	PE>C	Tri-3
PLOS One 2019	Q99733	NAP2	Nucleosome assembly protein 1-like 4	PE>C	Tri-3
PLoS One. 2019	Q99983	OMD	Osteomodulin	PE>C	late Tri-2
PLOS One 2019	Q99983	OMD	Osteomodulin	PE>C	Tri-3
Proteomics. 2016	Q9BQI6	ANR32	Ankyrin repeat domain-containing protein 32	PE<C	Tri-2
Int J Mol Sci. 2019	Q9BQT8	SLC25A21	Mitochondrial 2-oxodicarboxylate carrier	PE > C	Tri-3	PE
Int J Mol Sci. 2019	Q9BRY0	SLC39A3	Zinc transporter ZIP3	PE > C	Tri-3	PE
Int J Mol Sci. 2019	Q9BSR8	YIPF4	Protein YIPF4	PE > C	Tri-3	PE
Int J Mol Sci. 2019	Q9BT43	POLR3GL	DNA-directed RNA polymerase III subunit RPC7-like	PE > C	Tri-3	PE
J Proteomics. 2015	Q9BT70	SORBS3	SORBS3 protein (fragment)	PE > C	term	PE
PLOS One 2017	Q9BU40	CHRDL1	Chordin-like protein 1	PE>C	Tri-3
Int J Mol Sci. 2019	Q9BW60	ELOVL1	Elongation of very long chain fatty acids protein 1	PE > C	Tri-3	PE
Hypertens. Pregnancy 2019	Q9BXP8	PAPPA2	Pappalysin-2	PE>C	Tri-3
J Proteome Res. 2010	Q9BXP8	PAPPA2	Pappalysin-2 (*)	PE>C	Tri-3
J Proteome Res. 2010	Q9BXR6	CFHR5	Complement factor H-related protein 5	PE>C	Tri-1
Sci Reprod. 2017	Q9BXT5	TEX15	Testis-expressed protein 15	PE>C	term
PLOS One 2019	Q9BY67	CADM1	Cell adhesion molecule 1	PE<C	Tri-3
Proteomics. 2016	Q9BYR8	KRTAP3-1	Keratin-associated protein 3-1	PE>C	Tri-2
Int J Mol Sci. 2019	Q9BZQ6	EDEM3	ER degradation-enhancing alpha-mannosidase-like protein 3	PE > C	Tri-3	PE
PLOS One 2019	Q9BZR6	RTN4R	Reticulon-4 receptor	PE<C	Tri-3
Int J Mol Sci. 2019	Q9C0K1	SLC39A8	Zinc transporter ZIP8	PE > C	Tri-3	PE
Int J Mol Sci. 2019	Q9H173	SIL1	Nucleotide exchange factor SIL1	PE > C	Tri-3	PE
Mol Cell Proteomics 2013	Q9H299	SH3BGRL3	SH3 domain-binding glutamic acid-rich-like protein 3	PE>C	Tri-2
J Proteome Res. 2010	Q9H299	SH3BGRL3	SH3 domain-binding glutamic acid-rich-like protein 3	PE<C	Tri-3
Int J Mol Sci. 2019	Q9H2H9	SLC38A1	Sodium-coupled neutral amino acid transporter 1	PE > C	Tri-3	PE
J Proteome Res. 2010	Q9H4B7	TUBB1	Tubulin beta-1 chain	PE>C	Tri-1
Hypertension 2013	Q9H8L6	MMRN2	Multimerin-2	PE<C (¿???)	Tri-2
Int J Mol Sci. 2019	Q9H8M2	BRD9	Bromodomain-containing protein 9	PE > C	Tri-3	PE
Int J Mol Sci. 2019	Q9H8W3	FAM204A	Protein FAM204A	PE > C	Tri-3	PE
J Proteomics. 2015	Q9H9A6	LRRC40	Leucine-rich repeat-containing protein 40	PE< C	term	PE
PLOS One 2019	Q9HCR9	PD11A	Dual 3',5'-cyclic-AMP and -GMP phosphodiesterase 11A	PE>C	Tri-3
Int J Mol Sci. 2019	Q9HD45	TM9SF3	Transmembrane 9 superfamily member 3	PE > C	Tri-3	PE
PLOS One 2019	Q9HDB5	NRXN3	Neurexin-3-beta	PE<C	Tri-3
Proteomics. 2016	Q9HDC9	APMAP	Adipocyte plasma membrane-associated protein	PE<C	Tri-2
Int J Mol Sci. 2019	Q9NP59	SLC40A1	Solute carrier family 40 member 1	PE > C	Tri-3	PE
PLOS One 2019	Q9NPH3	IL1RAP	Interleukin-1 receptor accessory protein	PE<C	Tri-3
PLOS One 2019	Q9NQ30	ESM1	Endothelial cell-specific molecule 1	PE>C	Tri-3
Proteomics. 2016	Q9NQ79-2	CRAC1	Isoform 2 of Cartilage acidic protein 1	PE<C	Tri-2
Proteomics. 2016	Q9NSB4	KRT82	Keratin, type II cuticular Hb2	PE>C	Tri-2
Int J Mol Sci. 2019	Q9NU23	LYRM2	LYR motif-containing protein 2	PE > C	Tri-3	PE
J Proteomics. 2015	Q9NW02	CNDP2	cDNA FLJ10400 fis, clone NT2RM4000395	PE< C	term	PE
J Cell Biochem. 2017	Q9NWH9	SLTM	SAFB-like transcription modulator	PE>C	Tri-3
Int J Mol Sci. 2019	Q9NY35	CLDND1	Claudin domain-containing protein 1	PE > C	Tri-3	PE
Int J Mol Sci. 2019	Q9NYL4	FKBP11	Peptidyl-prolyl cis-trans isomerase FKBP11	PE > C	Tri-3	PE
Sci Reprod. 2017	Q9NZ72	STMN3	Stathmin-3	PE>C	term
Mol Cell Proteomics 2013	Q9NZP8	C1RL	Complement C1r subcomponent-like protein	PE<C	Tri-2
PLOS One 2019	Q9NZQ7	B7H1	Programmed cell death 1 ligand 1	PE<C	Tri-3
PLoS One. 2019	Q9P0G3	KLK14	Kallikrein-14	PE>C	early Tri-2
PLOS One 2019	Q9P0G3	KLK14	Kallikrein-14	PE>C	Tri-3
PLOS One 2019	Q9P286	PAK7	Serine/threonine-protein kinase PAK 5	PE>C	Tri-3
PLOS One 2019	Q9UBC2	EPS15L1	Epidermal growth factor receptor substrate 15-like 1	PE>C	Tri-3
Int J Mol Sci. 2019	Q9UBV2	SEL1L	Protein sel-1 homolog 1	PE > C	Tri-3	PE
Mol Cell Proteomics 2013	Q9UBW5	BIN2	Bridging integrator 2	PE<C	Tri-2
Int J Mol Sci. 2019	Q9UDX5	MTFP1	Mitochondrial fission process protein 1	PE > C	Tri-3	PE
Front. Immunol. 2018	Q9UGM5	FETUB	Fetuin-B	PE>C	Tri-1	term
Proteomics. 2016	Q9UHG3	PCYOX	Prenylcysteine oxidase 1	PE<C	Tri-2
PLOS One 2017	Q9UHI8	ADAMTS1	A disintegrin and metalloproteinase with thrombospondin motifs 1	PE<C	Tri-3
J Obstet Gynaecol Res. 2016	Q9UHN6	CEMIP2	Cell surface hyaluronidase	Only PE	Tri-3
Hypertens. Pregnancy 2019	Q9UIQ6	LNPEP	Leucyl-cystinyl aminopeptidase	PE>C	Tri-3
Mol Cell Proteomics 2013	Q9UK55	SERPINA10	Protein Z-dependent protease inhibitor	PE<C	Tri-2
PLoS One. 2019	Q9UK85	DKKL1	Dickkopf-like protein 1	PE>C	early Tri-2
PLOS One 2019	Q9UK85	DKKL1	Dickkopf-like protein 1	PE>C	Tri-3
PLOS One 2019	Q9ULZ9	MMP17	Matrix metalloproteinase-17	PE>C	Tri-3
PLoS One. 2019	Q9UM11	CDH1	Fizzy-related protein homolog	PE>C	late Tri-2
Proteomics. 2016	Q9UNN8	EPCR	Endothelial protein C receptor	PE<C	Tri-2
Int J Mol Sci. 2019	Q9UP52	TFR2	Transferrin receptor protein 2	PE > C	Tri-3	PE
Hypertens. Pregnancy 2019	Q9UQ72	PSG11	Pregnancy-specific beta-1-glycoprotein 11	PE>C	Tri-3
BJOG 2009	Q9UQ72	PSG11	Pregnancy-specific B-1 glycoprotein 11	PE>C	Tri-3
Int J Mol Sci. 2019	Q9Y225	RNF24	RING finger protein 24	PE > C	Tri-3	PE
PLOS One 2019	Q9Y275	TNFSF13B	Tumor necrosis factor ligand superfamily member 13B	PE<C	Tri-3
Int J Mol Sci. 2019	Q9Y287	ITM2B	Integral membrane protein 2B	PE > C	Tri-3	PE
J Proteomics. 2010	Q9Y2G0	EFR3B	similar to Protein KIAA0143	PE>C	Tri-3	PE+IUGR
J Cell Biochem. 2017	Q9Y2N7	HIF3A	Hypoxia-inducible factor 3-alpha	PE>C	Tri-3
J Proteomics. 2015	Q9Y371	SH3GLB1	Endophilin-B1	PE > C	term	PE
Int J Mol Sci. 2019	Q9Y3Q3	TMED3	Transmembrane emp24 domain-containing protein 3	PE > C	Tri-3	PE
Mol Cell Proteomics 2013	Q9Y490	TLN1	Talin-1	PE>C	Tri-2
J Proteome Res. 2010	Q9Y490	TLN1	Talin-1 (*)	PE<C	Tri-3
Proteomics. 2016	Q9Y606	TRUA	tRNA pseudouridine synthase A, mitochondrial	PE<C	Tri-2
Int J Mol Sci. 2019	Q9Y619	SLC25A15	Mitochondrial ornithine transporter 1	PE > C	Tri-3	PE
Proteomics. 2016	Q9Y6R7	FCGBP	IgGFc-binding protein	PE>C	Tri-2
Mol Cell Proteomics 2013	Q9Y6R7	FCGBP	IgGFc-binding protein	PE<C	Tri-2
J Proteome Res. 2010	Q9Y6V0	PCLO	Protein piccolo (*)	PE>C	Tri-1
PLOS One 2019	Q9Y6Y9	LY96	Lymphocyte antigen 96	PE<C	Tri-3
Proteomics. 2016	S6BGD6		IgG L chain	PE>C	Tri-2
Proteomics. 2016	V9HWE3	V9HWE3	Carbonic anhydrase I, isoform CRA_a	PE<C	Tri-2
BJOG 2009					Tri-3

## Sheet: n>1
article	Accession		Gene name	Protein name	regulation	sample collection(1)	sample collection(2)
Front. Immunol. 2018	A2RTY6	1	ITIH2	Inter-alpha (globulin) inhibitor H2	PE>C	Tri-1	term
Proteomics. 2016	A2RTY6	1	A2RTY6	Inter-alpha (Globulin) inhibitor H2	PE<C	Tri-2
J Obstet Gynaecol Res. 2016	A2RTY6	0	ITIH2	Inter-alpha	PE<C	Tri-3
Proteomics. 2016	A6NKQ9	1	CGB1	Choriogonadotropin subunit beta variant 1	PE<C	Tri-2
Mol Cell Proteomics 2013	A6NKQ9	0	CGB1	Choriogonadotropin subunit beta variant 1	PE>C	Tri-2
J Obstet Gynaecol Res. 2016	B7Z8Q2	1	N/A	cDNA FLJ55606, highly similar to Alpha-2-HS-glycoprotein	PE>C	Tri-3	severe PE
Placenta 2011	B7Z8Q2	0	N/A	cDNA FLJ55606, highly similar to Alpha-2-HS-glycoprotein	PE>C	Tri-3
Proteomics. 2016	O00187	1	MASP2	Mannan-binding lectin serine protease 2	PE>C	Tri-2
Placenta 2011	O00187	0	MASP2	Mannan-binding lectin serine protease 2	PE<C	Tri-3
PLoS One. 2019	O00408	1	PDE2A	cGMP-dependent 3',5'-cyclic phosphodiesterase	PE>C	early Tri-2
PLOS One 2019	O00408	0	PDE2A	cGMP-dependent 3',5'-cyclic phosphodiesterase	PE>C	Tri-3
J Obstet Gynaecol Res. 2016	O14791	1	APOL1	Apolipoprotein L1	PE<C	Tri-3
Placenta 2011	O14791	0	APOL1	Apolipoprotein L1	PE<C	Tri-3
PLoS One. 2019	O43699	1	SIGLEC6	Sialic acid-binding Ig-like lectin 6	PE>C	early/late Tri-2
PLOS One 2019	O43699	1	SIGLEC6	Sialic acid-binding Ig-like lectin 6	PE>C	Tri-3
PLOS One 2017	O43699	0	SIGLEC6	Sialic acid-binding Ig-like lectin 6	PE>C	Tri-3
Expert Rev Proteomics. 2017	O43866	1	CD5L	CD5 antigen-like	PE>C	Tri-1	early PE
Proteomics. 2016	O43866	1	CD5L	CD5 antigen-like	PE>C	Tri-2
Mol Cell Proteomics 2013	O43866	0	CD5L	CD5 antigen-like	PE<C	Tri-2
Proteomics. 2016	O75636	1	FCN3	Ficolin-3	PE<C	Tri-2
PLOS One 2019	O75636	1	FCN3	Ficolin-3	PE<C	Tri-3
Clin Chem. 2007	O75636	0	FCN3	Ficolin-3	PE<C	Tri-3	early PE
Int J Mol Sci. 2019	O75947	1	ATP5PD	ATP synthase subunit d, mitochondrial	PE > C	Tri-3	PE
J Proteomics. 2015	O75947	0	ATP5H	ATP synthase subunit d, mitochondrial	PE< C	term	PE
PLoS One. 2019	O95571	1	ETHE1	Persulfide dioxygenase ETHE1, mitochondrial	PE<C	early Tri-2
PLOS One 2019	O95571	0	ETHE1	Persulfide dioxygenase ETHE1, mitochondrial	PE<C	Tri-3
Front. Immunol. 2018	P00450	1	CP	Ceruloplasmin	PE<C	Tri-1	term
J Obstet Gynaecol Res. 2016	P00450	1	CP	Ceruloplasmin	PE>C	Tri-3
Cell Physiol Biochem. 2015	P00450	1	CP	Ceruloplasmin	PE>C	term
Placenta 2011	P00450	1	CP	Ceruloplasmin	PE>C	Tri-3
J Proteomics. 2010	P00450	0	CP	Ceruloplasmin precursor	PE<C	Tri-3	PE
Proteomics. 2016	P00488	1	F13A1	Coagulation factor XIII A chain	PE>C	Tri-2
Mol Cell Proteomics 2013	P00488	0	F13A1	Coagulation factor XIII A chain	PE<C	Tri-2
PLoS One. 2019	P00734	1	F2	Prothrombin	PE>C	early Tri-2
Proteomics. 2016	P00734	1	THRB	Prothrombin	PE<C	Tri-2
Genomics Proteomics Bioinformatics. 2013	P00734	0	F2	Prothrombin	Only in C	term
Genomics Proteomics Bioinformatics. 2013	P00736	1	C1R	Complement C1r subcomponent	Only in PE	term
J Proteomics. 2010	P00736	0	C1R	Complement C1r subcomponent precursor	PE<C	Tri-3	PE
Expert Rev Proteomics. 2017	P00738	1	HP	Haptoglobin	PE<C	Tri-1	early PE
Proteomics. 2016	P00738	1	HP	Haptoglobin	PE>C	Tri-2
J Proteome Res. 2017	P00738	1	HP	Haptoglobin	PE<C	term
Taiwan J Obstet Gynecol. 2015	P00738	1	HP	Haptoglobin	PE>C	Tri-3
J Proteomics. 2010	P00738	0	HP	Haptoglobin precursor	PE>C	Tri-3	PE+IUGR
J Proteome Res. 2010	P00740	1	F9	Coagulation factor IX	PE<C	Tri-1
Mol Cell Proteomics 2013	P00740	1	F9	Coagulation factor IX	PE>C	Tri-2
PLOS One 2019	P00740	#REF!	F9	Coagulation factor IX	PE<C	Tri-3
Proteomics. 2016	P00742	1	FA10	Coagulation factor X	PE<C	Tri-2
Mol Cell Proteomics 2013	P00742	1	F10	Coagulation factor X	PE<C	Tri-2
Placenta 2011	P00742	1	F10	Coagulation factor X	PE>C	Tri-3
BJOG 2009	P00742	0	F10	Coagulation factor X	PE>C	Tri-3
Mol Cell Proteomics 2013	P00746	1	CFD	Complement factor D	PE>C	Tri-2
PLOS One 2019	P00746	0	CFD	Complement factor D	PE>C	Tri-3
Front. Immunol. 2018	P00747	1	PLG	Plasminogen	PE<C	Tri-1	Pre-term
Front. Immunol. 2018	P00747	1	PLG	Plasminogen	PE>C	Tri-1	term
Proteomics. 2016	P00747	1	PLMN	Plasminogen	PE<C	Tri-2
Mol Cell Proteomics 2013	P00747	1	PLG	Plasminogen	PE>C	Tri-2
PLOS One 2019	P00747	1	PLG	Angiostatin	PE<C	Tri-3
Placenta 2011	P00747	1	PLG	Plasminogen	PE>C	Tri-3
J Proteomics. 2010	P00747	0	PLG	Plasminogen precursor	PE<C	Tri-3	PE
J Biomed Biotechnol. 2012	P00750	1	PLAT	Plasminogen	PE>C	Tri-1	¿??
PLOS One 2019	P00750	0	PLAT	Tissue-type plasminogen activator	PE>C	Tri-3
Front. Immunol. 2018	P00751	1	CFB	Complement factor B	PE<C	Tri-1	Pre-term
Expert Rev Proteomics. 2017	P00751	1	CFB	Complement Factor B	PE<C	Tri-1	early PE
PLoS One. 2019	P00751	1	CFB	Complement factor B	PE<C	early Tri-2
PLOS One 2019	P00751	1	CFB	Complement factor B	PE<C	Tri-3
Genomics Proteomics Bioinformatics. 2013	P00751	0	CFB	Complement factor B	PE>C	term
J Proteome Res. 2010	P00915	1	CA1	Carbonic anhydrase 1	PE>C	Tri-1
Mol Cell Proteomics 2013	P00915	0	CA1	Carbonic anhydrase 1	PE<C	Tri-2
Placenta 2011	P01008	1	SERPINC1	Antithrombin-III	PE<C	Tri-3
J Proteomics. 2010	P01008	0	SERPINC1	Antithrombin III variant	PE<C	Tri-3	PE+IUGR
Expert Rev Proteomics. 2017	P01009	1	SERPINA1	Alpha-1-antitrypsin	PE>C	Tri-1	early PE
Taiwan J Obstet Gynecol. 2015	P01009	1	SERPINA1	Alpha-1-antitrypsin	PE>C	Tri-3	severe PE
Genomics Proteomics Bioinformatics. 2013	P01009	1	SERPINA1	Alpha-1-antitrypsin	PE<C	term
Placenta 2011	P01009	1	SERPINA1	Alpha-1-antitrypsin	PE>C	Tri-3
J Proteomics. 2010	P01009	0	SERPINA1	Isoform 1 of Alpha-1-antitrypsin precursor	PE>C	Tri-3	PE/PE+IUGR
Front. Immunol. 2018	P01011	1	SERPINA3	Alpha-1-antichymotrypsin	PE<C	Tri-1	term
Mol Cell Proteomics 2013	P01011	1	SERPINA3	Alpha-1-antichymotrypsin	PE<C	Tri-2
Proteomics. 2009	P01011	1	SERPINA3	Alpha-1-chymotrypsin	PE>C	Tri-2
J Proteomics. 2010	P01011	0	SERPINA3	Alpha-1-antichymotrypsin precursor	PE>C	Tri-3	PE
Front. Immunol. 2018	P01019	1	AGT	Angiotensinogen	PE>C	Tri-1	term
J Biomed Biotechnol. 2012	P01019	1	AGT	Angiotensinogen	PE>C	Tri-1	¿??
Mol Cell Proteomics 2013	P01019	1	AGT	Angiotensinogen	PE<C	Tri-2
Proteomics. 2009	P01019	1	AGT	Angiotensinogen	PE>C	Tri-2
PLOS One 2019	P01019	1	AGT	Angiotensinogen	PE<C	Tri-3
J Proteomics. 2010	P01019	0	AGT	Angiotensinogen precursor	PE<C	Tri-3	PE/PE+IUGR
Proteomics. 2016	P01023	1	A2MG	Alpha-2-macroglobulin	PE<C	Tri-2
Mol Cell Proteomics 2013	P01023	1	A2M	Alpha-2-macroglobulin	PE<C	Tri-2	early PE .-Validation for early + late PE
Proteomics. 2009	P01023	1	A2M	Alpha-2-macroglobulin (4)	¿??	Tri-2
Genomics Proteomics Bioinformatics. 2013	P01023	1	A2M	Alpha-2-macroglobulin	PE<C	term
Placenta 2011	P01023	1	A2M	Alpha-2-macroglobulin	PE<C	Tri-3
BJOG 2009	P01023	0	A2M	Alpha-2-macroglobulin	PE<C	Tri-3
Proteomics. 2016	P01024	1	CO3	Complement C3	PE<C	Tri-2
Mol Cell Proteomics 2013	P01024	1	C3	Complement C3	PE>C	Tri-2
Proteomics. 2009	P01024	0	C3	Complement C3	PE>C	Tri-2
Mol Cell Proteomics 2013	P01034	1	CST3	Cystatin-C	PE<C	Tri-2
PLOS One 2019	P01034	1	CST3	Cystatin-C	PE>C	Tri-3
J Proteome Res. 2010	P01034	0	CST3	Cystatin-C	PE>C	Tri-3	(*) contradictory regulation for mild PE.
Front. Immunol. 2018	P01042	1	KNG1	Kininogen-1	PE<C	Tri-1	Pre-term
Mol Cell Proteomics 2013	P01042	1	KNG1	Kininogen-1	PE>C	Tri-2
PLOS One 2019	P01042	1	KNG1	Kininogen-1	PE<C	Tri-3
Ann Clin Biochem. 2016	P01042	1	KNG1	PDA039 peptide from Kininogen-1	PE>C	Tri-3	¿??
Placenta 2011	P01042	1	KNG1	Kininogen-1	PE>C	Tri-3
J Proteomics. 2010	P01042	0	KNG1	Kininogen 1	PE<C	Tri-3	PE
Proteomics. 2016	P01042-2	0	KNG1	Isoform LMW of Kininogen-1	PE<C	Tri-2
Proteomics. 2016	P01861	1	IGHG4	Ig gamma-4 chain C region	PE>C	Tri-2
Cell Physiol Biochem. 2015	P01861	0	IGHG4	Immunoglobulin heavy constant gamma 4	PE>C	term
Proteomics. 2016	P02533	1	K1C14	Keratin, type I cytoskeletal 14	PE<C	Tri-2
Genomics Proteomics Bioinformatics. 2013	P02533	0	KRT14	Keratin, type I cytoskeletal 14 or keratin 14	Only in PE	term
Proteomics. 2016	P02538	1	K2C6A	Keratin, type II cytoskeletal 6A	PE<C	Tri-2
Genomics Proteomics Bioinformatics. 2013	P02538	0	KRT6A	Keratin, type II cytoskeletal 6A or keratin 6A	Only in PE	term
J Biomed Biotechnol. 2012	P02647	1	APOA1	Apolipoprotein A-I	PE>C	Tri-1	¿??
PLoS One. 2019	P02647	1	APOA1	Apolipoprotein A-I	PE>C	early Tri-2
Proteomics. 2016	P02647	1	APOA1	Apolipoprotein A-I	PE<C	Tri-2
Mol Cell Proteomics 2013	P02647	1	APOA1	Apolipoprotein A-I	PE<C	Tri-2
Proteomics. 2009	P02647	1	APOA1	Apolipoprotein A-I (4)	PE>C	Tri-2
J Proteome Res. 2017	P02647	1	APOA1	Apolipoprotein A-I	PE>C	term	term PE
J Obstet Gynaecol Res. 2016	P02647	1	APOA1	Apolipoprotein A-I	PE>C	Tri-3
Cell Physiol Biochem. 2015	P02647	1	APOA1	Apolipoprotein A-I	PE<C	term
Genomics Proteomics Bioinformatics. 2013	P02647	1	APOA1	Apolipoprotein A-I	Only in C	term
J Proteomics. 2010	P02647	0	APOA1	Apolipoprotein A-I precursor	PE>C	Tri-3	PE
Proteomics. 2016	P02649	1	APOE	Apolipoprotein E	PE<C	Tri-2
Proteomics. 2009	P02649	1	APOE	Apolipoprotein E	PE>C	Tri-2
Placenta 2011	P02649	1	APOE	Apolipoprotein E	PE>C	Tri-3
J Proteomics. 2010	P02649	0	APOE	Apolipoprotein E precursor	PE>C	Tri-3	PE
J Proteome Res. 2017	P02652	1	APOA2	Apolipoprotein A-II	PE>C	term
J Obstet Gynaecol Res. 2016	P02652	1	APOA2	Apolipoprotein A-II	PE<C	Tri-3
Cell Physiol Biochem. 2015	P02652	1	APOA2	Apolipoprotein A-II	PE<C	term
Placenta 2011	P02652	1	APOA2	Apolipoprotein A-II	PE<C	Tri-3
J Proteomics. 2010	P02652	0	APOA2	Apolipoprotein A-II precursor	PE>C	Tri-3	PE
Proteomics. 2016	P02654	1	APOC1	Apolipoprotein C-I	PE>C	Tri-2
J Proteomics. 2010	P02654	1	APOC1	Apolipoprotein C-I precursor	PE>C	Tri-3	PE
Int J Mol Sci. 2019	P02654	0	APOC1	Apolipoprotein C-I	PE > C	Tri-3	PE
Proteomics. 2016	P02656	1	APOC3	Apolipoprotein C-III	PE>C	Tri-2
Proteomics. 2009	P02656	1	APOC3	Apolipoprotein C-III	PE<C	Tri-2
J Obstet Gynaecol Res. 2016	P02656	1	APOC3	Apolipoprotein C-III	PE<C	Tri-3
J Proteome Res. 2010	P02656	0	APOC3	Apolipoprotein C-III	PE>C	Tri-3
J Proteome Res. 2010	P02671	1	FGA	Fibrinogen alpha chain	PE<C	Tri-1
Proteomics. 2009	P02671	1	FGA	Fibrinogen alpha chain	PE>C	Tri-2
J Cell Biochem. 2017	P02671	1	FGA	Fibrinogen alpha chain	PE>C	Tri-3
Cell Physiol Biochem. 2015	P02671	1	FGA	Fibrinogen alpha chain	PE<C	term
Genomics Proteomics Bioinformatics. 2013	P02671	1	FGA	Fibrinogen alpha chain	Only in PE	term
Placenta 2011	P02671	1	FGA	Fibrinogen alpha chain	PE>C	Tri-3
J Proteomics. 2010	P02671	0	FGA	Isoform 2 of Fibrinogen alpha chain precursor	PE>C	Tri-3	PE
J Proteome Res. 2010	P02675	1	FGB	Fibrinogen beta chain	PE<C	Tri-1
Proteomics. 2009	P02675	1	FGB	Fibrinogen, b chain	PE>C	Tri-2
Cell Physiol Biochem. 2015	P02675	1	FGB	Fibrinogen beta chain	PE<C	term
Placenta 2011	P02675	0	FGB	Fibrinogen beta chain	PE>C	Tri-3
J Biomed Biotechnol. 2012	P02679	1	FGG	Fibrinogen Fragment D	PE>C	Tri-1	¿??
Mol Cell Proteomics 2013	P02679	1	FGG	Fibrinogen gamma chain	PE>C	Tri-2
Proteomics. 2009	P02679	1	FGG	Fibrinogen gamma chain (4)	PE>C	Tri-2
Placenta 2011	P02679	0	FGG	Fibrinogen gamma chain	PE>C	Tri-3
J Proteome Res. 2010	P02741	1	CRP	C-reactive protein	PE>C	Tri-1	severe and mild PE
Proteomics. 2016	P02741	1	CRP	C-reactive protein	PE>C	Tri-2
Mol Cell Proteomics 2013	P02741	1	CRP	C-reactive protein [Cleaved into: C-reactive protein	PE>C	Tri-2
Hypertens. Pregnancy 2019	P02741	1	CRP	C-reactive protein	PE<C	Tri-3	¿??
J Proteome Res. 2010	P02741	1	CRP	C-reactive protein	PE>C	Tri-3
J Proteomics. 2010	P02741	0	CRP	C-reactive protein, pentraxin-related	PE>C	Tri-3	PE
J Proteome Res. 2010	P02743	1	APCS	Serum amyloid P-component	PE>C	Tri-1	(*) contradictory regulation for mild PE
Proteomics. 2009	P02743	1	APCS	Serum amyloid P-component	PE<C	Tri-2
J Obstet Gynaecol Res. 2016	P02743	1	APCS	Serum amyloid P-component	PE<C	Tri-3
Genomics Proteomics Bioinformatics. 2013	P02743	1	APCS	Serum amyloid P-component	Only in PE	term
Placenta 2011	P02743	1	APCS	Serum amyloid P-component	PE<C	Tri-3
BJOG 2009	P02743	0	APCS	Serum amyloid P-component	PE>C	Tri-3
J Proteome Res. 2010	P02745	1	C1QA	Complement C1q subcomponent subunit A	PE<C	Tri-1
Proteomics. 2016	P02745	1	C1QA	Complement C1q subcomponent subunit A	PE>C	Tri-2
Mol Cell Proteomics 2013	P02745	1	C1QA	Complement C1q subcomponent subunit A	PE<C	Tri-2
J Obstet Gynaecol Res. 2016	P02745	1	C1QA	Complement C1q subcomponent subunit A	Only PE	Tri-3
Placenta 2011	P02745	0	C1QA	Complement C1q subcomponent subunit A	PE>C	Tri-3
Front. Immunol. 2018	P02746	1	C1QB	Complement C1q subcomponent subunit B	PE<C	Tri-1	Pre-term
J Proteome Res. 2010	P02746	1	C1QB	Complement C1q subcomponent subunit B	PE<C	Tri-1
Proteomics. 2016	P02746	1	C1QB	Complement C1q subcomponent subunit B	PE>C	Tri-2
Mol Cell Proteomics 2013	P02746	0	C1QB	Complement C1q subcomponent subunit B	PE<C	Tri-2
J Proteome Res. 2010	P02747	1	C1QC	Complement C1q subcomponent subunit C	PE<C	Tri-1
Proteomics. 2016	P02747	1	C1QC	Complement C1q subcomponent subunit C	PE>C	Tri-2
Mol Cell Proteomics 2013	P02747	1	C1QC	Complement C1q subcomponent subunit C	PE<C	Tri-2
Proteomics. 2009	P02747	1	C1QC	Complement C1q subcomponent subunit C	PE>C	Tri-2
J Obstet Gynaecol Res. 2016	P02747	1	C1QC	Complement C1q subcomponent subunit C	Only PE	Tri-3
Placenta 2011	P02747	1	C1QC	Complement C1q subcomponent subunit C	PE>C	Tri-3
BJOG 2009	P02747	0	C1QC	Complement C1q	PE<C	Tri-3
J Obstet Gynaecol Res. 2016	P02748	1	C9	Complement component C9	PE>C	Tri-3
Placenta 2011	P02748	1	C9	Complement component C9	PE>C	Tri-3
J Proteomics. 2010	P02748	0	C9	Complement component C9 precursor	PE<C	Tri-3	PE+IUGR
Front. Immunol. 2018	P02749	1	APOH	Beta-2-glycoprotein 1	PE>C	Tri-1	Pre-term
Expert Rev Proteomics. 2017	P02749	1	APOH	Beta-2-glycoprotein 1	PE<C	Tri-1	early PE
Mol Cell Proteomics 2013	P02749	1	APOH	Beta-2-glycoprotein 1	PE>C	Tri-2
Placenta 2011	P02749	1	APOH	Beta-2-glycoprotein 1	PE>C	Tri-3
J Proteomics. 2010	P02749	0	APOH	Beta-2-glycoprotein 1 precursor	PE<C	Tri-3	PE
Proteomics. 2016	P02750	1	A2GL	Leucine-rich alpha-2-glycoprotein	PE<C	Tri-2
Mol Cell Proteomics 2013	P02750	0	LRG1	Leucine-rich alpha-2-glycoprotein	PE<C	Tri-2
J Biomed Biotechnol. 2012	P02751	1	FN1	Fibronectin	PE>C	Tri-1	¿??
PLOS One 2019	P02751	1	FN1	Fibronectin	PE>C	Tri-3
J Obstet Gynaecol Res. 2016	P02751	1	FN1	Fibronectin	PE>C	Tri-3
Genomics Proteomics Bioinformatics. 2013	P02751	1	FN1	Fibronectin	Only in PE	term
Placenta 2011	P02751	1	FN1	Fibronectin	PE>C	Tri-3
J Proteome Res. 2010	P02751	1	FN1	Fibronectin	PE>C	Tri-3	severe / mild PE
BJOG 2009	P02751	1	FN1	Fibronectin 1	PE<C	Tri-3
J Proteomics. 2010	P02751	0	FN1	fibronectin 1 isoform 2 preproprotein	PE>C	Tri-3	PE/PE+IUGR
J Proteome Res. 2010	P02753	1	RBP4	Plasma retinol-binding protein	PE>C	Tri-1
PLoS One. 2019	P02753	1	RBP4	Retinol-binding protein 4	PE>C	early Tri-2
Mol Cell Proteomics 2013	P02753	1	RBP4	Retinol-binding protein 4	PE>C	Tri-2
PLOS One 2019	P02753	1	RBP4	Retinol-binding protein 4	PE>C	Tri-3
J Obstet Gynaecol Res. 2016	P02753	1	RBP4	Retinol-binding protein 4	PE<C	Tri-3
Placenta 2011	P02753	1	RBP4	Retinol-binding protein 4	PE<C	Tri-3
J Proteome Res. 2010	P02753	0	RBP4	Plasma retinol-binding protein (*)	PE>C	Tri-3
Proteomics. 2016	P02760	1	AMBP	Protein AMBP	PE>C	Tri-2
Taiwan J Obstet Gynecol. 2015	P02760	1	AMBP	Protein A-1 microglobulin	PE>C	Tri-3
Placenta 2011	P02760	1	AMBP	Protein AMBP	PE>C	Tri-3
J Proteomics. 2010	P02760	0	AMBP	AMBP protein precursor	PE<C / PE>C	Tri-3	PE/PE+IUGR
Expert Rev Proteomics. 2017	P02765	1	AHSG	Alpha-2-HS-glycoprotein	PE<C	Tri-1	early PE
Proteomics. 2016	P02765	1	FETUA	Alpha-2-HS-glycoprotein	PE<C	Tri-2
Mol Cell Proteomics 2013	P02765	1	AHSG	Alpha-2-HS-glycoprotein	PE>C	Tri-2
Proteomics. 2009	P02765	1	AHSG	Alpha-2-HS-glycoprotein	PE>C	Tri-2
Genomics Proteomics Bioinformatics. 2013	P02765	1	AHSG	Alpha-2-HS glycoprotein	PE<C	term
Placenta 2011	P02765	1	AHSG	Alpha-2-HS-glycoprotein	PE>C	Tri-3	severe PE
BJOG 2009	P02765	1	AHSG	Fetuin-A	PE<C	Tri-3
J Proteomics. 2010	P02765	0	AHSG	Alpha-2-HS-glycoprotein precursor	PE<C	Tri-3	PE
J Obstet Gynaecol Res. 2016	P02766	1	TTR	Transthyretin	PE<C	Tri-3
Cell Physiol Biochem. 2015	P02766	1	TTR	Transthyretin	PE<C	term
Am J Pathol. 2013	P02766	1	TTR	Transthyretin	PE<C	Tri-3	mild / severe PE
Placenta 2011	P02766	0	TTR	Transthyretin	PE<C	Tri-3
Cell Physiol Biochem. 2015	P02771	1	AFP	Alpha-fetoprotein	PE<C	term
Genomics Proteomics Bioinformatics. 2013	P02771	0	AFP	Alpha-fetoprotein	PE>C	term
Front. Immunol. 2018	P02774	1	GC	Vitamin D-binding protein	PE>C	Tri-1	term
Expert Rev Proteomics. 2017	P02774	1	GC	Vitamin D-binding protein	PE>C	Tri-1	early PE
Mol Cell Proteomics 2013	P02774	1	GC	Vitamin D-binding protein	PE<C	Tri-2
J Hypertens. 2019	P02774	1	GC	Vitamin D-binding protein	PE<C	Tri-2
Placenta 2011	P02774	1	GC	Vitamin D-binding protein	PE>C	Tri-3
BJOG 2009	P02774	1	GC	Vitamin D binding protein	PE>C	Tri-3
BJOG 2009	P02774	1	GC	Vitamin D binding protein	PE<C	Tri-3
J Proteomics. 2010	P02774	0	GC	vitamin D-binding protein precursor	PE<C	Tri-3	PE+IUGR
Proteomics. 2016	P02775	1	PPBP	Platelet basic protein	PE>C	Tri-2
Mol Cell Proteomics 2013	P02775	1	PPBP	Platelet basic protein	PE>C	Tri-2
PLOS One 2019	P02775	0	CTAP3	Platelet basic protein	PE>C	Tri-3
Cell Physiol Biochem. 2015	P02776	1	PF4	Platelet factor 4	PE>C	term
Placenta 2011	P02776	0	PF4	Platelet factor 4	PE<C	Tri-3
Expert Rev Proteomics. 2017	P02787	1	TF	Transferrin	PE>C	Tri-1	early PE
J Biomed Biotechnol. 2012	P02787	1	TF	Transferrin	PE>C	Tri-1	¿??
J Proteome Res. 2010	P02787	1	TF	Serotransferrin	PE>C	Tri-1
Proteomics. 2009	P02787	0	TF	Serotransferrin	PE>C	Tri-2
J Biomed Biotechnol. 2012	P02790	1	HPX	Hemopexin	PE>C	Tri-1	¿??
Proteomics. 2009	P02790	1	HPX	Hemopexin	PE>C	Tri-2
PLOS One 2019	P02790	1	HPX	Hemopexin	PE<C	Tri-3
J Proteome Res. 2017	P02790	1	HPX	Hemopexin	PE<C	term
Cell Physiol Biochem. 2015	P02790	1	HPX	Hemopexin	PE<C	term
J Proteomics. 2010	P02790	0	HPX	Hemopexin precursor	PE<C	Tri-3	PE/PE+IUGR
Proteomics. 2016	P03952	1	KLKB1	Plasma kallikrein	PE<C	Tri-2
Mol Cell Proteomics 2013	P03952	1	KLKB1	Plasma kallikrein	PE>C	Tri-2
PLOS One 2019	P03952	1	KLKB1	Plasma kallikrein	PE<C	Tri-3
Genomics Proteomics Bioinformatics. 2013	P03952	0	KLKB1	Plasma kallikrein B	Only in PE	term
J Biomed Biotechnol. 2012	P04003	1	C4BPA	C4 beta binding	PE>C	Tri-1	¿??
Proteomics. 2016	P04003	1	C4BPA	C4b-binding protein alpha chain	PE>C	Tri-2
J Obstet Gynaecol Res. 2016	P04003	1	C4BPA	C4b-binding protein alpha chain	PE<C	Tri-3
Cell Physiol Biochem. 2015	P04003	1	C4BPA	C4b-binding protein alpha chain	PE>C	term
Placenta 2011	P04003	1	C4BPA	C4b-binding protein alpha chain	PE<C	Tri-3
J Proteomics. 2010	P04003	0	C4BPA	C4b-binding protein alpha chain precursor	PE<C / PE>C	Tri-3	PE/PE+IUGR
Expert Rev Proteomics. 2017	P04004	1	VTN	Vitronectin	PE<C	Tri-1	early PE
Reprod Sci. 2009	P04004	1	VTN	Vitronectin (single chain 75 kDa/ double chain 65 kDa)	PE>C / PE<C	Tri-2	¿??
J Hypertens. 2019	P04004	1	VTN	Vitronectin	PE<C	Tri-2
Genomics Proteomics Bioinformatics. 2013	P04004	1	VTN	Vitronectin	Only in PE	term
Placenta 2011	P04004	1	VTN	Vitronectin	PE>C	Tri-3
BJOG 2009	P04004	0	VTN	Vitronectin precursor	PE<C	Tri-3
J Obstet Gynaecol Res. 2016	P04114	1	APOB	Apolipoprotein B-100	PE<C	Tri-3
Placenta 2011	P04114	1	APOB	Apolipoprotein B-100	PE<C	Tri-3
J Proteome Res. 2010	P04114	1	APOB	Apolipoprotein B-100	PE<C	Tri-3
BJOG 2009	P04114	0	APOB	Apolipoprotein B	PE>C	Tri-3	¿??
Front. Immunol. 2018	P04196	1	HRG	Histidine-rich glycoprotein	PE<C	Tri-1	Pre-term
Mol Cell Proteomics 2013	P04196	1	HRG	Histidine-rich glycoprotein	PE>C	Tri-2
Cell Physiol Biochem. 2015	P04196	1	HRG	Histidine-rich glycoprotein	PE>C	term
J Proteome Res. 2010	P04196	1	HRG	Histidine-rich glycoprotein	PE>C	Tri-3
J Proteomics. 2010	P04196	0	HRG	Histidine-rich glycoprotein precursor	PE>C	Tri-3	PE+IUGR
J Proteome Res. 2010	P04275	1	VWF	von Willebrand factor	PE<C	Tri-1
PLOS One 2019	P04275	1	vWF	von Willebrand factor	PE>C	Tri-3
Cell Physiol Biochem. 2015	P04275	0	VWF	von Willebrand factor	PE<C	term
J Hypertens. 2019	P04278	1	SHBG	Sex hormone-binding globulin	PE<C	Tri-2
BJOG 2009	P04278	0	SHBG	Sex hormone-binding globulin	PE>C	Tri-3
Proteomics. 2016	P04406	1	G3P	Glyceraldehyde-3-phosphate dehydrogenase	PE<C	Tri-2
Mol Cell Proteomics 2013	P04406	0	GAPDH	Glyceraldehyde-3-phosphate dehydrogenase	PE>C	Tri-2
Proteomics. 2016	P05154	1	IPSP	Plasma serine protease inhibitor	PE<C	Tri-2
Mol Cell Proteomics 2013	P05154	0	SERPINA5	Plasma serine protease inhibitor	PE<C	Tri-2
J Proteome Res. 2010	P05155	1	SERPING1	Plasma protease C1 inhibitor	PE<C	Tri-1
PLOS One 2019	P05155	1	SERPING1	Plasma protease C1 inhibitor	PE<C	Tri-3
Genomics Proteomics Bioinformatics. 2013	P05155	1	SERPING1	Plasma protease C1 inhibitor	Only in PE	term
BJOG 2009	P05155	0	SERPING1	Plasma protease C1 inhibitor	PE<C	Tri-3
Mol Cell Proteomics 2013	P05160	1	F13B	Coagulation factor XIII B chain	PE<C	Tri-2
Cell Physiol Biochem. 2015	P05160	0	F13B	Coagulation factor XIII B chain	PE<C	term
Proteomics. 2016	P05543	1	THBG	Thyroxine-binding globulin	PE<C	Tri-2
Mol Cell Proteomics 2013	P05543	1	SERPINA7	Thyroxine-binding globulin	PE<C	Tri-2
Genomics Proteomics Bioinformatics. 2013	P05543	0	SERPINA7	Thyroxine-binding globulin	Only in PE	term
Proteomics. 2016	P05546	1	HEP2	Heparin cofactor 2	PE<C	Tri-2
Mol Cell Proteomics 2013	P05546	1	SERPIND1	Heparin cofactor 2	PE<C	Tri-2
PLOS One 2019	P05546	0	SERPIND1	Heparin cofactor 2	PE<C	Tri-3
Mol Cell Proteomics 2013	P06276	1	BCHE	Cholinesterase	PE<C	Tri-2
J Proteome Res. 2010	P06276	0	BCHE	Cholinesterase	PE>C	Tri-3
Proteomics. 2016	P06396	1	GELS	Gelsolin	PE<C	Tri-2
Proteomics. 2009	P06396	1	GSN	Gelsolin	PE>C	Tri-2
Genomics Proteomics Bioinformatics. 2013	P06396	1	GSN	Gelsolin	PE>C	term
J Proteomics. 2010	P06396	0	GSN	Isoform 2 of Gelsolin precursor	PE<C	Tri-3	PE/PE+IUGR
Proteomics Clin Appl. 2019	P06703	1	S100A6	Protein S100-A6	PE<C	Tri-2	early PE + late PE
Proteomics. 2016	P06703	0	S10A6	Protein S100-A6	PE<C	Tri-2
Proteomics. 2016	P06733	1	ENOA	Alpha-enolase	PE<C	Tri-2
Mol Cell Proteomics 2013	P06733	0	ENO1	Alpha-enolase	PE>C	Tri-2
Proteomics. 2016	P07358	1	CO8B	Complement component C8 beta chain	PE<C	Tri-2
Mol Cell Proteomics 2013	P07358	1	C8B	Complement component C8 beta chain	PE<C	Tri-2
J Obstet Gynaecol Res. 2016	P07358	1	C8B	Complement component C8 beta chain	PE>C	Tri-3
Placenta 2011	P07358	1	C8B	Complement component C8 beta chain	PE>C	Tri-3
J Proteomics. 2010	P07358	0	C8B	Complement component C8 beta chain precursor	PE<C	Tri-3	PE
Mol Cell Proteomics 2013	P07360	1	C8G	Complement component C8 gamma chain	PE<C	Tri-2
J Proteomics. 2010	P07360	0	C8G	Complement component C8 gamma chain precursor	PE<C	Tri-3	PE
PLoS One. 2017	P07478	1	PRSS2	Trypsin-2	PE>C	early Tri-2
Mol Cell Proteomics 2013	P07478	0	PRSS2	Trypsin-2	PE<C	Tri-2
Proteomics. 2016	P07737	1	PFN1	Profilin-1	PE>C	Tri-2
J Proteome Res. 2010	P07737	0	PFN1	Profilin-1	PE<C	Tri-3
Mol Cell Proteomics 2013	P07996	1	THBS1	Thrombospondin-1	PE>C	Tri-2
PLOS One 2019	P07996	1	THBS1	Thrombospondin-1	PE>C	Tri-3
J Obstet Gynaecol Res. 2016	P07996	0	THBS1	Thrombospondin-1	Only in C	Tri-3
J Proteome Res. 2010	P08185	1	SERPINA6	Corticosteroid-binding globulin	PE>C	Tri-1
Mol Cell Proteomics 2013	P08185	1	SERPINA6	Corticosteroid-binding globulin	PE<C	Tri-2
J Proteomics. 2010	P08185	0	SERPINA6	Corticosteroid-binding globulin precursor	PE<C	Tri-3	PE/PE+IUGR
Proteomics. 2016	P08294	1	SOD3	Extracellular superoxide dismutase [Cu-Zn]	PE>C	Tri-2
Mol Cell Proteomics 2013	P08294	0	SOD3	Extracellular superoxide dismutase [Cu-Zn]	PE>C	Tri-2
PLoS One. 2019	P08476	1	INHBA	Inhibin beta A chain	PE>C	early/late Tri-2
PLOS One 2019	P08476	0	INHBA	Inhibin beta A chain	PE>C	Tri-3
PLOS One 2019	P08514	1	ITGA2B	Integrin alpha-IIb	PE>C	Tri-1	early PE
PLoS One. 2019	P08514	1	ITGA2B	Integrin alpha-Iib	PE>C	early Tri-2	early PE
PLoS One. 2017	P08514	1	ITGA2B	Integrin alpha-IIb: beta-3 complex	PE>C	early Tri-2
PLOS One 2019	P08514	0	ITGA2B	Integrin alpha-IIb	PE>C	Tri-3	early PE
Front. Immunol. 2018	P08571	1	CD14	Monocyte differentiation antigen CD14	PE>C	Tri-1	term
Proteomics. 2016	P08571	0	CD14	Monocyte differentiation antigen CD14	PE<C	Tri-2
Front. Immunol. 2018	P08603	1	CFH	Complement factor H	PE<C	Tri-1	Pre-term
J Obstet Gynaecol Res. 2016	P08603	1	CFH	Complement factor H	PE>C	Tri-3
Genomics Proteomics Bioinformatics. 2013	P08603	1	CFH	Complement factor H	PE<C	term
Placenta 2011	P08603	0	CFH	Complement factor H	PE>C	Tri-3
PLoS One. 2019	P08684	1	CYP3A4	Cytochrome P450 3A4	PE<C	early Tri-2
PLoS One. 2017	P08684	0	CYP3A4	Cytochrome P450 3A4	PE<C	early Tri-2
J Proteome Res. 2010	P08697	1	SERPINF2	Alpha-2-antiplasmin	PE<C	Tri-1
Proteomics. 2016	P08697	1	A2AP	Alpha-2-antiplasmin	PE<C	Tri-2
J Hypertens. 2019	P08697	1	SERPINF2	Alpha-2-antiplasmin	PE>C	Tri-2	early severe PE
PLOS One 2019	P08697	0	SERPINF2	Alpha-2-antiplasmin	PE<C	Tri-3
Proteomics. 2016	P08833	1	IGFBP1	Insulin-like growth factor-binding protein 1	PE>C	Tri-2
PLOS One 2017	P08833	0	IGFBP1	Insulin-like growth factor-binding protein 1	PE>C	Tri-3
PLoS One. 2019	P09211	1	GSTP1	Glutathione S-transferase P	PE<C	early Tri-2
PLoS One. 2017	P09211	1	GSTP1	Glutathione S-transferase P	PE<C	early Tri-2
Mol Cell Proteomics 2013	P09211	0	GSTP1	Glutathione S-transferase P	PE>C	Tri-2
PLOS One 2019	P09237	1	MMP7	Matrilysin	PE>C	Tri-1
PLOS One 2017	P09237	1	MMP7	Matrilysin	PE>C	Tri-1	late PE
PLoS One. 2019	P09237	1	MMP7	Matrilysin	PE>C	early Tri-2
PLoS One. 2017	P09237	0	MMP7	Matrilysin	PE>C	early/late Tri-2
PLoS One. 2019	P09429	1	HMG1	High mobility group protein B1	PE>C	early Tri-2
PLoS One. 2017	P09429	0	HMGB1	High mobility group protein box 1	PE>C	early Tri-2
Proteomics. 2016	P09871	1	C1S	Complement C1s subcomponent	PE>C	Tri-2	¿??
BJOG 2009	P09871	0	C1S	Complement C1s	PE>C	Tri-3
Front. Immunol. 2018	P0C0L4	1	C4A	Complement C4-A	PE>C	Tri-1	Pre-term
J Cell Biochem. 2017	P0C0L4	1	C4A	Complement C4-A	PE>C	Tri-3
J Obstet Gynaecol Res. 2016	P0C0L4	1	C4A	Complement C4-A	Only in C	Tri-3
J Proteomics. 2010	P0C0L4	0	C4A	Complement component 4A	PE<C	Tri-3	PE/PE+IUGR
PLoS One. 2017	P0C0L5	1	C4B	Complement C4b	PE<C	early Tri-2
Mol Cell Proteomics 2013	P0C0L5	1	C4B	Complement C4-B	PE<C	Tri-2
J Obstet Gynaecol Res. 2016	P0C0L5	1	C4B	Complement C4-B	PE<C	Tri-3
BJOG 2009	P0C0L5	0	C4B	Complement C4B	PE<C	Tri-3
PLoS One. 2019	P0C0S5	0	H2AZ1	Histone H2A.Z	PE>C	late Tri-2
Proteomics. 2016	P0DJI8	1	SAA1	Serum amyloid A-1 protein	PE>C	Tri-2
Hypertens. Pregnancy 2019	P0DJI8	0	SAA1	Serum amyloid A-1 protein	PE<C	Tri-3
Proteomics. 2016	P0DJI9	1	SAA2	Serum amyloid A-2 protein	PE>C	Tri-2
Hypertens. Pregnancy 2019	P0DJI9	1	SAA2	Serum amyloid A-2 protein	PE<C	Tri-3
J Obstet Gynaecol Res. 2016	P0DJI9	1	SAA2	Serum amyloid A-2 protein	Only in C	Tri-3
Placenta 2011	P0DJI9	1	SAA2	Serum amyloid A-2 protein	PE<C	Tri-3
J Proteomics. 2010	P0DJI9	0	SAA2	Serum amyloid A protein precursor	PE>C	Tri-3	PE
J Obstet Gynaecol Res. 2016	P0DML2	1	CSH1	Chorionic somatomammotropin hormone 1	Only PE	Tri-3
Placenta 2011	P0DML2	1	CSH1	Chorionic somatomammotropin hormone 1	PE>C	Tri-3
J Proteome Res. 2010	P0DML2	0	CSH1	Chorionic somatomammotropin hormone	PE<C	Tri-3
Front. Immunol. 2018	P10643	1	C7	Complement component C7	PE<C	Tri-1	Pre-term
Front. Immunol. 2018	P10643	1	C7	Complement component C7	PE<C	Tri-1	term
Genomics Proteomics Bioinformatics. 2013	P10643	1	C7	Complement component C7	PE>C	term
BJOG 2009	P10643	1	C7	Complement C7	PE>C	Tri-3
J Proteomics. 2010	P10643	0	C7	Complement component C7 precursor	PE<C	Tri-3	PE
J Biomed Biotechnol. 2012	P10909	1	CLU	Clusterin isoform 2	PE>C	Tri-1	¿??
Mol Cell Proteomics 2013	P10909	1	CLU	Clusterin	PE>C	Tri-2
Proteomics. 2009	P10909	1	CLU	Clusterin	PE>C	Tri-2
Reprod Sci. 2012	P10909	1	CLU	Clusterin	PE>C (SGA+PE)	Tri-2	PE+SGA
J Obstet Gynaecol Res. 2016	P10909	1	CLU	Clusterin	PE>C	Tri-3
Taiwan J Obstet Gynecol. 2015	P10909	1	CLU	Clusterin	PE>C	Tri-3
Placenta 2011	P10909	1	CLU	Clusterin	PE>C	Tri-3
BJOG 2009	P10909	1	CLU	Clusterin	PE>C	Tri-3
Proteomics. 2004	P10909	1	CLU	Clusterin	PE>C	Tri-3	¿??
J Proteomics. 2010	P10909	0	CLU	clusterin isoform 1	PE>C	Tri-3	PE
Proteomics. 2016	P10909-2	0	CLUS	Isoform 2 of Clusterin	PE<C	Tri-2
Proteomics. 2016	P11226	1	MBL2	Mannose-binding protein C	PE<C	Tri-2
Mol Cell Proteomics 2013	P11226	1	MBL2	Mannose-binding protein C	PE<C	Tri-2
Cell Physiol Biochem. 2015	P11226	0	MBL2	Mannose-binding protein C	PE<C	term
J Hypertens. 2019	P11464	1	PSG1	Pregnancy-specific beta-1-glycoprotein 1	PE<C	Tri-2
J Proteome Res. 2010	P11464	1	PSG1	Pregnancy-specific beta-1-glycoprotein	PE<C	Tri-3
BJOG 2009	P11464	1	PSG1	Pregnancy-specific B-1 glycoprotein 1	PE>C	Tri-3
J Proteomics. 2010	P11464	0	PSG1	Isoform 1 of Pregnancy-specific beta-1-glycoprotein 1 precursor	PE<C	Tri-3	PE / PE+IUGR
Proteomics. 2016	P11464-4	0	PSG1	Isoform 4 of Pregnancy-specific beta-1-glycoprotein 1	PE<C	Tri-2
Proteomics. 2016	P11465	1	PSG2	Pregnancy-specific beta-1-glycoprotein 2	PE<C	Tri-2
Mol Cell Proteomics 2013	P11465	0	PSG2	Pregnancy-specific beta-1-glycoprotein 2	PE>C	Tri-2
PLOS One 2019	P12259	1	F5	Coagulation factor V	PE>C	Tri-3
BJOG 2009	P12259	1	F5	Coagulation factor V	PE>C	Tri-3
Int J Mol Sci. 2019	P12259	0	F5	Coagulation factor V	PE > C	Tri-3	PE
PLoS One. 2019	P12268	1	IMPDH2	Inosine-5'-monophosphate dehydrogenase 2	PE>C	early Tri-2
PLOS One 2019	P12268	0	IMPDH2	Inosine-5'-monophosphate dehydrogenase 2	PE>C	Tri-3
PLoS One. 2019	P12830	1	CDH1	Cadherin-1	PE>C	late Tri-2
PLOS One 2019	P12830	0	CDH1	Cadherin-1	PE>C	Tri-3
PLoS One. 2019	P13497	1	BMP1	Bone morphogenetic protein 1	PE>C	early Tri-2
PLoS One. 2017	P13497	0	BMP1	Bone morphogenetic protein 1	PE>C	early Tri-2
Proteomics. 2009	P13671	1	C6	Complement component 6	PE<C	Tri-2	early PE (PE / PE+SGA)
Genomics Proteomics Bioinformatics. 2013	P13671	1	C6	Complement component C6	Only in C	term
BJOG 2009	P13671	0	C6	Complement C6	PE>C	Tri-3
J Proteome Res. 2010	P13796	1	LCP1	Plastin-2	PE<C	Tri-1
J Proteome Res. 2010	P13796	0	LCP1	Plastin-2	PE<C	Tri-3
PLoS One. 2019	P14543	1	NID1	Nidogen-1	PE>C	late Tri-2
PLOS One 2019	P14543	1	NID1	Nidogen-1	PE>C	Tri-3
PLOS One 2017	P14543	0	NID1	Nidogen-1	PE>C	Tri-3
Proteomics. 2016	P15169	1	CBPN	Carboxypeptidase N catalytic chain	PE<C	Tri-2
Mol Cell Proteomics 2013	P15169	1	CPN1	Carboxypeptidase N catalytic chain	PE>C	Tri-2
BJOG 2009	P15169	0	CPN1	Carboxypeptidase N catalytic chain	PE>C	Tri-3
PLoS One. 2019	P15692	1	VEGFA	Vascular endothelial growth factor A	PE<C	early/late Tri-2
PLoS One. 2017	P15692	1	VEGFA	Vascular endothelial growth factor A, isoform 121	PE<C	early Tri-2
PLOS One 2019	P15692	0	VEGFA	Vascular endothelial growth factor A	PE<C	Tri-3
PLoS One. 2019	P16035	1	TIMP2	Metalloproteinase inhibitor 2	PE>C	early Tri-2
PLOS One 2019	P16035	0	TIMP2	Metalloproteinase inhibitor 2	PE>C	Tri-3
PLoS One. 2017	P17612	1	PRKACA	cAMP-dependent protein kinase catalytic subunit alpha	PE<C	early Tri-2
PLOS One 2019	P17612	0	PRKACA	cAMP-dependent protein kinase catalytic subunit alpha	PE>C	Tri-3
Hypertension 2013	P17813	1	ENG	Endoglin	PE>C (¿???)	Tri-2	¿??
Hypertens. Pregnancy 2019	P17813	1	ENG	Endoglin	PE>C	Tri-3
J Proteome Res. 2010	P17813	1	ENG	Endoglin (*)	PE>C	Tri-3
BJOG 2009	P17813	1	ENG	Endoglin	PE>C	Tri-3
Int J Mol Sci. 2019	P17813	0	ENG	Endoglin	PE > C	Tri-3	PE
Mol Cell Proteomics 2013	P18065	1	IGFBP2	Insulin-like growth factor-binding protein 2	PE<C	Tri-2
Hypertens. Pregnancy 2019	P18065	1	IGFBP2	Insulin-like growth factor-binding protein 2	PE>C	Tri-3
J Proteome Res. 2010	P18065	0	IGFBP2	Insulin-like growth factor-binding protein 2 (*)	PE>C	Tri-3
Mol Cell Proteomics 2013	P18206	1	VCL	Vinculin	PE>C	Tri-2
J Proteome Res. 2010	P18206	0	VCL	Vinculin	PE<C	Tri-3
Proteomics. 2016	P18206-2	0	VCL	Isoform 1 of Vinculin	PE>C	Tri-2
PLoS One. 2019	P18428	1	LBP	Lipopolysaccharide-binding protein	PE<C	late Tri-2
PLOS One 2019	P18428	1	LBP	Lipopolysaccharide-binding protein	PE<C	Tri-3
J Proteome Res. 2010	P18428	0	LBP	Lipopolysaccharide-binding protein	PE<C	Tri-3
BJOG 2009	P19823	1	ITIH2	Inter-alpha inhibitor H2	PE>C	Tri-3
J Proteomics. 2010	P19823	0	ITIH2	Inter-alpha (Globulin) inhibitor H2	PE>C	Tri-3	PE
Proteomics. 2016	P19827	1	ITIH1	Inter-alpha-trypsin inhibitor heavy chain H1	PE<C	Tri-2
BJOG 2009	P19827	0	ITIH1	Inter-alpha inhibitor H1	PE>C	Tri-3
J Proteome Res. 2010	P20742	1	PZP	Pregnancy zone protein (*)	PE>C	Tri-1
Mol Cell Proteomics 2013	P20742	1	PZP	Pregnancy zone protein	PE>C	Tri-2
Placenta 2011	P20742	1	PZP	Pregnancy zone protein	PE<C	Tri-3
J Proteome Res. 2010	P20742	1	PZP	Pregnancy zone protein	PE<C	Tri-3
J Proteomics. 2010	P20742	0	PZP	Pregnancy zone protein precursor	PE<C	Tri-3	PE/PE+IUGR
Cell Physiol Biochem. 2015	P20851	1	C4BPB	C4b-binding protein beta chain	PE>C	term	term PE
J Proteome Res. 2010	P20851	0	C4BPB	C4b-binding protein beta chain (*)	PE>C	Tri-3
Mol Cell Proteomics 2013	P21333	1	FLNA	Filamin-A	PE>C	Tri-2
J Proteome Res. 2010	P21333	0	FLNA	Filamin-A (*)	PE<C	Tri-3
Proteomics. 2016	P22352	1	GPX3	Glutathione peroxidase 3	PE<C	Tri-2
J Cell Biochem. 2017	P22352	1	GPX3	Glutathione peroxidase 3	PE>C	Tri-3
Placenta 2011	P22352	1	GPX3	Glutathione peroxidase 3	PE<C	Tri-3
J Proteomics. 2010	P22352	0	GPX3	Glutathione peroxidase 3 precursor	PE<C	Tri-3	PE
Proteomics. 2016	P23142	1	FBLN1	Fibulin-1	PE<C	Tri-2
Placenta 2011	P23142	0	FBLN1	Fibulin-1	PE>C	Tri-3
Expert Rev Proteomics. 2017	P25311	1	AZGP1	Zinc-alpha-2-glycoprotein	PE<C	Tri-1	early PE
Proteomics. 2016	P25311	0	ZA2G	Zinc-alpha-2-glycoprotein	PE<C	Tri-2
PLoS One. 2019	P26842	1	CD27	CD27 antigen	PE>C	early Tri-2
PLOS One 2019	P26842	0	CD27	CD27 antigen	PE>C	Tri-3
Proteomics. 2016	P27169	1	PON1	Serum paraoxonase/arylesterase 1	PE<C	Tri-2
Cell Physiol Biochem. 2015	P27169	1	PON1	Serum paraoxonase/arylesterase 1	PE<C	term
BJOG 2009	P27169	0	PON1	Paraoxonase 1	PE>C	Tri-3
J Obstet Gynaecol Res. 2016	P27918	1	CFP	Properdin	PE>C	Tri-3
Placenta 2011	P27918	0	CFP	Properdin	PE>C	Tri-3
Proteomics. 2016	P29622	1	KAIN	Kallistatin	PE<C	Tri-2
Mol Cell Proteomics 2013	P29622	0	SERPINA4	Kallistatin	PE<C	Tri-2
Proteomics. 2016	P32119	1	PRDX2	Peroxiredoxin-2	PE<C	Tri-2
BJOG 2009	P32119	0	PRDX2	Peroxiredoxin-2	PE>C	Tri-3
Expert Rev Proteomics. 2017	P35527	1	KRT9	Keratin, type I cytoskeletal 9	PE>C	Tri-1	early PE
J Proteomics. 2010	P35527	0	KRT9	Keratin, type I cytoskeletal 9	PE>C	Tri-3	PE+IUGR
Proteomics. 2016	P35542	1	SAA4	Serum amyloid A-4 protein	PE>C	Tri-2
J Obstet Gynaecol Res. 2016	P35542	1	SAA4	Serum amyloid A-4 protein	PE<C	Tri-3
Placenta 2011	P35542	1	SAA4	Serum amyloid A-4 protein	PE<C	Tri-3
J Proteomics. 2010	P35542	0	SAA4	Serum amyloid A-4 protein precursor	PE>C	Tri-3	PE
PLoS One. 2019	P35613	1	BSG	Basigin	PE>C	early Tri-2
PLOS One 2019	P35613	0	BSG	Basigin	PE>C	Tri-3
Hypertension 2013	P35858	1	IGFALS	Insulin-like growth factor-binding protein complex acid labile subunit	PE>C (¿???)	Tri-2
J Hypertens. 2019	P35858	1	IGFALS	Insulin-like growth factor-binding protein complex acid labile subunit	PE<C	Tri-2
BJOG 2009	P35858	0	IGFALS	Insulin-like growth factor binding protein complex acid labile chain precursor (ALS)	PE>C	Tri-3
PLOS One 2019	P35916	1	FLT4	Vascular endothelial growth factor receptor 3	PE<C	Tri-3
J Proteome Res. 2010	P35916	0	FLT4	Vascular endothelial growth factor receptor 3	PE<C	Tri-3
Front. Immunol. 2018	P36955	1	SERPINF1	Pigment epithelium-derived factor	PE>C	Tri-1	term
Proteomics. 2016	P36955	1	PEDF	Pigment epithelium-derived factor	PE<C	Tri-2
J Obstet Gynaecol Res. 2016	P36955	1	SERPINF1	Pigment epithelium-derived factor	PE>C	Tri-3
Genomics Proteomics Bioinformatics. 2013	P36955	1	SERPINF1	Pigment epithelium-derived factor	PE>C	term
Placenta 2011	P36955	0	SERPINF1	Pigment epithelium-derived factor	PE>C	Tri-3
Proteomics. 2016	P37802	1	TAGLN2	Transgelin-2	PE>C	Tri-2
Mol Cell Proteomics 2013	P37802	1	TAGLN2	Transgelin-2	PE>C	Tri-2
J Proteome Res. 2010	P37802	0	TAGLN2	Transgelin-2	PE<C	Tri-3
PLoS One. 2019	P39900	1	MMP12	Macrophage metalloelastase	PE<C	early/late Tri-2
PLOS One 2019	P39900	0	MMP12	Macrophage metalloelastase	PE<C	Tri-3
Proteomics. 2016	P43652	1	AFAM	Afamin	PE<C	Tri-2
Mol Cell Proteomics 2013	P43652	1	AFM	Afamin	PE>C	Tri-2
Cell Physiol Biochem. 2015	P43652	1	AFM	Afamin	PE<C	term
BJOG 2009	P43652	1	AFM	Afamin precursor (Alpha-albumin)	PE<C	Tri-3
J Proteomics. 2010	P43652	0	AFM	Afamin precursor	PE<C	Tri-3	PE
PLoS One. 2019	P48061	1	SDF1	Stromal cell-derived factor 1	PE>C	late Tri-2
PLOS One 2019	P48061	0	SDF1	Stromal cell-derived factor 1	PE>C	Tri-3
PLoS One. 2019	P49336	1	CDK8	Cyclin-dependent kinase 8	PE>C	early Tri-2
PLoS One. 2017	P49336	0	CDK8	Cyclin-dependent kinase 8:Cyclin-C complex	PE>C	early/late Tri-2
PLoS One. 2019	P49763	1	PlGF	Placenta growth factor	PE<C	early/late Tri-2
Hypertension 2013	P49763	1	PGF	Placenta growth factor	PE<C (¿???)	Tri-2
PLOS One 2019	P49763	1	PlGF	Placenta growth factor	PE<C	Tri-3
PLOS One 2017	P49763	0	PlGF	Placenta growth factor	PE<C	Tri-3
Mol Cell Proteomics 2013	P49908	1	SEPP1	Selenoprotein P	PE>C	Tri-2
Hypertension 2013	P49908	0	SELENOP	Selenoprotein P	PE<C (¿???)	Tri-2
Proteomics. 2016	P51884	1	LUM	Lumican	PE<C	Tri-2
J Obstet Gynaecol Res. 2016	P51884	1	LUM	Lumican	Only PE	Tri-3
Genomics Proteomics Bioinformatics. 2013	P51884	1	LUM	Lumican	PE<C	term
J Proteomics. 2010	P51884	0	LUM	Lumican precursor	PE>C	Tri-3	PE
PLoS One. 2019	P52823	1	STC1	Stanniocalcin-1	PE>C	late Tri-2
PLOS One 2019	P52823	0	STC1	Stanniocalcin-1	PE>C	Tri-3
J Proteome Res. 2010	P55058	1	PLTP	Phospholipid transfer protein	PE<C	Tri-1
Int J Mol Sci. 2019	P55058	0	PLTP	Phospholipid transfer protein	PE > C	Tri-3	PE
J Obstet Gynaecol Res. 2016	P61626	1	LYZ	Lysozyme C	PE>C	Tri-3
Placenta 2011	P61626	0	LYZ	Lysozyme C	PE>C	Tri-3
PLoS One. 2019	P62826	1	RAN	GTP-binding nuclear protein Ran	PE>C	early Tri-2
PLoS One. 2017	P62826	0	RAN	GTP-binding nuclear protein Ran	PE>C	early/late Tri-2
PLoS One. 2019	P63098	1	PPP3R1	Calcineurin subunit B type 1	PE>C	early Tri-2
PLOS One 2019	P63098	0	PPP3R1	Calcineurin subunit B type 1	PE>C	Tri-3
Proteomics. 2016	P63104	1	YWHAZ	14-3-3 protein zeta/delta	PE>C	Tri-2
Mol Cell Proteomics 2013	P63104	0	YWHAZ	14-3-3 protein zeta/delta	PE>C	Tri-2
Mol Cell Proteomics 2013	P67936	1	TPM4	Tropomyosin alpha-4 chain	PE>C	Tri-2
J Proteome Res. 2010	P67936	0	TPM4	Tropomyosin alpha-4 chain (*)	PE<C	Tri-3
Proteomics. 2016	P68871	1	HBB	Hemoglobin subunit beta	PE>C	Tri-2
J Proteomics. 2010	P68871	0	HBB	Hemoglobin subunit beta	PE>C	Tri-3	PE/PE+IUGR
Proteomics. 2016	P69905	1	HBA1	Hemoglobin subunit alpha	PE>C	Tri-2
Genomics Proteomics Bioinformatics. 2013	P69905	1	HBA1	Hemoglobin subunit alpha	Only in PE	term	term PE
Placenta 2011	P69905	0	HBA1	Hemoglobin subunit alpha	PE<C	Tri-3
Proteomics. 2016	Q00887	1	PSG9	Pregnancy-specific beta-1-glycoprotein 9	PE<C	Tri-2
Mol Cell Proteomics 2013	Q00887	1	PSG9	Pregnancy-specific beta-1-glycoprotein 9	PE>C	Tri-2
J Proteomics. 2010	Q00887	0	PSG9	Pregnancy-specific beta-1-glycoprotein 9 precursor	PE<C	Tri-3	PE
Proteomics. 2016	Q00888	1	PSG4	Pregnancy-specific beta-1-glycoprotein 4	PE<C	Tri-2
Placenta 2011	Q00888	0	PSG4	Pregnancy-specific beta-1-glycoprotein 4	PE>C	Tri-3
PLoS One. 2019	Q01638	1	IL1RL1	Interleukin-1 receptor-like 1	PE>C	early/late Tri-2
PLOS One 2019	Q01638	0	IL1RL1	Interleukin-1 receptor-like 1	PE>C	Tri-3
PLoS One. 2019	Q02763	1	TEK	Angiopoietin-1 receptor	PE<C	late Tri-2
PLOS One 2019	Q02763	0	TEK	Angiopoietin-1 receptor	PE<C	Tri-3
Proteomics. 2016	Q03591	1	FHR1	Complement factor H-related protein 1	PE<C	Tri-2
J Obstet Gynaecol Res. 2016	Q03591	1	CFHR1	Complement factor H-related protein 1	PE>C	Tri-3
Placenta 2011	Q03591	1	CFHR1	Complement factor H-related protein 1	PE>C	Tri-3
Placenta 2011	Q03591	0	CFHR1	Complement factor H-related protein 1	PE<C	Tri-3
J Proteome Res. 2010	Q04756	1	HGFAC	Hepatocyte growth factor activator	PE<C	Tri-1
Proteomics. 2016	Q04756	1	HGFA	Hepatocyte growth factor activator	PE<C	Tri-2
Mol Cell Proteomics 2013	Q04756	0	HGFAC	Hepatocyte growth factor activator	PE<C	Tri-2
Mol Cell Proteomics 2013	Q06033	1	ITIH3	Inter-alpha-trypsin inhibitor heavy chain H3	PE>C	Tri-2
Genomics Proteomics Bioinformatics. 2013	Q06033	1	ITIH3	Inter-alpha-trypsin inhibitor heavy chain H3	Only in PE	term
J Proteomics. 2010	Q06033	0	ITIH3	Isoform 2 of Inter-alpha-trypsin inhibitor heavy chain H3 precursor	PE>C	Tri-3	PE
J Proteome Res. 2010	Q08380	1	LGALS3BP	Galectin-3-binding protein	PE>C	Tri-1
Placenta 2011	Q08380	0	LGALS3BP	Galectin-3-binding protein	PE>C	Tri-3
PLoS One. 2019	Q08752	1	PPID	Peptidyl-prolyl cis-trans isomerase D	PE>C	early Tri-2
PLoS One. 2017	Q08752	0	PPID	Peptidyl-prolyl cis-trans isomerase D	PE>C	early/late Tri-2	mild/severe PE
Proteomics. 2016	Q13219	1	PAPP1	Pappalysin-1	PE<C	Tri-2
Hypertens. Pregnancy 2019	Q13219	1	PAPPA	Pappalysin-1	PE>C	Tri-3
BJOG 2009	Q13219	0	PAPPA	PAPP-A	PE>C	Tri-3
PLoS One. 2019	Q14112	1	NID2	Nidogen-2	PE>C	late Tri-2
PLOS One 2019	Q14112	0	NID2	Nidogen-2	PE>C	Tri-3
Proteomics. 2016	Q14520	1	HABP2	Hyaluronan-binding protein 2	PE<C	Tri-2
Mol Cell Proteomics 2013	Q14520	1	HABP2	Hyaluronan-binding protein 2	PE<C	Tri-2
Placenta 2011	Q14520	0	HABP2	Hyaluronan-binding protein 2	PE>C	Tri-3
Front. Immunol. 2018	Q14624	1	ITIH4	Inter-alpha-trypsin inhibitor heavy chain H4	PE<C	Tri-1	term
Mol Cell Proteomics 2013	Q14624	1	ITIH4	Inter-alpha-trypsin inhibitor heavy chain H4	PE>C	Tri-2
J Proteomics. 2010	Q14624	0	ITIH4	Isoform 1 of Inter-alpha-trypsin inhibitor heavy chain H4 precursor	PE>C	Tri-3	PE
Proteomics. 2016	Q14624-2	0	ITIH4	Isoform 2 of Inter-alpha-trypsin inhibitor heavy chain H4	PE>C	Tri-2
PLoS One. 2019	Q14982	1	OBCAM	Opioid-binding protein/cell adhesion molecule	PE>C	early Tri-2
PLOS One 2019	Q14982	0	OBCAM	Opioid-binding protein/cell adhesion molecule	PE>C	Tri-3
PLoS One. 2019	Q15485	1	FCN2	Ficolin-2	PE<C	early/late Tri-2
Hypertens. Pregnancy 2019	Q15485	1	FCN2	Ficolin-2	PE<C	Tri-3
PLOS One 2019	Q15485	1	FCN2	Ficolin-2	PE<C	Tri-3
Clin Chem. 2007	Q15485	0	FCN2	Ficolin-2	PE<C	Tri-3
Proteomics. 2016	Q16557	1	PSG3	Pregnancy-specific beta-1-glycoprotein 3	PE<C	Tri-2
Placenta 2011	Q16557	0	PSG3	Pregnancy-specific beta-1-glycoprotein 3	PE>C	Tri-3
J Proteome Res. 2010	Q16610	1	ECM1	Extracellular matrix protein 1	PE<C	Tri-1
Hypertension 2013	Q16610	1	ECM1	Extracellular matrix protein 1	PE>C (¿???)	Tri-2
BJOG 2009	Q16610	0	ECM1	Extracellular matrix protein 1	PE<C	Tri-3
Proteomics. 2016	Q16610-4	0	ECM1	Isoform 4 of Extracellular matrix protein 1	PE<C	Tri-2
Proteomics. 2016	Q8WZ42	1	TTN	Titin	PE>C	Tri-2
J Cell Biochem. 2017	Q8WZ42	0	TTN	Titin	PE>C	Tri-3
Mol Cell Proteomics 2013	Q96PD5	1	PGLYRP2	N-acetylmuramoyl-L-alanine amidase	PE<C	Tri-2
Genomics Proteomics Bioinformatics. 2013	Q96PD5	0	PGLYRP2	N-acetylmuramoyl-L-alanine amidase	Only in PE	term
Proteomics. 2016	Q96PD5-2	0	PGRP2	Isoform 2 of N-acetylmuramoyl-L-alanine amidase	PE<C	Tri-2
PLoS One. 2019	Q99983	1	OMD	Osteomodulin	PE>C	late Tri-2
PLOS One 2019	Q99983	0	OMD	Osteomodulin	PE>C	Tri-3
Hypertens. Pregnancy 2019	Q9BXP8	1	PAPPA2	Pappalysin-2	PE>C	Tri-3
J Proteome Res. 2010	Q9BXP8	0	PAPPA2	Pappalysin-2 (*)	PE>C	Tri-3
Mol Cell Proteomics 2013	Q9H299	1	SH3BGRL3	SH3 domain-binding glutamic acid-rich-like protein 3	PE>C	Tri-2
J Proteome Res. 2010	Q9H299	0	SH3BGRL3	SH3 domain-binding glutamic acid-rich-like protein 3	PE<C	Tri-3
PLoS One. 2019	Q9P0G3	1	KLK14	Kallikrein-14	PE>C	early Tri-2
PLOS One 2019	Q9P0G3	0	KLK14	Kallikrein-14	PE>C	Tri-3
PLoS One. 2019	Q9UK85	1	DKKL1	Dickkopf-like protein 1	PE>C	early Tri-2
PLOS One 2019	Q9UK85	0	DKKL1	Dickkopf-like protein 1	PE>C	Tri-3
Hypertens. Pregnancy 2019	Q9UQ72	1	PSG11	Pregnancy-specific beta-1-glycoprotein 11	PE>C	Tri-3
BJOG 2009	Q9UQ72	0	PSG11	Pregnancy-specific B-1 glycoprotein 11	PE>C	Tri-3
Mol Cell Proteomics 2013	Q9Y490	1	TLN1	Talin-1	PE>C	Tri-2
J Proteome Res. 2010	Q9Y490	0	TLN1	Talin-1 (*)	PE<C	Tri-3
Proteomics. 2016	Q9Y6R7	1	FCGBP	IgGFc-binding protein	PE>C	Tri-2
Mol Cell Proteomics 2013	Q9Y6R7	0	FCGBP	IgGFc-binding protein	PE<C	Tri-2

## Sheet: n>2
article	Accession		Num. of times reported	Gene name	Protein name	regulation	sample collection(1)	sample collection(2)
Front. Immunol. 2018	A2RTY6	1		ITIH2	Inter-alpha (globulin) inhibitor H2	PE>C	Tri-1	term
Proteomics. 2016	A2RTY6	1		A2RTY6	Inter-alpha (Globulin) inhibitor H2	PE<C	Tri-2
J Obstet Gynaecol Res. 2016	A2RTY6	0	3	ITIH2	Inter-alpha	PE<C	Tri-3
PLoS One. 2019	O43699	1		SIGLEC6	Sialic acid-binding Ig-like lectin 6	PE>C	early/late Tri-2
PLOS One 2019	O43699	1		SIGLEC6	Sialic acid-binding Ig-like lectin 6	PE>C	Tri-3
PLOS One 2017	O43699	0	3	SIGLEC6	Sialic acid-binding Ig-like lectin 6	PE>C	Tri-3
Expert Rev Proteomics. 2017	O43866	1		CD5L	CD5 antigen-like	PE>C	Tri-1	early PE
Proteomics. 2016	O43866	1		CD5L	CD5 antigen-like	PE>C	Tri-2
Mol Cell Proteomics 2013	O43866	0	3	CD5L	CD5 antigen-like	PE<C	Tri-2
Proteomics. 2016	O75636	1		FCN3	Ficolin-3	PE<C	Tri-2
PLOS One 2019	O75636	1		FCN3	Ficolin-3	PE<C	Tri-3
Clin Chem. 2007	O75636	0	3	FCN3	Ficolin-3	PE<C	Tri-3	early PE
Front. Immunol. 2018	P00450	1		CP	Ceruloplasmin	PE<C	Tri-1	term
J Obstet Gynaecol Res. 2016	P00450	1		CP	Ceruloplasmin	PE>C	Tri-3
Cell Physiol Biochem. 2015	P00450	1		CP	Ceruloplasmin	PE>C	term
Placenta 2011	P00450	1		CP	Ceruloplasmin	PE>C	Tri-3
J Proteomics. 2010	P00450	0	5	CP	Ceruloplasmin precursor	PE<C	Tri-3	PE
PLoS One. 2019	P00734	1		F2	Prothrombin	PE>C	early Tri-2
Proteomics. 2016	P00734	1		THRB	Prothrombin	PE<C	Tri-2
Genomics Proteomics Bioinformatics. 2013	P00734	0	3	F2	Prothrombin	Only in C	term
Expert Rev Proteomics. 2017	P00738	1		HP	Haptoglobin	PE<C	Tri-1	early PE
Proteomics. 2016	P00738	1		HP	Haptoglobin	PE>C	Tri-2
J Proteome Res. 2017	P00738	1		HP	Haptoglobin	PE<C	term
Taiwan J Obstet Gynecol. 2015	P00738	1		HP	Haptoglobin	PE>C	Tri-3
J Proteomics. 2010	P00738	0	5	HP	Haptoglobin precursor	PE>C	Tri-3	PE+IUGR
J Proteome Res. 2010	P00740	1		F9	Coagulation factor IX	PE<C	Tri-1
Mol Cell Proteomics 2013	P00740	1		F9	Coagulation factor IX	PE>C	Tri-2
PLOS One 2019	P00740	0	3	F9	Coagulation factor IX	PE<C	Tri-3
Proteomics. 2016	P00742	1		FA10	Coagulation factor X	PE<C	Tri-2
Mol Cell Proteomics 2013	P00742	1		F10	Coagulation factor X	PE<C	Tri-2
Placenta 2011	P00742	1		F10	Coagulation factor X	PE>C	Tri-3
BJOG 2009	P00742	0	4	F10	Coagulation factor X	PE>C	Tri-3
Front. Immunol. 2018	P00747	1		PLG	Plasminogen	PE<C	Tri-1	Pre-term
Front. Immunol. 2018	P00747	1		PLG	Plasminogen	PE>C	Tri-1	term
Proteomics. 2016	P00747	1		PLMN	Plasminogen	PE<C	Tri-2
Mol Cell Proteomics 2013	P00747	1		PLG	Plasminogen	PE>C	Tri-2
PLOS One 2019	P00747	1		PLG	Angiostatin	PE<C	Tri-3
Placenta 2011	P00747	1		PLG	Plasminogen	PE>C	Tri-3
J Proteomics. 2010	P00747	0	7	PLG	Plasminogen precursor	PE<C	Tri-3	PE
Front. Immunol. 2018	P00751	1		CFB	Complement factor B	PE<C	Tri-1	Pre-term
Expert Rev Proteomics. 2017	P00751	1		CFB	Complement Factor B	PE<C	Tri-1	early PE
PLoS One. 2019	P00751	1		CFB	Complement factor B	PE<C	early Tri-2
PLOS One 2019	P00751	1		CFB	Complement factor B	PE<C	Tri-3
Genomics Proteomics Bioinformatics. 2013	P00751	0	5	CFB	Complement factor B	PE>C	term
Expert Rev Proteomics. 2017	P01009	1		SERPINA1	Alpha-1-antitrypsin	PE>C	Tri-1	early PE
Taiwan J Obstet Gynecol. 2015	P01009	1		SERPINA1	Alpha-1-antitrypsin	PE>C	Tri-3	severe PE
Genomics Proteomics Bioinformatics. 2013	P01009	1		SERPINA1	Alpha-1-antitrypsin	PE<C	term
Placenta 2011	P01009	1		SERPINA1	Alpha-1-antitrypsin	PE>C	Tri-3
J Proteomics. 2010	P01009	0	5	SERPINA1	Isoform 1 of Alpha-1-antitrypsin precursor	PE>C	Tri-3	PE/PE+IUGR
Front. Immunol. 2018	P01011	1		SERPINA3	Alpha-1-antichymotrypsin	PE<C	Tri-1	term
Mol Cell Proteomics 2013	P01011	1		SERPINA3	Alpha-1-antichymotrypsin	PE<C	Tri-2
Proteomics. 2009	P01011	1		SERPINA3	Alpha-1-chymotrypsin	PE>C	Tri-2
J Proteomics. 2010	P01011	0	4	SERPINA3	Alpha-1-antichymotrypsin precursor	PE>C	Tri-3	PE
Front. Immunol. 2018	P01019	1		AGT	Angiotensinogen	PE>C	Tri-1	term
J Biomed Biotechnol. 2012	P01019	1		AGT	Angiotensinogen	PE>C	Tri-1	¿??
Mol Cell Proteomics 2013	P01019	1		AGT	Angiotensinogen	PE<C	Tri-2
Proteomics. 2009	P01019	1		AGT	Angiotensinogen	PE>C	Tri-2
PLOS One 2019	P01019	1		AGT	Angiotensinogen	PE<C	Tri-3
J Proteomics. 2010	P01019	0	6	AGT	Angiotensinogen precursor	PE<C	Tri-3	PE/PE+IUGR
Proteomics. 2016	P01023	1		A2MG	Alpha-2-macroglobulin	PE<C	Tri-2
Mol Cell Proteomics 2013	P01023	1		A2M	Alpha-2-macroglobulin	PE<C	Tri-2	early PE .-Validation for early + late PE
Proteomics. 2009	P01023	1		A2M	Alpha-2-macroglobulin (4)	¿??	Tri-2
Genomics Proteomics Bioinformatics. 2013	P01023	1		A2M	Alpha-2-macroglobulin	PE<C	term
Placenta 2011	P01023	1		A2M	Alpha-2-macroglobulin	PE<C	Tri-3
BJOG 2009	P01023	0	6	A2M	Alpha-2-macroglobulin	PE<C	Tri-3
Proteomics. 2016	P01024	1		CO3	Complement C3	PE<C	Tri-2
Mol Cell Proteomics 2013	P01024	1		C3	Complement C3	PE>C	Tri-2
Proteomics. 2009	P01024	0	3	C3	Complement C3	PE>C	Tri-2
Mol Cell Proteomics 2013	P01034	1		CST3	Cystatin-C	PE<C	Tri-2
PLOS One 2019	P01034	1		CST3	Cystatin-C	PE>C	Tri-3
J Proteome Res. 2010	P01034	0	3	CST3	Cystatin-C	PE>C	Tri-3	(*) contradictory regulation for mild PE.
Front. Immunol. 2018	P01042	1		KNG1	Kininogen-1	PE<C	Tri-1	Pre-term
Mol Cell Proteomics 2013	P01042	1		KNG1	Kininogen-1	PE>C	Tri-2
PLOS One 2019	P01042	1		KNG1	Kininogen-1	PE<C	Tri-3
Ann Clin Biochem. 2016	P01042	1		KNG1	PDA039 peptide from Kininogen-1	PE>C	Tri-3	¿??
Placenta 2011	P01042	1		KNG1	Kininogen-1	PE>C	Tri-3
J Proteomics. 2010	P01042	0		KNG1	Kininogen 1	PE<C	Tri-3	PE
Proteomics. 2016	P01042-2	0	7	KNG1	Isoform LMW of Kininogen-1	PE<C	Tri-2
J Biomed Biotechnol. 2012	P02647	1		APOA1	Apolipoprotein A-I	PE>C	Tri-1	¿??
PLoS One. 2019	P02647	1		APOA1	Apolipoprotein A-I	PE>C	early Tri-2
Proteomics. 2016	P02647	1		APOA1	Apolipoprotein A-I	PE<C	Tri-2
Mol Cell Proteomics 2013	P02647	1		APOA1	Apolipoprotein A-I	PE<C	Tri-2
Proteomics. 2009	P02647	1		APOA1	Apolipoprotein A-I (4)	PE>C	Tri-2
J Proteome Res. 2017	P02647	1		APOA1	Apolipoprotein A-I	PE>C	term	term PE
J Obstet Gynaecol Res. 2016	P02647	1		APOA1	Apolipoprotein A-I	PE>C	Tri-3
Cell Physiol Biochem. 2015	P02647	1		APOA1	Apolipoprotein A-I	PE<C	term
Genomics Proteomics Bioinformatics. 2013	P02647	1		APOA1	Apolipoprotein A-I	Only in C	term
J Proteomics. 2010	P02647	0	10	APOA1	Apolipoprotein A-I precursor	PE>C	Tri-3	PE
Proteomics. 2016	P02649	1		APOE	Apolipoprotein E	PE<C	Tri-2
Proteomics. 2009	P02649	1		APOE	Apolipoprotein E	PE>C	Tri-2
Placenta 2011	P02649	1		APOE	Apolipoprotein E	PE>C	Tri-3
J Proteomics. 2010	P02649	0	4	APOE	Apolipoprotein E precursor	PE>C	Tri-3	PE
J Proteome Res. 2017	P02652	1		APOA2	Apolipoprotein A-II	PE>C	term
J Obstet Gynaecol Res. 2016	P02652	1		APOA2	Apolipoprotein A-II	PE<C	Tri-3
Cell Physiol Biochem. 2015	P02652	1		APOA2	Apolipoprotein A-II	PE<C	term
Placenta 2011	P02652	1		APOA2	Apolipoprotein A-II	PE<C	Tri-3
J Proteomics. 2010	P02652	0	5	APOA2	Apolipoprotein A-II precursor	PE>C	Tri-3	PE
Proteomics. 2016	P02654	1		APOC1	Apolipoprotein C-I	PE>C	Tri-2
J Proteomics. 2010	P02654	1		APOC1	Apolipoprotein C-I precursor	PE>C	Tri-3	PE
Int J Mol Sci. 2019	P02654	0	3	APOC1	Apolipoprotein C-I	PE > C	Tri-3	PE
Proteomics. 2016	P02656	1		APOC3	Apolipoprotein C-III	PE>C	Tri-2
Proteomics. 2009	P02656	1		APOC3	Apolipoprotein C-III	PE<C	Tri-2
J Obstet Gynaecol Res. 2016	P02656	1		APOC3	Apolipoprotein C-III	PE<C	Tri-3
J Proteome Res. 2010	P02656	0	4	APOC3	Apolipoprotein C-III	PE>C	Tri-3
J Proteome Res. 2010	P02671	1		FGA	Fibrinogen alpha chain	PE<C	Tri-1
Proteomics. 2009	P02671	1		FGA	Fibrinogen alpha chain	PE>C	Tri-2
J Cell Biochem. 2017	P02671	1		FGA	Fibrinogen alpha chain	PE>C	Tri-3
Cell Physiol Biochem. 2015	P02671	1		FGA	Fibrinogen alpha chain	PE<C	term
Genomics Proteomics Bioinformatics. 2013	P02671	1		FGA	Fibrinogen alpha chain	Only in PE	term
Placenta 2011	P02671	1		FGA	Fibrinogen alpha chain	PE>C	Tri-3
J Proteomics. 2010	P02671	0	7	FGA	Isoform 2 of Fibrinogen alpha chain precursor	PE>C	Tri-3	PE
J Proteome Res. 2010	P02675	1		FGB	Fibrinogen beta chain	PE<C	Tri-1
Proteomics. 2009	P02675	1		FGB	Fibrinogen, b chain	PE>C	Tri-2
Cell Physiol Biochem. 2015	P02675	1		FGB	Fibrinogen beta chain	PE<C	term
Placenta 2011	P02675	0	4	FGB	Fibrinogen beta chain	PE>C	Tri-3
J Biomed Biotechnol. 2012	P02679	1		FGG	Fibrinogen Fragment D	PE>C	Tri-1	¿??
Mol Cell Proteomics 2013	P02679	1		FGG	Fibrinogen gamma chain	PE>C	Tri-2
Proteomics. 2009	P02679	1		FGG	Fibrinogen gamma chain (4)	PE>C	Tri-2
Placenta 2011	P02679	0	4	FGG	Fibrinogen gamma chain	PE>C	Tri-3
J Proteome Res. 2010	P02741	1		CRP	C-reactive protein	PE>C	Tri-1	severe and mild PE
Proteomics. 2016	P02741	1		CRP	C-reactive protein	PE>C	Tri-2
Mol Cell Proteomics 2013	P02741	1		CRP	C-reactive protein [Cleaved into: C-reactive protein	PE>C	Tri-2
Hypertens. Pregnancy 2019	P02741	1		CRP	C-reactive protein	PE<C	Tri-3	¿??
J Proteome Res. 2010	P02741	1		CRP	C-reactive protein	PE>C	Tri-3
J Proteomics. 2010	P02741	0	6	CRP	C-reactive protein, pentraxin-related	PE>C	Tri-3	PE
J Proteome Res. 2010	P02743	1		APCS	Serum amyloid P-component	PE>C	Tri-1	(*) contradictory regulation for mild PE
Proteomics. 2009	P02743	1		APCS	Serum amyloid P-component	PE<C	Tri-2
J Obstet Gynaecol Res. 2016	P02743	1		APCS	Serum amyloid P-component	PE<C	Tri-3
Genomics Proteomics Bioinformatics. 2013	P02743	1		APCS	Serum amyloid P-component	Only in PE	term
Placenta 2011	P02743	1		APCS	Serum amyloid P-component	PE<C	Tri-3
BJOG 2009	P02743	0	6	APCS	Serum amyloid P-component	PE>C	Tri-3
J Proteome Res. 2010	P02745	1		C1QA	Complement C1q subcomponent subunit A	PE<C	Tri-1
Proteomics. 2016	P02745	1		C1QA	Complement C1q subcomponent subunit A	PE>C	Tri-2
Mol Cell Proteomics 2013	P02745	1		C1QA	Complement C1q subcomponent subunit A	PE<C	Tri-2
J Obstet Gynaecol Res. 2016	P02745	1		C1QA	Complement C1q subcomponent subunit A	Only PE	Tri-3
Placenta 2011	P02745	0	5	C1QA	Complement C1q subcomponent subunit A	PE>C	Tri-3
Front. Immunol. 2018	P02746	1		C1QB	Complement C1q subcomponent subunit B	PE<C	Tri-1	Pre-term
J Proteome Res. 2010	P02746	1		C1QB	Complement C1q subcomponent subunit B	PE<C	Tri-1
Proteomics. 2016	P02746	1		C1QB	Complement C1q subcomponent subunit B	PE>C	Tri-2
Mol Cell Proteomics 2013	P02746	0	4	C1QB	Complement C1q subcomponent subunit B	PE<C	Tri-2
J Proteome Res. 2010	P02747	1		C1QC	Complement C1q subcomponent subunit C	PE<C	Tri-1
Proteomics. 2016	P02747	1		C1QC	Complement C1q subcomponent subunit C	PE>C	Tri-2
Mol Cell Proteomics 2013	P02747	1		C1QC	Complement C1q subcomponent subunit C	PE<C	Tri-2
Proteomics. 2009	P02747	1		C1QC	Complement C1q subcomponent subunit C	PE>C	Tri-2
J Obstet Gynaecol Res. 2016	P02747	1		C1QC	Complement C1q subcomponent subunit C	Only PE	Tri-3
Placenta 2011	P02747	1		C1QC	Complement C1q subcomponent subunit C	PE>C	Tri-3
BJOG 2009	P02747	0	7	C1QC	Complement C1q	PE<C	Tri-3
J Obstet Gynaecol Res. 2016	P02748	1		C9	Complement component C9	PE>C	Tri-3
Placenta 2011	P02748	1		C9	Complement component C9	PE>C	Tri-3
J Proteomics. 2010	P02748	0	3	C9	Complement component C9 precursor	PE<C	Tri-3	PE+IUGR
Front. Immunol. 2018	P02749	1		APOH	Beta-2-glycoprotein 1	PE>C	Tri-1	Pre-term
Expert Rev Proteomics. 2017	P02749	1		APOH	Beta-2-glycoprotein 1	PE<C	Tri-1	early PE
Mol Cell Proteomics 2013	P02749	1		APOH	Beta-2-glycoprotein 1	PE>C	Tri-2
Placenta 2011	P02749	1		APOH	Beta-2-glycoprotein 1	PE>C	Tri-3
J Proteomics. 2010	P02749	0	5	APOH	Beta-2-glycoprotein 1 precursor	PE<C	Tri-3	PE
J Biomed Biotechnol. 2012	P02751	1		FN1	Fibronectin	PE>C	Tri-1	¿??
PLOS One 2019	P02751	1		FN1	Fibronectin	PE>C	Tri-3
J Obstet Gynaecol Res. 2016	P02751	1		FN1	Fibronectin	PE>C	Tri-3
Genomics Proteomics Bioinformatics. 2013	P02751	1		FN1	Fibronectin	Only in PE	term
Placenta 2011	P02751	1		FN1	Fibronectin	PE>C	Tri-3
J Proteome Res. 2010	P02751	1		FN1	Fibronectin	PE>C	Tri-3	severe / mild PE
BJOG 2009	P02751	1		FN1	Fibronectin 1	PE<C	Tri-3
J Proteomics. 2010	P02751	0	8	FN1	fibronectin 1 isoform 2 preproprotein	PE>C	Tri-3	PE/PE+IUGR
J Proteome Res. 2010	P02753	1		RBP4	Plasma retinol-binding protein	PE>C	Tri-1
PLoS One. 2019	P02753	1		RBP4	Retinol-binding protein 4	PE>C	early Tri-2
Mol Cell Proteomics 2013	P02753	1		RBP4	Retinol-binding protein 4	PE>C	Tri-2
PLOS One 2019	P02753	1		RBP4	Retinol-binding protein 4	PE>C	Tri-3
J Obstet Gynaecol Res. 2016	P02753	1		RBP4	Retinol-binding protein 4	PE<C	Tri-3
Placenta 2011	P02753	1		RBP4	Retinol-binding protein 4	PE<C	Tri-3
J Proteome Res. 2010	P02753	0	7	RBP4	Plasma retinol-binding protein (*)	PE>C	Tri-3
Proteomics. 2016	P02760	1		AMBP	Protein AMBP	PE>C	Tri-2
Taiwan J Obstet Gynecol. 2015	P02760	1		AMBP	Protein A-1 microglobulin	PE>C	Tri-3
Placenta 2011	P02760	1		AMBP	Protein AMBP	PE>C	Tri-3
J Proteomics. 2010	P02760	0	4	AMBP	AMBP protein precursor	PE<C / PE>C	Tri-3	PE/PE+IUGR
Expert Rev Proteomics. 2017	P02765	1		AHSG	Alpha-2-HS-glycoprotein	PE<C	Tri-1	early PE
Proteomics. 2016	P02765	1		FETUA	Alpha-2-HS-glycoprotein	PE<C	Tri-2
Mol Cell Proteomics 2013	P02765	1		AHSG	Alpha-2-HS-glycoprotein	PE>C	Tri-2
Proteomics. 2009	P02765	1		AHSG	Alpha-2-HS-glycoprotein	PE>C	Tri-2
Genomics Proteomics Bioinformatics. 2013	P02765	1		AHSG	Alpha-2-HS glycoprotein	PE<C	term
Placenta 2011	P02765	1		AHSG	Alpha-2-HS-glycoprotein	PE>C	Tri-3	severe PE
BJOG 2009	P02765	1		AHSG	Fetuin-A	PE<C	Tri-3
J Proteomics. 2010	P02765	0	8	AHSG	Alpha-2-HS-glycoprotein precursor	PE<C	Tri-3	PE
J Obstet Gynaecol Res. 2016	P02766	1		TTR	Transthyretin	PE<C	Tri-3
Cell Physiol Biochem. 2015	P02766	1		TTR	Transthyretin	PE<C	term
Am J Pathol. 2013	P02766	1		TTR	Transthyretin	PE<C	Tri-3	mild / severe PE
Placenta 2011	P02766	0	4	TTR	Transthyretin	PE<C	Tri-3
Front. Immunol. 2018	P02774	1		GC	Vitamin D-binding protein	PE>C	Tri-1	term
Expert Rev Proteomics. 2017	P02774	1		GC	Vitamin D-binding protein	PE>C	Tri-1	early PE
Mol Cell Proteomics 2013	P02774	1		GC	Vitamin D-binding protein	PE<C	Tri-2
J Hypertens. 2019	P02774	1		GC	Vitamin D-binding protein	PE<C	Tri-2
Placenta 2011	P02774	1		GC	Vitamin D-binding protein	PE>C	Tri-3
BJOG 2009	P02774	1		GC	Vitamin D binding protein	PE>C	Tri-3
BJOG 2009	P02774	1		GC	Vitamin D binding protein	PE<C	Tri-3
J Proteomics. 2010	P02774	0	8	GC	vitamin D-binding protein precursor	PE<C	Tri-3	PE+IUGR
Proteomics. 2016	P02775	1		PPBP	Platelet basic protein	PE>C	Tri-2
Mol Cell Proteomics 2013	P02775	1		PPBP	Platelet basic protein	PE>C	Tri-2
PLOS One 2019	P02775	0	3	CTAP3	Platelet basic protein	PE>C	Tri-3
Expert Rev Proteomics. 2017	P02787	1		TF	Transferrin	PE>C	Tri-1	early PE
J Biomed Biotechnol. 2012	P02787	1		TF	Transferrin	PE>C	Tri-1	¿??
J Proteome Res. 2010	P02787	1		TF	Serotransferrin	PE>C	Tri-1
Proteomics. 2009	P02787	0	4	TF	Serotransferrin	PE>C	Tri-2
J Biomed Biotechnol. 2012	P02790	1		HPX	Hemopexin	PE>C	Tri-1	¿??
Proteomics. 2009	P02790	1		HPX	Hemopexin	PE>C	Tri-2
PLOS One 2019	P02790	1		HPX	Hemopexin	PE<C	Tri-3
J Proteome Res. 2017	P02790	1		HPX	Hemopexin	PE<C	term
Cell Physiol Biochem. 2015	P02790	1		HPX	Hemopexin	PE<C	term
J Proteomics. 2010	P02790	0	6	HPX	Hemopexin precursor	PE<C	Tri-3	PE/PE+IUGR
Proteomics. 2016	P03952	1		KLKB1	Plasma kallikrein	PE<C	Tri-2
Mol Cell Proteomics 2013	P03952	1		KLKB1	Plasma kallikrein	PE>C	Tri-2
PLOS One 2019	P03952	1		KLKB1	Plasma kallikrein	PE<C	Tri-3
Genomics Proteomics Bioinformatics. 2013	P03952	0	4	KLKB1	Plasma kallikrein B	Only in PE	term
J Biomed Biotechnol. 2012	P04003	1		C4BPA	C4 beta binding	PE>C	Tri-1	¿??
Proteomics. 2016	P04003	1		C4BPA	C4b-binding protein alpha chain	PE>C	Tri-2
J Obstet Gynaecol Res. 2016	P04003	1		C4BPA	C4b-binding protein alpha chain	PE<C	Tri-3
Cell Physiol Biochem. 2015	P04003	1		C4BPA	C4b-binding protein alpha chain	PE>C	term
Placenta 2011	P04003	1		C4BPA	C4b-binding protein alpha chain	PE<C	Tri-3
J Proteomics. 2010	P04003	0	6	C4BPA	C4b-binding protein alpha chain precursor	PE<C / PE>C	Tri-3	PE/PE+IUGR
Expert Rev Proteomics. 2017	P04004	1		VTN	Vitronectin	PE<C	Tri-1	early PE
Reprod Sci. 2009	P04004	1		VTN	Vitronectin (single chain 75 kDa/ double chain 65 kDa)	PE>C / PE<C	Tri-2	¿??
J Hypertens. 2019	P04004	1		VTN	Vitronectin	PE<C	Tri-2
Genomics Proteomics Bioinformatics. 2013	P04004	1		VTN	Vitronectin	Only in PE	term
Placenta 2011	P04004	1		VTN	Vitronectin	PE>C	Tri-3
BJOG 2009	P04004	0	6	VTN	Vitronectin precursor	PE<C	Tri-3
J Obstet Gynaecol Res. 2016	P04114	1		APOB	Apolipoprotein B-100	PE<C	Tri-3
Placenta 2011	P04114	1		APOB	Apolipoprotein B-100	PE<C	Tri-3
J Proteome Res. 2010	P04114	1		APOB	Apolipoprotein B-100	PE<C	Tri-3
BJOG 2009	P04114	0	4	APOB	Apolipoprotein B	PE>C	Tri-3	¿??
Front. Immunol. 2018	P04196	1		HRG	Histidine-rich glycoprotein	PE<C	Tri-1	Pre-term
Mol Cell Proteomics 2013	P04196	1		HRG	Histidine-rich glycoprotein	PE>C	Tri-2
Cell Physiol Biochem. 2015	P04196	1		HRG	Histidine-rich glycoprotein	PE>C	term
J Proteome Res. 2010	P04196	1		HRG	Histidine-rich glycoprotein	PE>C	Tri-3
J Proteomics. 2010	P04196	0	5	HRG	Histidine-rich glycoprotein precursor	PE>C	Tri-3	PE+IUGR
J Proteome Res. 2010	P04275	1		VWF	von Willebrand factor	PE<C	Tri-1
PLOS One 2019	P04275	1		vWF	von Willebrand factor	PE>C	Tri-3
Cell Physiol Biochem. 2015	P04275	0	3	VWF	von Willebrand factor	PE<C	term
J Proteome Res. 2010	P05155	1		SERPING1	Plasma protease C1 inhibitor	PE<C	Tri-1
PLOS One 2019	P05155	1		SERPING1	Plasma protease C1 inhibitor	PE<C	Tri-3
Genomics Proteomics Bioinformatics. 2013	P05155	1		SERPING1	Plasma protease C1 inhibitor	Only in PE	term
BJOG 2009	P05155	0	4	SERPING1	Plasma protease C1 inhibitor	PE<C	Tri-3
Proteomics. 2016	P05543	1		THBG	Thyroxine-binding globulin	PE<C	Tri-2
Mol Cell Proteomics 2013	P05543	1		SERPINA7	Thyroxine-binding globulin	PE<C	Tri-2
Genomics Proteomics Bioinformatics. 2013	P05543	0	3	SERPINA7	Thyroxine-binding globulin	Only in PE	term
Proteomics. 2016	P05546	1		HEP2	Heparin cofactor 2	PE<C	Tri-2
Mol Cell Proteomics 2013	P05546	1		SERPIND1	Heparin cofactor 2	PE<C	Tri-2
PLOS One 2019	P05546	0	3	SERPIND1	Heparin cofactor 2	PE<C	Tri-3
Proteomics. 2016	P06396	1		GELS	Gelsolin	PE<C	Tri-2
Proteomics. 2009	P06396	1		GSN	Gelsolin	PE>C	Tri-2
Genomics Proteomics Bioinformatics. 2013	P06396	1		GSN	Gelsolin	PE>C	term
J Proteomics. 2010	P06396	0	4	GSN	Isoform 2 of Gelsolin precursor	PE<C	Tri-3	PE/PE+IUGR
Proteomics. 2016	P07358	1		CO8B	Complement component C8 beta chain	PE<C	Tri-2
Mol Cell Proteomics 2013	P07358	1		C8B	Complement component C8 beta chain	PE<C	Tri-2
J Obstet Gynaecol Res. 2016	P07358	1		C8B	Complement component C8 beta chain	PE>C	Tri-3
Placenta 2011	P07358	1		C8B	Complement component C8 beta chain	PE>C	Tri-3
J Proteomics. 2010	P07358	0	5	C8B	Complement component C8 beta chain precursor	PE<C	Tri-3	PE
Mol Cell Proteomics 2013	P07996	1		THBS1	Thrombospondin-1	PE>C	Tri-2
PLOS One 2019	P07996	1		THBS1	Thrombospondin-1	PE>C	Tri-3
J Obstet Gynaecol Res. 2016	P07996	0	3	THBS1	Thrombospondin-1	Only in C	Tri-3
J Proteome Res. 2010	P08185	1		SERPINA6	Corticosteroid-binding globulin	PE>C	Tri-1
Mol Cell Proteomics 2013	P08185	1		SERPINA6	Corticosteroid-binding globulin	PE<C	Tri-2
J Proteomics. 2010	P08185	0	3	SERPINA6	Corticosteroid-binding globulin precursor	PE<C	Tri-3	PE/PE+IUGR
PLOS One 2019	P08514	1		ITGA2B	Integrin alpha-IIb	PE>C	Tri-1	early PE
PLoS One. 2019	P08514	1		ITGA2B	Integrin alpha-Iib	PE>C	early Tri-2	early PE
PLoS One. 2017	P08514	1		ITGA2B	Integrin alpha-IIb: beta-3 complex	PE>C	early Tri-2
PLOS One 2019	P08514	0	4	ITGA2B	Integrin alpha-IIb	PE>C	Tri-3	early PE
Front. Immunol. 2018	P08603	1		CFH	Complement factor H	PE<C	Tri-1	Pre-term
J Obstet Gynaecol Res. 2016	P08603	1		CFH	Complement factor H	PE>C	Tri-3
Genomics Proteomics Bioinformatics. 2013	P08603	1		CFH	Complement factor H	PE<C	term
Placenta 2011	P08603	0	4	CFH	Complement factor H	PE>C	Tri-3
J Proteome Res. 2010	P08697	1		SERPINF2	Alpha-2-antiplasmin	PE<C	Tri-1
Proteomics. 2016	P08697	1		A2AP	Alpha-2-antiplasmin	PE<C	Tri-2
J Hypertens. 2019	P08697	1		SERPINF2	Alpha-2-antiplasmin	PE>C	Tri-2	early severe PE
PLOS One 2019	P08697	0	4	SERPINF2	Alpha-2-antiplasmin	PE<C	Tri-3
PLoS One. 2019	P09211	1		GSTP1	Glutathione S-transferase P	PE<C	early Tri-2
PLoS One. 2017	P09211	1		GSTP1	Glutathione S-transferase P	PE<C	early Tri-2
Mol Cell Proteomics 2013	P09211	0	3	GSTP1	Glutathione S-transferase P	PE>C	Tri-2
PLOS One 2019	P09237	1		MMP7	Matrilysin	PE>C	Tri-1
PLOS One 2017	P09237	1		MMP7	Matrilysin	PE>C	Tri-1	late PE
PLoS One. 2019	P09237	1		MMP7	Matrilysin	PE>C	early Tri-2
PLoS One. 2017	P09237	0	4	MMP7	Matrilysin	PE>C	early/late Tri-2
Front. Immunol. 2018	P0C0L4	1		C4A	Complement C4-A	PE>C	Tri-1	Pre-term
J Cell Biochem. 2017	P0C0L4	1		C4A	Complement C4-A	PE>C	Tri-3
J Obstet Gynaecol Res. 2016	P0C0L4	1		C4A	Complement C4-A	Only in C	Tri-3
J Proteomics. 2010	P0C0L4	0	4	C4A	Complement component 4A	PE<C	Tri-3	PE/PE+IUGR
PLoS One. 2017	P0C0L5	1		C4B	Complement C4b	PE<C	early Tri-2
Mol Cell Proteomics 2013	P0C0L5	1		C4B	Complement C4-B	PE<C	Tri-2
J Obstet Gynaecol Res. 2016	P0C0L5	1		C4B	Complement C4-B	PE<C	Tri-3
BJOG 2009	P0C0L5	0	4	C4B	Complement C4B	PE<C	Tri-3
Proteomics. 2016	P0DJI9	1		SAA2	Serum amyloid A-2 protein	PE>C	Tri-2
Hypertens. Pregnancy 2019	P0DJI9	1		SAA2	Serum amyloid A-2 protein	PE<C	Tri-3
J Obstet Gynaecol Res. 2016	P0DJI9	1		SAA2	Serum amyloid A-2 protein	Only in C	Tri-3
Placenta 2011	P0DJI9	1		SAA2	Serum amyloid A-2 protein	PE<C	Tri-3
J Proteomics. 2010	P0DJI9	0	5	SAA2	Serum amyloid A protein precursor	PE>C	Tri-3	PE
J Obstet Gynaecol Res. 2016	P0DML2	1		CSH1	Chorionic somatomammotropin hormone 1	Only PE	Tri-3
Placenta 2011	P0DML2	1		CSH1	Chorionic somatomammotropin hormone 1	PE>C	Tri-3
J Proteome Res. 2010	P0DML2	0	3	CSH1	Chorionic somatomammotropin hormone	PE<C	Tri-3
Front. Immunol. 2018	P10643	1		C7	Complement component C7	PE<C	Tri-1	Pre-term
Front. Immunol. 2018	P10643	1		C7	Complement component C7	PE<C	Tri-1	term
Genomics Proteomics Bioinformatics. 2013	P10643	1		C7	Complement component C7	PE>C	term
BJOG 2009	P10643	1		C7	Complement C7	PE>C	Tri-3
J Proteomics. 2010	P10643	0	5	C7	Complement component C7 precursor	PE<C	Tri-3	PE
J Biomed Biotechnol. 2012	P10909	1		CLU	Clusterin isoform 2	PE>C	Tri-1	¿??
Mol Cell Proteomics 2013	P10909	1		CLU	Clusterin	PE>C	Tri-2
Proteomics. 2009	P10909	1		CLU	Clusterin	PE>C	Tri-2
Reprod Sci. 2012	P10909	1		CLU	Clusterin	PE>C (SGA+PE)	Tri-2	PE+SGA
J Obstet Gynaecol Res. 2016	P10909	1		CLU	Clusterin	PE>C	Tri-3
Taiwan J Obstet Gynecol. 2015	P10909	1		CLU	Clusterin	PE>C	Tri-3
Placenta 2011	P10909	1		CLU	Clusterin	PE>C	Tri-3
BJOG 2009	P10909	1		CLU	Clusterin	PE>C	Tri-3
Proteomics. 2004	P10909	1		CLU	Clusterin	PE>C	Tri-3	¿??
J Proteomics. 2010	P10909	0		CLU	clusterin isoform 1	PE>C	Tri-3	PE
Proteomics. 2016	P10909-2	0	11	CLUS	Isoform 2 of Clusterin	PE<C	Tri-2
Proteomics. 2016	P11226	1		MBL2	Mannose-binding protein C	PE<C	Tri-2
Mol Cell Proteomics 2013	P11226	1		MBL2	Mannose-binding protein C	PE<C	Tri-2
Cell Physiol Biochem. 2015	P11226	0	3	MBL2	Mannose-binding protein C	PE<C	term
J Hypertens. 2019	P11464	1		PSG1	Pregnancy-specific beta-1-glycoprotein 1	PE<C	Tri-2
J Proteome Res. 2010	P11464	1		PSG1	Pregnancy-specific beta-1-glycoprotein	PE<C	Tri-3
BJOG 2009	P11464	1		PSG1	Pregnancy-specific B-1 glycoprotein 1	PE>C	Tri-3
J Proteomics. 2010	P11464	0		PSG1	Isoform 1 of Pregnancy-specific beta-1-glycoprotein 1 precursor	PE<C	Tri-3	PE / PE+IUGR
Proteomics. 2016	P11464-4	0	5	PSG1	Isoform 4 of Pregnancy-specific beta-1-glycoprotein 1	PE<C	Tri-2
PLOS One 2019	P12259	1		F5	Coagulation factor V	PE>C	Tri-3
BJOG 2009	P12259	1		F5	Coagulation factor V	PE>C	Tri-3
Int J Mol Sci. 2019	P12259	0	3	F5	Coagulation factor V	PE > C	Tri-3	PE
Proteomics. 2009	P13671	1		C6	Complement component 6	PE<C	Tri-2	early PE (PE / PE+SGA)
Genomics Proteomics Bioinformatics. 2013	P13671	1		C6	Complement component C6	Only in C	term
BJOG 2009	P13671	0	3	C6	Complement C6	PE>C	Tri-3
PLoS One. 2019	P14543	1		NID1	Nidogen-1	PE>C	late Tri-2
PLOS One 2019	P14543	1		NID1	Nidogen-1	PE>C	Tri-3
PLOS One 2017	P14543	0	3	NID1	Nidogen-1	PE>C	Tri-3
Proteomics. 2016	P15169	1		CBPN	Carboxypeptidase N catalytic chain	PE<C	Tri-2
Mol Cell Proteomics 2013	P15169	1		CPN1	Carboxypeptidase N catalytic chain	PE>C	Tri-2
BJOG 2009	P15169	0	3	CPN1	Carboxypeptidase N catalytic chain	PE>C	Tri-3
PLoS One. 2019	P15692	1		VEGFA	Vascular endothelial growth factor A	PE<C	early/late Tri-2
PLoS One. 2017	P15692	1		VEGFA	Vascular endothelial growth factor A, isoform 121	PE<C	early Tri-2
PLOS One 2019	P15692	0	3	VEGFA	Vascular endothelial growth factor A	PE<C	Tri-3
Hypertension 2013	P17813	1		ENG	Endoglin	PE>C (¿???)	Tri-2	¿??
Hypertens. Pregnancy 2019	P17813	1		ENG	Endoglin	PE>C	Tri-3
J Proteome Res. 2010	P17813	1		ENG	Endoglin (*)	PE>C	Tri-3
BJOG 2009	P17813	1		ENG	Endoglin	PE>C	Tri-3
Int J Mol Sci. 2019	P17813	0	5	ENG	Endoglin	PE > C	Tri-3	PE
Mol Cell Proteomics 2013	P18065	1		IGFBP2	Insulin-like growth factor-binding protein 2	PE<C	Tri-2
Hypertens. Pregnancy 2019	P18065	1		IGFBP2	Insulin-like growth factor-binding protein 2	PE>C	Tri-3
J Proteome Res. 2010	P18065	0	3	IGFBP2	Insulin-like growth factor-binding protein 2 (*)	PE>C	Tri-3
Mol Cell Proteomics 2013	P18206	1		VCL	Vinculin	PE>C	Tri-2
J Proteome Res. 2010	P18206	0		VCL	Vinculin	PE<C	Tri-3
Proteomics. 2016	P18206-2	0	3	VCL	Isoform 1 of Vinculin	PE>C	Tri-2
PLoS One. 2019	P18428	1		LBP	Lipopolysaccharide-binding protein	PE<C	late Tri-2
PLOS One 2019	P18428	1		LBP	Lipopolysaccharide-binding protein	PE<C	Tri-3
J Proteome Res. 2010	P18428	0	3	LBP	Lipopolysaccharide-binding protein	PE<C	Tri-3
J Proteome Res. 2010	P20742	1		PZP	Pregnancy zone protein (*)	PE>C	Tri-1
Mol Cell Proteomics 2013	P20742	1		PZP	Pregnancy zone protein	PE>C	Tri-2
Placenta 2011	P20742	1		PZP	Pregnancy zone protein	PE<C	Tri-3
J Proteome Res. 2010	P20742	1		PZP	Pregnancy zone protein	PE<C	Tri-3
J Proteomics. 2010	P20742	0	5	PZP	Pregnancy zone protein precursor	PE<C	Tri-3	PE/PE+IUGR
Proteomics. 2016	P22352	1		GPX3	Glutathione peroxidase 3	PE<C	Tri-2
J Cell Biochem. 2017	P22352	1		GPX3	Glutathione peroxidase 3	PE>C	Tri-3
Placenta 2011	P22352	1		GPX3	Glutathione peroxidase 3	PE<C	Tri-3
J Proteomics. 2010	P22352	0	4	GPX3	Glutathione peroxidase 3 precursor	PE<C	Tri-3	PE
Proteomics. 2016	P27169	1		PON1	Serum paraoxonase/arylesterase 1	PE<C	Tri-2
Cell Physiol Biochem. 2015	P27169	1		PON1	Serum paraoxonase/arylesterase 1	PE<C	term
BJOG 2009	P27169	0	3	PON1	Paraoxonase 1	PE>C	Tri-3
Proteomics. 2016	P35542	1		SAA4	Serum amyloid A-4 protein	PE>C	Tri-2
J Obstet Gynaecol Res. 2016	P35542	1		SAA4	Serum amyloid A-4 protein	PE<C	Tri-3
Placenta 2011	P35542	1		SAA4	Serum amyloid A-4 protein	PE<C	Tri-3
J Proteomics. 2010	P35542	0	4	SAA4	Serum amyloid A-4 protein precursor	PE>C	Tri-3	PE
Hypertension 2013	P35858	1		IGFALS	Insulin-like growth factor-binding protein complex acid labile subunit	PE>C (¿???)	Tri-2
J Hypertens. 2019	P35858	1		IGFALS	Insulin-like growth factor-binding protein complex acid labile subunit	PE<C	Tri-2
BJOG 2009	P35858	0	3	IGFALS	Insulin-like growth factor binding protein complex acid labile chain precursor (ALS)	PE>C	Tri-3
Front. Immunol. 2018	P36955	1		SERPINF1	Pigment epithelium-derived factor	PE>C	Tri-1	term
Proteomics. 2016	P36955	1		PEDF	Pigment epithelium-derived factor	PE<C	Tri-2
J Obstet Gynaecol Res. 2016	P36955	1		SERPINF1	Pigment epithelium-derived factor	PE>C	Tri-3
Genomics Proteomics Bioinformatics. 2013	P36955	1		SERPINF1	Pigment epithelium-derived factor	PE>C	term
Placenta 2011	P36955	0	5	SERPINF1	Pigment epithelium-derived factor	PE>C	Tri-3
Proteomics. 2016	P37802	1		TAGLN2	Transgelin-2	PE>C	Tri-2
Mol Cell Proteomics 2013	P37802	1		TAGLN2	Transgelin-2	PE>C	Tri-2
J Proteome Res. 2010	P37802	0	3	TAGLN2	Transgelin-2	PE<C	Tri-3
Proteomics. 2016	P43652	1		AFAM	Afamin	PE<C	Tri-2
Mol Cell Proteomics 2013	P43652	1		AFM	Afamin	PE>C	Tri-2
Cell Physiol Biochem. 2015	P43652	0	3	AFM	Afamin	PE<C	term
PLoS One. 2019	P49763	1		PlGF	Placenta growth factor	PE<C	early/late Tri-2
Hypertension 2013	P49763	1		PGF	Placenta growth factor	PE<C (¿???)	Tri-2
PLOS One 2019	P49763	1		PlGF	Placenta growth factor	PE<C	Tri-3
PLOS One 2017	P49763	0	4	PlGF	Placenta growth factor	PE<C	Tri-3
Proteomics. 2016	P69905	1		HBA1	Hemoglobin subunit alpha	PE>C	Tri-2
Genomics Proteomics Bioinformatics. 2013	P69905	1		HBA1	Hemoglobin subunit alpha	Only in PE	term	term PE
Placenta 2011	P69905	0	3	HBA1	Hemoglobin subunit alpha	PE<C	Tri-3
Proteomics. 2016	Q00887	1		PSG9	Pregnancy-specific beta-1-glycoprotein 9	PE<C	Tri-2
Mol Cell Proteomics 2013	Q00887	1		PSG9	Pregnancy-specific beta-1-glycoprotein 9	PE>C	Tri-2
J Proteomics. 2010	Q00887	0	3	PSG9	Pregnancy-specific beta-1-glycoprotein 9 precursor	PE<C	Tri-3	PE
Proteomics. 2016	Q03591	1		FHR1	Complement factor H-related protein 1	PE<C	Tri-2
J Obstet Gynaecol Res. 2016	Q03591	1		CFHR1	Complement factor H-related protein 1	PE>C	Tri-3
Placenta 2011	Q03591	1		CFHR1	Complement factor H-related protein 1	PE>C	Tri-3
Placenta 2011	Q03591	0	4	CFHR1	Complement factor H-related protein 1	PE<C	Tri-3
J Proteome Res. 2010	Q04756	1		HGFAC	Hepatocyte growth factor activator	PE<C	Tri-1
Proteomics. 2016	Q04756	1		HGFA	Hepatocyte growth factor activator	PE<C	Tri-2
Mol Cell Proteomics 2013	Q04756	0	3	HGFAC	Hepatocyte growth factor activator	PE<C	Tri-2
Mol Cell Proteomics 2013	Q06033	1		ITIH3	Inter-alpha-trypsin inhibitor heavy chain H3	PE>C	Tri-2
Genomics Proteomics Bioinformatics. 2013	Q06033	1		ITIH3	Inter-alpha-trypsin inhibitor heavy chain H3	Only in PE	term
J Proteomics. 2010	Q06033	0	3	ITIH3	Isoform 2 of Inter-alpha-trypsin inhibitor heavy chain H3 precursor	PE>C	Tri-3	PE
Proteomics. 2016	Q13219	1		PAPP1	Pappalysin-1	PE<C	Tri-2
Hypertens. Pregnancy 2019	Q13219	1		PAPPA	Pappalysin-1	PE>C	Tri-3
BJOG 2009	Q13219	0	3	PAPPA	PAPP-A	PE>C	Tri-3
Proteomics. 2016	Q14520	1		HABP2	Hyaluronan-binding protein 2	PE<C	Tri-2
Mol Cell Proteomics 2013	Q14520	1		HABP2	Hyaluronan-binding protein 2	PE<C	Tri-2
Placenta 2011	Q14520	0	3	HABP2	Hyaluronan-binding protein 2	PE>C	Tri-3
Front. Immunol. 2018	Q14624	1		ITIH4	Inter-alpha-trypsin inhibitor heavy chain H4	PE<C	Tri-1	term
Mol Cell Proteomics 2013	Q14624	1		ITIH4	Inter-alpha-trypsin inhibitor heavy chain H4	PE>C	Tri-2
J Proteomics. 2010	Q14624	0		ITIH4	Isoform 1 of Inter-alpha-trypsin inhibitor heavy chain H4 precursor	PE>C	Tri-3	PE
Proteomics. 2016	Q14624-2	0	4	ITIH4	Isoform 2 of Inter-alpha-trypsin inhibitor heavy chain H4	PE>C	Tri-2
PLoS One. 2019	Q15485	1		FCN2	Ficolin-2	PE<C	early/late Tri-2
Hypertens. Pregnancy 2019	Q15485	1		FCN2	Ficolin-2	PE<C	Tri-3
PLOS One 2019	Q15485	1		FCN2	Ficolin-2	PE<C	Tri-3
Clin Chem. 2007	Q15485	0	4	FCN2	Ficolin-2	PE<C	Tri-3
J Proteome Res. 2010	Q16610	1		ECM1	Extracellular matrix protein 1	PE<C	Tri-1
Hypertension 2013	Q16610	1		ECM1	Extracellular matrix protein 1	PE>C (¿???)	Tri-2
BJOG 2009	Q16610	0		ECM1	Extracellular matrix protein 1	PE<C	Tri-3
Proteomics. 2016	Q16610-4	0	4	ECM1	Isoform 4 of Extracellular matrix protein 1	PE<C	Tri-2
Mol Cell Proteomics 2013	Q96PD5	1		PGLYRP2	N-acetylmuramoyl-L-alanine amidase	PE<C	Tri-2
Genomics Proteomics Bioinformatics. 2013	Q96PD5	0		PGLYRP2	N-acetylmuramoyl-L-alanine amidase	Only in PE	term
Proteomics. 2016	Q96PD5-2	0	3	PGRP2	Isoform 2 of N-acetylmuramoyl-L-alanine amidase	PE<C	Tri-2

## Sheet: n>3
article	Accession		Num. of times reported	Gene name	Protein name	regulation		sample collection(1)	severe PE
Front. Immunol. 2018	P00450	1		CP	Ceruloplasmin	PE<C		Tri-1	term
J Obstet Gynaecol Res. 2016	P00450	1		CP	Ceruloplasmin	PE>C		Tri-3	severe PE
Cell Physiol Biochem. 2015	P00450	1		CP	Ceruloplasmin	PE>C		term	term PE
Placenta 2011	P00450	1		CP	Ceruloplasmin	PE>C		Tri-3	severe PE
J Proteomics. 2010	P00450	0	5	CP	Ceruloplasmin precursor	PE<C	3 UP/2 DOWN	Tri-3	PE
Expert Rev Proteomics. 2017	P00738	1		HP	Haptoglobin	PE<C		Tri-1	early PE
Proteomics. 2016	P00738	1		HP	Haptoglobin	PE>C		Tri-2	¿?
J Proteome Res. 2017	P00738	1		HP	Haptoglobin	PE<C		term	term PE
Taiwan J Obstet Gynecol. 2015	P00738	1		HP	Haptoglobin	PE>C		Tri-3	severe PE
J Proteomics. 2010	P00738	0	5	HP	Haptoglobin precursor	PE>C	3 UP/2 DOWN	Tri-3	PE+IUGR
J Proteome Res. 2010	P00740	1		F9	Coagulation factor IX	PE<C (x2)		Tri-1	severe/mild (*) PE
Mol Cell Proteomics 2013	P00740	1		F9	Coagulation factor IX	PE>C		Tri-2	early PE
PLOS One 2019	P00740	0	3+1	F9	Coagulation factor IX	PE<C	1 UP/3 DOWN	Tri-3	early PE
Proteomics. 2016	P00742	1		FA10	Coagulation factor X	PE<C		Tri-2	¿?
Mol Cell Proteomics 2013	P00742	1		F10	Coagulation factor X	PE<C		Tri-2	early PE
Placenta 2011	P00742	1		F10	Coagulation factor X	PE>C		Tri-3	severe PE
BJOG 2009	P00742	0	4	F10	Coagulation factor X	PE>C	2 UP/2 DOWN	Tri-3	¿?
Front. Immunol. 2018	P00747	1		PLG	Plasminogen	PE<C		Tri-1	Pre-term
Front. Immunol. 2018	P00747	1		PLG	Plasminogen	PE>C		Tri-1	term
Proteomics. 2016	P00747	1		PLMN	Plasminogen	PE<C		Tri-2	¿?
Mol Cell Proteomics 2013	P00747	1		PLG	Plasminogen	PE>C		Tri-2	early PE
PLOS One 2019	P00747	1		PLG	Angiostatin	PE<C		Tri-3	early PE
Placenta 2011	P00747	1		PLG	Plasminogen	PE>C		Tri-3	severe PE
J Proteomics. 2010	P00747	0	7	PLG	Plasminogen precursor	PE<C	3 UP/4 DOWN	Tri-3	PE
Front. Immunol. 2018	P00751	1		CFB	Complement factor B	PE<C		Tri-1	Pre-term
Expert Rev Proteomics. 2017	P00751	1		CFB	Complement Factor B	PE<C		Tri-1	early PE
PLoS One. 2019	P00751	1		CFB	Complement factor B	PE<C		early Tri-2	early PE
PLOS One 2019	P00751	1		CFB	Complement factor B	PE<C		Tri-3	early PE
Genomics Proteomics Bioinformatics. 2013	P00751	0	5	CFB	Complement factor B	PE>C	1 UP/4 DOWN	term	term PE
Expert Rev Proteomics. 2017	P01009	1		SERPINA1	Alpha-1-antitrypsin	PE>C		Tri-1	early PE
Taiwan J Obstet Gynecol. 2015	P01009	1		SERPINA1	Alpha-1-antitrypsin	PE>C		Tri-3	severe PE
Genomics Proteomics Bioinformatics. 2013	P01009	1		SERPINA1	Alpha-1-antitrypsin	PE<C		term	term PE
Placenta 2011	P01009	1		SERPINA1	Alpha-1-antitrypsin	PE>C		Tri-3	severe PE
J Proteomics. 2010	P01009	0	5	SERPINA1	Isoform 1 of Alpha-1-antitrypsin precursor	PE>C	4 UP/1 DOWN	Tri-3	PE/PE+IUGR
Front. Immunol. 2018	P01011	1		SERPINA3	Alpha-1-antichymotrypsin	PE<C		Tri-1	term
Mol Cell Proteomics 2013	P01011	1		SERPINA3	Alpha-1-antichymotrypsin	PE<C		Tri-2	early PE
Proteomics. 2009	P01011	1		SERPINA3	Alpha-1-chymotrypsin	PE>C		Tri-2	early PE (PE / PE+SGA)
J Proteomics. 2010	P01011	0	4	SERPINA3	Alpha-1-antichymotrypsin precursor	PE>C	2 UP/2 DOWN	Tri-3	PE
Front. Immunol. 2018	P01019	1		AGT	Angiotensinogen	PE>C		Tri-1	term
J Biomed Biotechnol. 2012	P01019	1		AGT	Angiotensinogen	PE>C		Tri-1	¿??
Mol Cell Proteomics 2013	P01019	1		AGT	Angiotensinogen	PE<C		Tri-2	early PE
Proteomics. 2009	P01019	1		AGT	Angiotensinogen	PE>C		Tri-2	early PE (PE / PE+SGA)
PLOS One 2019	P01019	1		AGT	Angiotensinogen	PE<C		Tri-3	early PE
J Proteomics. 2010	P01019	0	6	AGT	Angiotensinogen precursor	PE<C	3 UP/3 DOWN	Tri-3	PE/PE+IUGR
Proteomics. 2016	P01023	1		A2MG	Alpha-2-macroglobulin	PE<C		Tri-2	¿?
Mol Cell Proteomics 2013	P01023	1		A2M	Alpha-2-macroglobulin	PE<C		Tri-2	early PE
Proteomics. 2009	P01023	1		A2M	Alpha-2-macroglobulin	¿??		Tri-2	early PE (PE / PE+SGA)
Genomics Proteomics Bioinformatics. 2013	P01023	1		A2M	Alpha-2-macroglobulin	PE<C		term	term PE
Placenta 2011	P01023	1		A2M	Alpha-2-macroglobulin	PE<C		Tri-3	severe PE
BJOG 2009	P01023	0	6	A2M	Alpha-2-macroglobulin	PE<C	5 DOWN /(1¿?)	Tri-3	¿?
Front. Immunol. 2018	P01042	1		KNG1	Kininogen-1	PE<C		Tri-1	Pre-term
Mol Cell Proteomics 2013	P01042	1		KNG1	Kininogen-1	PE>C		Tri-2	early PE
PLOS One 2019	P01042	1		KNG1	Kininogen-1	PE<C		Tri-3	early PE
Ann Clin Biochem. 2016	P01042	1		KNG1	PDA039 peptide from Kininogen-1	PE>C		Tri-3	¿??
Placenta 2011	P01042	1		KNG1	Kininogen-1	PE>C		Tri-3	severe PE
J Proteomics. 2010	P01042	0		KNG1	Kininogen 1	PE<C		Tri-3	PE
Proteomics. 2016	P01042-2	0	7	KNG1	Isoform LMW of Kininogen-1	PE<C	3 UP/4 DOWN	Tri-2	¿?
J Biomed Biotechnol. 2012	P02647	1		APOA1	Apolipoprotein A-I	PE>C		Tri-1	¿??
PLoS One. 2019	P02647	1		APOA1	Apolipoprotein A-I	PE>C		early Tri-2	early PE
Proteomics. 2016	P02647	1		APOA1	Apolipoprotein A-I	PE<C		Tri-2	¿?
Mol Cell Proteomics 2013	P02647	1		APOA1	Apolipoprotein A-I	PE<C		Tri-2	early PE
Proteomics. 2009	P02647	1		APOA1	Apolipoprotein A-I	PE>C		Tri-2	early PE (PE / PE+SGA)
J Proteome Res. 2017	P02647	1		APOA1	Apolipoprotein A-I	PE>C		term	term PE
J Obstet Gynaecol Res. 2016	P02647	1		APOA1	Apolipoprotein A-I	PE>C		Tri-3	severe PE
Cell Physiol Biochem. 2015	P02647	1		APOA1	Apolipoprotein A-I	PE<C		term	term PE
Genomics Proteomics Bioinformatics. 2013	P02647	1		APOA1	Apolipoprotein A-I	Only in C		term	term PE
J Proteomics. 2010	P02647	0	10	APOA1	Apolipoprotein A-I precursor	PE>C	6 UP/4 DOWN	Tri-3	PE
Proteomics. 2016	P02649	1		APOE	Apolipoprotein E	PE<C		Tri-2	¿?
Proteomics. 2009	P02649	1		APOE	Apolipoprotein E	PE>C		Tri-2	early PE (PE / PE+SGA)
Placenta 2011	P02649	1		APOE	Apolipoprotein E	PE>C		Tri-3	severe PE
J Proteomics. 2010	P02649	0	4	APOE	Apolipoprotein E precursor	PE>C	3 UP/1 DOWN	Tri-3	PE
J Proteome Res. 2017	P02652	1		APOA2	Apolipoprotein A-II	PE>C		term	term PE
J Obstet Gynaecol Res. 2016	P02652	1		APOA2	Apolipoprotein A-II	PE<C		Tri-3	severe PE
Cell Physiol Biochem. 2015	P02652	1		APOA2	Apolipoprotein A-II	PE<C		term	term PE
Placenta 2011	P02652	1		APOA2	Apolipoprotein A-II	PE<C		Tri-3	severe PE
J Proteomics. 2010	P02652	0	5	APOA2	Apolipoprotein A-II precursor	PE>C	2 UP/3 DOWN	Tri-3	PE
Proteomics. 2016	P02656	1		APOC3	Apolipoprotein C-III	PE>C		Tri-2	¿?
Proteomics. 2009	P02656	1		APOC3	Apolipoprotein C-III	PE<C		Tri-2	early PE (PE / PE+SGA)
J Obstet Gynaecol Res. 2016	P02656	1		APOC3	Apolipoprotein C-III	PE<C		Tri-3	severe PE
J Proteome Res. 2010	P02656	0	4+1	APOC3	Apolipoprotein C-III	PE>C (x2)	3 UP/2 DOWN	Tri-3	severe/mild (*) PE
J Proteome Res. 2010	P02671	1		FGA	Fibrinogen alpha chain	PE<C (x2)		Tri-1	severe/mild (*) PE
Proteomics. 2009	P02671	1		FGA	Fibrinogen alpha chain	PE>C		Tri-2	early PE (PE / PE+SGA)
J Cell Biochem. 2017	P02671	1		FGA	Fibrinogen alpha chain	PE>C		Tri-3	severe PE
Cell Physiol Biochem. 2015	P02671	1		FGA	Fibrinogen alpha chain	PE<C		term	term PE
Genomics Proteomics Bioinformatics. 2013	P02671	1		FGA	Fibrinogen alpha chain	Only in PE		term	term PE
Placenta 2011	P02671	1		FGA	Fibrinogen alpha chain	PE>C		Tri-3	severe PE
J Proteomics. 2010	P02671	0	7+1	FGA	Isoform 2 of Fibrinogen alpha chain precursor	PE>C	5 UP/3 DOWN	Tri-3	PE
J Proteome Res. 2010	P02675	1		FGB	Fibrinogen beta chain	PE<C (x2)		Tri-1	severe/mild (*) PE
Proteomics. 2009	P02675	1		FGB	Fibrinogen, b chain	PE>C		Tri-2	early PE (PE / PE+SGA)
Cell Physiol Biochem. 2015	P02675	1		FGB	Fibrinogen beta chain	PE<C		term	term PE
Placenta 2011	P02675	0	4+1	FGB	Fibrinogen beta chain	PE>C	2 UP/3 DOWN	Tri-3	severe PE
J Biomed Biotechnol. 2012	P02679	1		FGG	Fibrinogen Fragment D	PE>C		Tri-1	¿??
Mol Cell Proteomics 2013	P02679	1		FGG	Fibrinogen gamma chain	PE>C		Tri-2	early PE
Proteomics. 2009	P02679	1		FGG	Fibrinogen gamma chain	PE>C		Tri-2	early PE (PE / PE+SGA)
Placenta 2011	P02679	0	4	FGG	Fibrinogen gamma chain	PE>C	4 UP	Tri-3	severe PE
J Proteome Res. 2010	P02741	1		CRP	C-reactive protein	PE>C (x2)		Tri-1	severe/mild (*) PE
Proteomics. 2016	P02741	1		CRP	C-reactive protein	PE>C		Tri-2	¿?
Mol Cell Proteomics 2013	P02741	1		CRP	C-reactive protein	PE>C		Tri-2	early PE
Hypertens. Pregnancy 2019	P02741	1		CRP	C-reactive protein	PE<C		Tri-3	¿?
J Proteome Res. 2010	P02741	1		CRP	C-reactive protein	PE>C (x2)		Tri-3	severe/mild (*) PE
J Proteomics. 2010	P02741	0	6+2	CRP	C-reactive protein, pentraxin-related	PE>C	7 UP/1 DOWN	Tri-3	PE
J Proteome Res. 2010	P02743	1		APCS	Serum amyloid P-component	PE>C (x2)		Tri-1	severe/mild (*) PE
Proteomics. 2009	P02743	1		APCS	Serum amyloid P-component	PE<C		Tri-2	early PE (PE / PE+SGA)
J Obstet Gynaecol Res. 2016	P02743	1		APCS	Serum amyloid P-component	PE<C		Tri-3	severe PE
Genomics Proteomics Bioinformatics. 2013	P02743	1		APCS	Serum amyloid P-component	Only in PE		term	term PE
Placenta 2011	P02743	1		APCS	Serum amyloid P-component	PE<C		Tri-3	severe PE
BJOG 2009	P02743	0	6+1	APCS	Serum amyloid P-component	PE>C	4 UP/3 DOWN	Tri-3	¿?
J Proteome Res. 2010	P02745	1		C1QA	Complement C1q subcomponent subunit A	PE<C (x2)		Tri-1	severe/mild (*) PE
Proteomics. 2016	P02745	1		C1QA	Complement C1q subcomponent subunit A	PE>C		Tri-2	¿?
Mol Cell Proteomics 2013	P02745	1		C1QA	Complement C1q subcomponent subunit A	PE<C		Tri-2	early PE
J Obstet Gynaecol Res. 2016	P02745	1		C1QA	Complement C1q subcomponent subunit A	Only PE		Tri-3	severe PE
Placenta 2011	P02745	0	5+1	C1QA	Complement C1q subcomponent subunit A	PE>C	3 UP/3 DOWN	Tri-3	severe PE
Front. Immunol. 2018	P02746	1		C1QB	Complement C1q subcomponent subunit B	PE<C		Tri-1	Pre-term
J Proteome Res. 2010	P02746	1		C1QB	Complement C1q subcomponent subunit B	PE<C (x2)		Tri-1	severe/mild (*) PE
Proteomics. 2016	P02746	1		C1QB	Complement C1q subcomponent subunit B	PE>C		Tri-2	¿?
Mol Cell Proteomics 2013	P02746	0	4+1	C1QB	Complement C1q subcomponent subunit B	PE<C	1 UP/4 DOWN	Tri-2	early PE
J Proteome Res. 2010	P02747	1		C1QC	Complement C1q subcomponent subunit C	PE<C (x2)		Tri-1	severe/mild (*) PE
Proteomics. 2016	P02747	1		C1QC	Complement C1q subcomponent subunit C	PE>C		Tri-2	¿?
Mol Cell Proteomics 2013	P02747	1		C1QC	Complement C1q subcomponent subunit C	PE<C		Tri-2	early PE
Proteomics. 2009	P02747	1		C1QC	Complement C1q subcomponent subunit C	PE>C		Tri-2	early PE (PE / PE+SGA)
J Obstet Gynaecol Res. 2016	P02747	1		C1QC	Complement C1q subcomponent subunit C	Only PE		Tri-3	severe PE
Placenta 2011	P02747	1		C1QC	Complement C1q subcomponent subunit C	PE>C		Tri-3	severe PE
BJOG 2009	P02747	0	7+1	C1QC	Complement C1q	PE<C	4 UP/4 DOWN	Tri-3	¿?
Front. Immunol. 2018	P02749	1		APOH	Beta-2-glycoprotein 1	PE>C		Tri-1	Pre-term
Expert Rev Proteomics. 2017	P02749	1		APOH	Beta-2-glycoprotein 1	PE<C		Tri-1	early PE
Mol Cell Proteomics 2013	P02749	1		APOH	Beta-2-glycoprotein 1	PE>C		Tri-2	early PE
Placenta 2011	P02749	1		APOH	Beta-2-glycoprotein 1	PE>C		Tri-3	severe PE
J Proteomics. 2010	P02749	0	5	APOH	Beta-2-glycoprotein 1 precursor	PE<C	3 UP/2 DOWN	Tri-3	PE
J Biomed Biotechnol. 2012	P02751	1		FN1	Fibronectin	PE>C		Tri-1	¿??
PLOS One 2019	P02751	1		FN1	Fibronectin	PE>C		Tri-3	early PE
J Obstet Gynaecol Res. 2016	P02751	1		FN1	Fibronectin	PE>C		Tri-3	severe PE
Genomics Proteomics Bioinformatics. 2013	P02751	1		FN1	Fibronectin	Only in PE		term	term PE
Placenta 2011	P02751	1		FN1	Fibronectin	PE>C		Tri-3	severe PE
J Proteome Res. 2010	P02751	1		FN1	Fibronectin	PE>C (x2)		Tri-3	severe/mild (*) PE
BJOG 2009	P02751	1		FN1	Fibronectin 1	PE<C		Tri-3	¿?
J Proteomics. 2010	P02751	0	8+1	FN1	fibronectin 1 isoform 2 preproprotein	PE>C	8 UP/1 DOWN	Tri-3	PE/PE+IUGR
J Proteome Res. 2010	P02753	1		RBP4	Plasma retinol-binding protein	PE>C (x2)		Tri-1	severe/mild (*) PE
PLoS One. 2019	P02753	1		RBP4	Retinol-binding protein 4	PE>C		early Tri-2	early PE
Mol Cell Proteomics 2013	P02753	1		RBP4	Retinol-binding protein 4	PE>C		Tri-2	early PE
PLOS One 2019	P02753	1		RBP4	Retinol-binding protein 4	PE>C		Tri-3	early PE
J Obstet Gynaecol Res. 2016	P02753	1		RBP4	Retinol-binding protein 4	PE<C		Tri-3	severe PE
Placenta 2011	P02753	1		RBP4	Retinol-binding protein 4	PE<C		Tri-3	severe PE
J Proteome Res. 2010	P02753	0	7+2	RBP4	Plasma retinol-binding protein (*)	PE>C (1UP/1DOWN)	6 UP/3 DOWN	Tri-3	severe/mild (*) PE
Proteomics. 2016	P02760	1		AMBP	Protein AMBP	PE>C		Tri-2	¿?
Taiwan J Obstet Gynecol. 2015	P02760	1		AMBP	Protein A-1 microglobulin	PE>C		Tri-3	severe PE
Placenta 2011	P02760	1		AMBP	Protein AMBP	PE>C		Tri-3	severe PE
J Proteomics. 2010	P02760	0	4+1	AMBP	AMBP protein precursor	PE<C / PE>C	4 UP/1 DOWN	Tri-3	PE/PE+IUGR
Expert Rev Proteomics. 2017	P02765	1		AHSG	Alpha-2-HS-glycoprotein	PE<C		Tri-1	early PE
Proteomics. 2016	P02765	1		FETUA	Alpha-2-HS-glycoprotein	PE<C		Tri-2	¿?
Mol Cell Proteomics 2013	P02765	1		AHSG	Alpha-2-HS-glycoprotein	PE>C		Tri-2	early PE
Proteomics. 2009	P02765	1		AHSG	Alpha-2-HS-glycoprotein	PE>C		Tri-2	early PE (PE / PE+SGA)
Genomics Proteomics Bioinformatics. 2013	P02765	1		AHSG	Alpha-2-HS glycoprotein	PE<C		term	term PE
Placenta 2011	P02765	1		AHSG	Alpha-2-HS-glycoprotein	PE>C		Tri-3	severe PE
BJOG 2009	P02765	1		AHSG	Fetuin-A	PE<C		Tri-3	¿?
J Proteomics. 2010	P02765	0	8	AHSG	Alpha-2-HS-glycoprotein precursor	PE<C	3 UP/5 DOWN	Tri-3	PE
J Obstet Gynaecol Res. 2016	P02766	1		TTR	Transthyretin	PE<C		Tri-3	severe PE
Cell Physiol Biochem. 2015	P02766	1		TTR	Transthyretin	PE<C		term	term PE
Am J Pathol. 2013	P02766	1		TTR	Transthyretin	PE<C		Tri-3	mild / severe PE
Placenta 2011	P02766	0	4	TTR	Transthyretin	PE<C	4 DOWN	Tri-3	severe PE
Front. Immunol. 2018	P02774	1		GC	Vitamin D-binding protein	PE>C		Tri-1	term
Expert Rev Proteomics. 2017	P02774	1		GC	Vitamin D-binding protein	PE>C		Tri-1	early PE
Mol Cell Proteomics 2013	P02774	1		GC	Vitamin D-binding protein	PE<C		Tri-2	early PE
J Hypertens. 2019	P02774	1		GC	Vitamin D-binding protein	PE<C		Tri-2	early severe PE
Placenta 2011	P02774	1		GC	Vitamin D-binding protein	PE>C		Tri-3	severe PE
BJOG 2009	P02774	1		GC	Vitamin D binding protein	PE>C		Tri-3	¿?
BJOG 2009	P02774	1		GC	Vitamin D binding protein	PE<C		Tri-3	¿?
J Proteomics. 2010	P02774	0	8	GC	vitamin D-binding protein precursor	PE<C	4 UP/ 4 DOWN	Tri-3	PE+IUGR
Expert Rev Proteomics. 2017	P02787	1		TF	Transferrin	PE>C		Tri-1	early PE
J Biomed Biotechnol. 2012	P02787	1		TF	Transferrin	PE>C		Tri-1	¿??
J Proteome Res. 2010	P02787	1		TF	Serotransferrin	PE>C (x2)		Tri-1	severe/mild (*) PE
Proteomics. 2009	P02787	0	4+1	TF	Serotransferrin	PE>C	5 UP	Tri-2	early PE (PE / PE+SGA)
J Biomed Biotechnol. 2012	P02790	1		HPX	Hemopexin	PE>C		Tri-1	¿??
Proteomics. 2009	P02790	1		HPX	Hemopexin	PE>C		Tri-2	early PE (PE / PE+SGA)
PLOS One 2019	P02790	1		HPX	Hemopexin	PE<C		Tri-3	early PE
J Proteome Res. 2017	P02790	1		HPX	Hemopexin	PE<C		term	term PE
Cell Physiol Biochem. 2015	P02790	1		HPX	Hemopexin	PE<C		term	term PE
J Proteomics. 2010	P02790	0	6	HPX	Hemopexin precursor	PE<C	2 UP/4 DOWN	Tri-3	PE/PE+IUGR
Proteomics. 2016	P03952	1		KLKB1	Plasma kallikrein	PE<C		Tri-2	¿?
Mol Cell Proteomics 2013	P03952	1		KLKB1	Plasma kallikrein	PE>C		Tri-2	early PE
PLOS One 2019	P03952	1		KLKB1	Plasma kallikrein	PE<C		Tri-3	early PE
Genomics Proteomics Bioinformatics. 2013	P03952	0	4	KLKB1	Plasma kallikrein B	Only in PE	2 UP/2 DOWN	term	term PE
J Biomed Biotechnol. 2012	P04003	1		C4BPA	C4 beta binding	PE>C		Tri-1	¿??
Proteomics. 2016	P04003	1		C4BPA	C4b-binding protein alpha chain	PE>C		Tri-2	¿?
J Obstet Gynaecol Res. 2016	P04003	1		C4BPA	C4b-binding protein alpha chain	PE<C		Tri-3	severe PE
Cell Physiol Biochem. 2015	P04003	1		C4BPA	C4b-binding protein alpha chain	PE>C		term	term PE
Placenta 2011	P04003	1		C4BPA	C4b-binding protein alpha chain	PE<C		Tri-3	severe PE
J Proteomics. 2010	P04003	0	6+1	C4BPA	C4b-binding protein alpha chain precursor	PE<C / PE>C	4 UP/3 DOWN	Tri-3	PE/PE+IUGR
Expert Rev Proteomics. 2017	P04004	1		VTN	Vitronectin	PE<C		Tri-1	early PE
Reprod Sci. 2009	P04004	1		VTN	Vitronectin (single chain 75 kDa/ double chain 65 kDa)	PE>C / PE<C		Tri-2	¿??
J Hypertens. 2019	P04004	1		VTN	Vitronectin	PE<C		Tri-2	early severe PE
Genomics Proteomics Bioinformatics. 2013	P04004	1		VTN	Vitronectin	Only in PE		term	term PE
Placenta 2011	P04004	1		VTN	Vitronectin	PE>C		Tri-3	severe PE
BJOG 2009	P04004	0	6+1	VTN	Vitronectin precursor	PE<C	3 UP/4 DOWN	Tri-3	¿?
J Obstet Gynaecol Res. 2016	P04114	1		APOB	Apolipoprotein B-100	PE<C		Tri-3	severe PE
Placenta 2011	P04114	1		APOB	Apolipoprotein B-100	PE<C		Tri-3	severe PE
J Proteome Res. 2010	P04114	1		APOB	Apolipoprotein B-100	PE<C (x2)		Tri-3	severe/mild (*) PE
BJOG 2009	P04114	0	4+1	APOB	Apolipoprotein B	PE>C	1 UP/4 DOWN	Tri-3	¿?
Front. Immunol. 2018	P04196	1		HRG	Histidine-rich glycoprotein	PE<C		Tri-1	Pre-term
Mol Cell Proteomics 2013	P04196	1		HRG	Histidine-rich glycoprotein	PE>C		Tri-2	early PE
Cell Physiol Biochem. 2015	P04196	1		HRG	Histidine-rich glycoprotein	PE>C		term	term PE
J Proteome Res. 2010	P04196	1		HRG	Histidine-rich glycoprotein	PE>C (x2)		Tri-3	severe/mild (*) PE
J Proteomics. 2010	P04196	0	5+1	HRG	Histidine-rich glycoprotein precursor	PE>C	5 UP/1 DOWN	Tri-3	PE+IUGR
J Proteome Res. 2010	P05155	1		SERPING1	Plasma protease C1 inhibitor	PE<C (x2)		Tri-1	severe/mild (*) PE
PLOS One 2019	P05155	1		SERPING1	Plasma protease C1 inhibitor	PE<C		Tri-3	early PE
Genomics Proteomics Bioinformatics. 2013	P05155	1		SERPING1	Plasma protease C1 inhibitor	Only in PE		term	term PE
BJOG 2009	P05155	0	4+1	SERPING1	Plasma protease C1 inhibitor	PE<C	1 UP/4 DOWN	Tri-3	¿?
Proteomics. 2016	P06396	1		GELS	Gelsolin	PE<C		Tri-2	¿?
Proteomics. 2009	P06396	1		GSN	Gelsolin	PE>C		Tri-2	early PE (PE / PE+SGA)
Genomics Proteomics Bioinformatics. 2013	P06396	1		GSN	Gelsolin	PE>C		term	term PE
J Proteomics. 2010	P06396	0	4	GSN	Isoform 2 of Gelsolin precursor	PE<C	2 UP/2 DOWN	Tri-3	PE/PE+IUGR
Proteomics. 2016	P07358	1		CO8B	Complement component C8 beta chain	PE<C		Tri-2	¿?
Mol Cell Proteomics 2013	P07358	1		C8B	Complement component C8 beta chain	PE<C		Tri-2	early PE
J Obstet Gynaecol Res. 2016	P07358	1		C8B	Complement component C8 beta chain	PE>C		Tri-3	severe PE
Placenta 2011	P07358	1		C8B	Complement component C8 beta chain	PE>C		Tri-3	severe PE
J Proteomics. 2010	P07358	0	5	C8B	Complement component C8 beta chain precursor	PE<C	2 UP/3 DOWN	Tri-3	PE
PLOS One 2019	P08514	1		ITGA2B	Integrin alpha-IIb	PE>C		Tri-1	early PE
PLoS One. 2019	P08514	1		ITGA2B	Integrin alpha-Iib	PE>C		early Tri-2	early PE
PLoS One. 2017	P08514	1		ITGA2B	Integrin alpha-IIb: beta-3 complex	PE>C		early Tri-2	mild/severe PE
PLOS One 2019	P08514	0	4	ITGA2B	Integrin alpha-IIb	PE>C	4 DOWN	Tri-3	early PE
Front. Immunol. 2018	P08603	1		CFH	Complement factor H	PE<C		Tri-1	Pre-term
J Obstet Gynaecol Res. 2016	P08603	1		CFH	Complement factor H	PE>C		Tri-3	severe PE
Genomics Proteomics Bioinformatics. 2013	P08603	1		CFH	Complement factor H	PE<C		term	term PE
Placenta 2011	P08603	0	4	CFH	Complement factor H	PE>C	2 UP/2 DOWN	Tri-3	severe PE
J Proteome Res. 2010	P08697	1		SERPINF2	Alpha-2-antiplasmin	PE<C (x2)		Tri-1	severe/mild (*) PE
Proteomics. 2016	P08697	1		A2AP	Alpha-2-antiplasmin	PE<C		Tri-2	¿?
J Hypertens. 2019	P08697	1		SERPINF2	Alpha-2-antiplasmin	PE>C		Tri-2	early severe PE
PLOS One 2019	P08697	0	4+1	SERPINF2	Alpha-2-antiplasmin	PE<C	1 UP/4 DOWN	Tri-3	early PE
PLOS One 2019	P09237	1		MMP7	Matrilysin	PE>C		Tri-1	early PE
PLOS One 2017	P09237	1		MMP7	Matrilysin	PE>C		Tri-1	late PE
PLoS One. 2019	P09237	1		MMP7	Matrilysin	PE>C		early Tri-2	early PE
PLoS One. 2017	P09237	0	4	MMP7	Matrilysin	PE>C	4 UP	early/late Tri-2	mild/severe PE
Front. Immunol. 2018	P0C0L4	1		C4A	Complement C4-A	PE>C		Tri-1	Pre-term
J Cell Biochem. 2017	P0C0L4	1		C4A	Complement C4-A	PE>C		Tri-3	severe PE
J Obstet Gynaecol Res. 2016	P0C0L4	1		C4A	Complement C4-A	Only in C		Tri-3	severe PE
J Proteomics. 2010	P0C0L4	0	4	C4A	Complement component 4A	PE<C	2 UP/2 DOWN	Tri-3	PE/PE+IUGR
PLoS One. 2017	P0C0L5	1		C4B	Complement C4b	PE<C		early Tri-2	mild/severe PE
Mol Cell Proteomics 2013	P0C0L5	1		C4B	Complement C4-B	PE<C		Tri-2	early PE
J Obstet Gynaecol Res. 2016	P0C0L5	1		C4B	Complement C4-B	PE<C		Tri-3	severe PE
BJOG 2009	P0C0L5	0	4	C4B	Complement C4B	PE<C	4 DOWN	Tri-3	¿?
Proteomics. 2016	P0DJI9	1		SAA2	Serum amyloid A-2 protein	PE>C		Tri-2	¿?
Hypertens. Pregnancy 2019	P0DJI9	1		SAA2	Serum amyloid A-2 protein	PE<C		Tri-3	¿?
J Obstet Gynaecol Res. 2016	P0DJI9	1		SAA2	Serum amyloid A-2 protein	Only in C		Tri-3	severe PE
Placenta 2011	P0DJI9	1		SAA2	Serum amyloid A-2 protein	PE<C		Tri-3	severe PE
J Proteomics. 2010	P0DJI9	0	5	SAA2	Serum amyloid A protein precursor	PE>C	2 UP/3 DOWN	Tri-3	PE
Front. Immunol. 2018	P10643	1		C7	Complement component C7	PE<C		Tri-1	Pre-term
Front. Immunol. 2018	P10643	1		C7	Complement component C7	PE<C		Tri-1	term
Genomics Proteomics Bioinformatics. 2013	P10643	1		C7	Complement component C7	PE>C		term	term PE
BJOG 2009	P10643	1		C7	Complement C7	PE>C		Tri-3	¿?
J Proteomics. 2010	P10643	0	5	C7	Complement component C7 precursor	PE<C	2 UP/3 DOWN	Tri-3	PE
J Biomed Biotechnol. 2012	P10909	1		CLU	Clusterin isoform 2	PE>C		Tri-1	¿??
Mol Cell Proteomics 2013	P10909	1		CLU	Clusterin	PE>C		Tri-2	early PE
Proteomics. 2009	P10909	1		CLU	Clusterin	PE>C		Tri-2	early PE (PE / PE+SGA)
Reprod Sci. 2012	P10909	1		CLU	Clusterin	PE>C (SGA+PE)		Tri-2	PE+SGA
J Obstet Gynaecol Res. 2016	P10909	1		CLU	Clusterin	PE>C		Tri-3	severe PE
Taiwan J Obstet Gynecol. 2015	P10909	1		CLU	Clusterin	PE>C		Tri-3	severe PE
Placenta 2011	P10909	1		CLU	Clusterin	PE>C		Tri-3	severe PE
BJOG 2009	P10909	1		CLU	Clusterin	PE>C		Tri-3	¿?
Proteomics. 2004	P10909	1		CLU	Clusterin	PE>C		Tri-3	¿??
J Proteomics. 2010	P10909	0		CLU	clusterin isoform 1	PE>C		Tri-3	PE
Proteomics. 2016	P10909-2	0	11	CLUS	Isoform 2 of Clusterin	PE<C	10 UP/1 DOWN	Tri-2	¿?
J Hypertens. 2019	P11464	1		PSG1	Pregnancy-specific beta-1-glycoprotein 1	PE<C		Tri-2	early severe PE
J Proteome Res. 2010	P11464	1		PSG1	Pregnancy-specific beta-1-glycoprotein	PE<C (x2)		Tri-3	severe/mild (*) PE
BJOG 2009	P11464	1		PSG1	Pregnancy-specific B-1 glycoprotein 1	PE>C		Tri-3	¿?
J Proteomics. 2010	P11464	0		PSG1	Isoform 1 of Pregnancy-specific beta-1-glycoprotein 1 precursor	PE<C		Tri-3	PE / PE+IUGR
Proteomics. 2016	P11464-4	0	5+1	PSG1	Isoform 4 of Pregnancy-specific beta-1-glycoprotein 1	PE<C	1 UP/5 DOWN	Tri-2	¿?
Hypertension 2013	P17813	1		ENG	Endoglin	PE>C (¿???)		Tri-2	¿?
Hypertens. Pregnancy 2019	P17813	1		ENG	Endoglin	PE>C		Tri-3	¿?
J Proteome Res. 2010	P17813	1		ENG	Endoglin (*)	PE>C (1UP/1DOWN)		Tri-3	severe/mild (*) PE
BJOG 2009	P17813	1		ENG	Endoglin	PE>C		Tri-3	¿?
Int J Mol Sci. 2019	P17813	0	5+1	ENG	Endoglin	PE > C	5 UP/1 DOWN	Tri-3	PE
J Proteome Res. 2010	P20742	1		PZP	Pregnancy zone protein (*)	PE>C (1UP/1DOWN)		Tri-1	severe/mild (*) PE
Mol Cell Proteomics 2013	P20742	1		PZP	Pregnancy zone protein	PE>C		Tri-2	early PE
Placenta 2011	P20742	1		PZP	Pregnancy zone protein	PE<C		Tri-3	severe PE
J Proteome Res. 2010	P20742	1		PZP	Pregnancy zone protein	PE<C (x2)		Tri-3	severe/mild (*) PE
J Proteomics. 2010	P20742	0	5+2	PZP	Pregnancy zone protein precursor	PE<C	2 UP/5 DOWN	Tri-3	PE/PE+IUGR
Proteomics. 2016	P22352	1		GPX3	Glutathione peroxidase 3	PE<C		Tri-2	¿?
J Cell Biochem. 2017	P22352	1		GPX3	Glutathione peroxidase 3	PE>C		Tri-3	severe PE
Placenta 2011	P22352	1		GPX3	Glutathione peroxidase 3	PE<C		Tri-3	severe PE
J Proteomics. 2010	P22352	0	4	GPX3	Glutathione peroxidase 3 precursor	PE<C	1 UP/3 DOWN	Tri-3	PE
Proteomics. 2016	P35542	1		SAA4	Serum amyloid A-4 protein	PE>C		Tri-2	¿?
J Obstet Gynaecol Res. 2016	P35542	1		SAA4	Serum amyloid A-4 protein	PE<C		Tri-3	severe PE
Placenta 2011	P35542	1		SAA4	Serum amyloid A-4 protein	PE<C		Tri-3	severe PE
J Proteomics. 2010	P35542	0	4	SAA4	Serum amyloid A-4 protein precursor	PE>C	2 UP/2 DOWN	Tri-3	PE
Front. Immunol. 2018	P36955	1		SERPINF1	Pigment epithelium-derived factor	PE>C		Tri-1	term
Proteomics. 2016	P36955	1		PEDF	Pigment epithelium-derived factor	PE<C		Tri-2	¿?
J Obstet Gynaecol Res. 2016	P36955	1		SERPINF1	Pigment epithelium-derived factor	PE>C		Tri-3	severe PE
Genomics Proteomics Bioinformatics. 2013	P36955	1		SERPINF1	Pigment epithelium-derived factor	PE>C		term	term PE
Placenta 2011	P36955	0	5	SERPINF1	Pigment epithelium-derived factor	PE>C	4 UP/1 DOWN	Tri-3	severe PE
PLoS One. 2019	P49763	1		PlGF	Placenta growth factor	PE<C		early/late Tri-2	early PE
Hypertension 2013	P49763	1		PGF	Placenta growth factor	PE<C (¿???)		Tri-2	¿?
PLOS One 2019	P49763	1		PlGF	Placenta growth factor	PE<C		Tri-3	early PE
PLOS One 2017	P49763	0	4	PlGF	Placenta growth factor	PE<C	4 DOWN	Tri-3	late (mild/severe) PE
Proteomics. 2016	Q03591	1		FHR1	Complement factor H-related protein 1	PE<C		Tri-2	¿?
J Obstet Gynaecol Res. 2016	Q03591	1		CFHR1	Complement factor H-related protein 1	PE>C		Tri-3	severe PE
Placenta 2011	Q03591	1		CFHR1	Complement factor H-related protein 1	PE>C		Tri-3	severe PE
Placenta 2011	Q03591	0	4	CFHR1	Complement factor H-related protein 1	PE<C	2 UP/2 DOWN	Tri-3	severe PE
Front. Immunol. 2018	Q14624	1		ITIH4	Inter-alpha-trypsin inhibitor heavy chain H4	PE<C		Tri-1	term
Mol Cell Proteomics 2013	Q14624	1		ITIH4	Inter-alpha-trypsin inhibitor heavy chain H4	PE>C		Tri-2	early PE
J Proteomics. 2010	Q14624	0		ITIH4	Isoform 1 of Inter-alpha-trypsin inhibitor heavy chain H4 precursor	PE>C		Tri-3	PE
Proteomics. 2016	Q14624-2	0	4	ITIH4	Isoform 2 of Inter-alpha-trypsin inhibitor heavy chain H4	PE>C	3 UP/1 DOWN	Tri-2	¿?
PLoS One. 2019	Q15485	1		FCN2	Ficolin-2	PE<C		early/late Tri-2	early PE
Hypertens. Pregnancy 2019	Q15485	1		FCN2	Ficolin-2	PE<C		Tri-3	¿?
PLOS One 2019	Q15485	1		FCN2	Ficolin-2	PE<C		Tri-3	early PE
Clin Chem. 2007	Q15485	0	4	FCN2	Ficolin-2	PE<C	4 DOWN	Tri-3	early PE
J Proteome Res. 2010	Q16610	1		ECM1	Extracellular matrix protein 1	PE<C (x2)		Tri-1	severe/mild (*) PE
Hypertension 2013	Q16610	1		ECM1	Extracellular matrix protein 1	PE>C (¿???)		Tri-2	¿?
BJOG 2009	Q16610	0		ECM1	Extracellular matrix protein 1	PE<C		Tri-3	¿?
Proteomics. 2016	Q16610-4	0	4+1	ECM1	Isoform 4 of Extracellular matrix protein 1	PE<C	4 DOWN/1¿?	Tri-2	¿?

## Sheet: n>3_high-confidence
article	Accession		Num. of times reported	Gene name	Protein name	regulation		sample collection(1)	severe PE
J Proteome Res. 2010	P00740	1		F9	Coagulation factor IX	PE<C (x2)		Tri-1	severe/mild (*) PE
Mol Cell Proteomics 2013	P00740	1		F9	Coagulation factor IX	PE>C		Tri-2	early PE
PLOS One 2019	P00740	0	3+1	F9	Coagulation factor IX	PE<C	1 UP/3 DOWN	Tri-3	early PE
Front. Immunol. 2018	P00751	1		CFB	Complement factor B	PE<C		Tri-1	Pre-term
Expert Rev Proteomics. 2017	P00751	1		CFB	Complement Factor B	PE<C		Tri-1	early PE
PLoS One. 2019	P00751	1		CFB	Complement factor B	PE<C		early Tri-2	early PE
PLOS One 2019	P00751	1		CFB	Complement factor B	PE<C		Tri-3	early PE
Genomics Proteomics Bioinformatics. 2013	P00751	0	5	CFB	Complement factor B	PE>C	1 UP/4 DOWN	term	term PE
Expert Rev Proteomics. 2017	P01009	1		SERPINA1	Alpha-1-antitrypsin	PE>C		Tri-1	early PE
Taiwan J Obstet Gynecol. 2015	P01009	1		SERPINA1	Alpha-1-antitrypsin	PE>C		Tri-3	severe PE
Genomics Proteomics Bioinformatics. 2013	P01009	1		SERPINA1	Alpha-1-antitrypsin	PE<C		term	term PE
Placenta 2011	P01009	1		SERPINA1	Alpha-1-antitrypsin	PE>C		Tri-3	severe PE
J Proteomics. 2010	P01009	0	5	SERPINA1	Isoform 1 of Alpha-1-antitrypsin precursor	PE>C	4 UP/1 DOWN	Tri-3	PE/PE+IUGR
Proteomics. 2016	P01023	1		A2MG	Alpha-2-macroglobulin	PE<C		Tri-2	¿?
Mol Cell Proteomics 2013	P01023	1		A2M	Alpha-2-macroglobulin	PE<C		Tri-2	early PE
Proteomics. 2009	P01023	1		A2M	Alpha-2-macroglobulin	¿??		Tri-2	early PE (PE / PE+SGA)
Genomics Proteomics Bioinformatics. 2013	P01023	1		A2M	Alpha-2-macroglobulin	PE<C		term	term PE
Placenta 2011	P01023	1		A2M	Alpha-2-macroglobulin	PE<C		Tri-3	severe PE
BJOG 2009	P01023	0	6	A2M	Alpha-2-macroglobulin	PE<C	5 DOWN /(1¿?)	Tri-3	¿?
Proteomics. 2016	P02649	1		APOE	Apolipoprotein E	PE<C		Tri-2	¿?
Proteomics. 2009	P02649	1		APOE	Apolipoprotein E	PE>C		Tri-2	early PE (PE / PE+SGA)
Placenta 2011	P02649	1		APOE	Apolipoprotein E	PE>C		Tri-3	severe PE
J Proteomics. 2010	P02649	0	4	APOE	Apolipoprotein E precursor	PE>C	3 UP/1 DOWN	Tri-3	PE
J Biomed Biotechnol. 2012	P02679	1		FGG	Fibrinogen Fragment D	PE>C		Tri-1	¿??
Mol Cell Proteomics 2013	P02679	1		FGG	Fibrinogen gamma chain	PE>C		Tri-2	early PE
Proteomics. 2009	P02679	1		FGG	Fibrinogen gamma chain	PE>C		Tri-2	early PE (PE / PE+SGA)
Placenta 2011	P02679	0	4	FGG	Fibrinogen gamma chain	PE>C	4 UP	Tri-3	severe PE
J Proteome Res. 2010	P02741	1		CRP	C-reactive protein	PE>C (x2)		Tri-1	severe/mild (*) PE
Proteomics. 2016	P02741	1		CRP	C-reactive protein	PE>C		Tri-2	¿?
Mol Cell Proteomics 2013	P02741	1		CRP	C-reactive protein	PE>C		Tri-2	early PE
Hypertens. Pregnancy 2019	P02741	1		CRP	C-reactive protein	PE<C		Tri-3	¿?
J Proteome Res. 2010	P02741	1		CRP	C-reactive protein	PE>C (x2)		Tri-3	severe/mild (*) PE
J Proteomics. 2010	P02741	0	6+2	CRP	C-reactive protein, pentraxin-related	PE>C	7 UP/1 DOWN	Tri-3	PE
Front. Immunol. 2018	P02746	1		C1QB	Complement C1q subcomponent subunit B	PE<C		Tri-1	Pre-term
J Proteome Res. 2010	P02746	1		C1QB	Complement C1q subcomponent subunit B	PE<C (x2)		Tri-1	severe/mild (*) PE
Proteomics. 2016	P02746	1		C1QB	Complement C1q subcomponent subunit B	PE>C		Tri-2	¿?
Mol Cell Proteomics 2013	P02746	0	4+1	C1QB	Complement C1q subcomponent subunit B	PE<C	1 UP/4 DOWN	Tri-2	early PE
J Biomed Biotechnol. 2012	P02751	1		FN1	Fibronectin	PE>C		Tri-1	¿??
PLOS One 2019	P02751	1		FN1	Fibronectin	PE>C		Tri-3	early PE
J Obstet Gynaecol Res. 2016	P02751	1		FN1	Fibronectin	PE>C		Tri-3	severe PE
Genomics Proteomics Bioinformatics. 2013	P02751	1		FN1	Fibronectin	Only in PE		term	term PE
Placenta 2011	P02751	1		FN1	Fibronectin	PE>C		Tri-3	severe PE
J Proteome Res. 2010	P02751	1		FN1	Fibronectin	PE>C (x2)		Tri-3	severe/mild (*) PE
BJOG 2009	P02751	1		FN1	Fibronectin 1	PE<C		Tri-3	¿?
J Proteomics. 2010	P02751	0	8+1	FN1	fibronectin 1 isoform 2 preproprotein	PE>C	8 UP/1 DOWN	Tri-3	PE/PE+IUGR
Proteomics. 2016	P02760	1		AMBP	Protein AMBP	PE>C		Tri-2	¿?
Taiwan J Obstet Gynecol. 2015	P02760	1		AMBP	Protein A-1 microglobulin	PE>C		Tri-3	severe PE
Placenta 2011	P02760	1		AMBP	Protein AMBP	PE>C		Tri-3	severe PE
J Proteomics. 2010	P02760	0	4+1	AMBP	AMBP protein precursor	PE<C / PE>C	4 UP/1 DOWN	Tri-3	PE/PE+IUGR
J Obstet Gynaecol Res. 2016	P02766	1		TTR	Transthyretin	PE<C		Tri-3	severe PE
Cell Physiol Biochem. 2015	P02766	1		TTR	Transthyretin	PE<C		term	term PE
Am J Pathol. 2013	P02766	1		TTR	Transthyretin	PE<C		Tri-3	mild / severe PE
Placenta 2011	P02766	0	4	TTR	Transthyretin	PE<C	4 DOWN	Tri-3	severe PE
Expert Rev Proteomics. 2017	P02787	1		TF	Transferrin	PE>C		Tri-1	early PE
J Biomed Biotechnol. 2012	P02787	1		TF	Transferrin	PE>C		Tri-1	¿??
J Proteome Res. 2010	P02787	1		TF	Serotransferrin	PE>C (x2)		Tri-1	severe/mild (*) PE
Proteomics. 2009	P02787	0	4+1	TF	Serotransferrin	PE>C	5 UP	Tri-2	early PE (PE / PE+SGA)
J Obstet Gynaecol Res. 2016	P04114	1		APOB	Apolipoprotein B-100	PE<C		Tri-3	severe PE
Placenta 2011	P04114	1		APOB	Apolipoprotein B-100	PE<C		Tri-3	severe PE
J Proteome Res. 2010	P04114	1		APOB	Apolipoprotein B-100	PE<C (x2)		Tri-3	severe/mild (*) PE
BJOG 2009	P04114	0	4+1	APOB	Apolipoprotein B	PE>C	1 UP/4 DOWN	Tri-3	¿?
Front. Immunol. 2018	P04196	1		HRG	Histidine-rich glycoprotein	PE<C		Tri-1	Pre-term
Mol Cell Proteomics 2013	P04196	1		HRG	Histidine-rich glycoprotein	PE>C		Tri-2	early PE
Cell Physiol Biochem. 2015	P04196	1		HRG	Histidine-rich glycoprotein	PE>C		term	term PE
J Proteome Res. 2010	P04196	1		HRG	Histidine-rich glycoprotein	PE>C (x2)		Tri-3	severe/mild (*) PE
J Proteomics. 2010	P04196	0	5+1	HRG	Histidine-rich glycoprotein precursor	PE>C	5 UP/1 DOWN	Tri-3	PE+IUGR
J Proteome Res. 2010	P05155	1		SERPING1	Plasma protease C1 inhibitor	PE<C (x2)		Tri-1	severe/mild (*) PE
PLOS One 2019	P05155	1		SERPING1	Plasma protease C1 inhibitor	PE<C		Tri-3	early PE
Genomics Proteomics Bioinformatics. 2013	P05155	1		SERPING1	Plasma protease C1 inhibitor	Only in PE		term	term PE
BJOG 2009	P05155	0	4+1	SERPING1	Plasma protease C1 inhibitor	PE<C	1 UP/4 DOWN	Tri-3	¿?
PLOS One 2019	P08514	1		ITGA2B	Integrin alpha-IIb	PE>C		Tri-1	early PE
PLoS One. 2019	P08514	1		ITGA2B	Integrin alpha-Iib	PE>C		early Tri-2	early PE
PLoS One. 2017	P08514	1		ITGA2B	Integrin alpha-IIb: beta-3 complex	PE>C		early Tri-2	mild/severe PE
PLOS One 2019	P08514	0	4	ITGA2B	Integrin alpha-IIb	PE>C	4 DOWN	Tri-3	early PE
J Proteome Res. 2010	P08697	1		SERPINF2	Alpha-2-antiplasmin	PE<C (x2)		Tri-1	severe/mild (*) PE
Proteomics. 2016	P08697	1		A2AP	Alpha-2-antiplasmin	PE<C		Tri-2	¿?
J Hypertens. 2019	P08697	1		SERPINF2	Alpha-2-antiplasmin	PE>C		Tri-2	early severe PE
PLOS One 2019	P08697	0	4+1	SERPINF2	Alpha-2-antiplasmin	PE<C	1 UP/4 DOWN	Tri-3	early PE
PLOS One 2019	P09237	1		MMP7	Matrilysin	PE>C		Tri-1	early PE
PLOS One 2017	P09237	1		MMP7	Matrilysin	PE>C		Tri-1	late PE
PLoS One. 2019	P09237	1		MMP7	Matrilysin	PE>C		early Tri-2	early PE
PLoS One. 2017	P09237	0	4	MMP7	Matrilysin	PE>C	4 UP	early/late Tri-2	mild/severe PE
PLoS One. 2017	P0C0L5	1		C4B	Complement C4b	PE<C		early Tri-2	mild/severe PE
Mol Cell Proteomics 2013	P0C0L5	1		C4B	Complement C4-B	PE<C		Tri-2	early PE
J Obstet Gynaecol Res. 2016	P0C0L5	1		C4B	Complement C4-B	PE<C		Tri-3	severe PE
BJOG 2009	P0C0L5	0	4	C4B	Complement C4B	PE<C	4 DOWN	Tri-3	¿?
J Biomed Biotechnol. 2012	P10909	1		CLU	Clusterin isoform 2	PE>C		Tri-1	¿??
Mol Cell Proteomics 2013	P10909	1		CLU	Clusterin	PE>C		Tri-2	early PE
Proteomics. 2009	P10909	1		CLU	Clusterin	PE>C		Tri-2	early PE (PE / PE+SGA)
Reprod Sci. 2012	P10909	1		CLU	Clusterin	PE>C (SGA+PE)		Tri-2	PE+SGA
J Obstet Gynaecol Res. 2016	P10909	1		CLU	Clusterin	PE>C		Tri-3	severe PE
Taiwan J Obstet Gynecol. 2015	P10909	1		CLU	Clusterin	PE>C		Tri-3	severe PE
Placenta 2011	P10909	1		CLU	Clusterin	PE>C		Tri-3	severe PE
BJOG 2009	P10909	1		CLU	Clusterin	PE>C		Tri-3	¿?
Proteomics. 2004	P10909	1		CLU	Clusterin	PE>C		Tri-3	¿??
J Proteomics. 2010	P10909	1		CLU	clusterin isoform 1	PE>C		Tri-3	PE
Proteomics. 2016	P10909	0	11	CLUS	Isoform 2 of Clusterin	PE<C	10 UP/1 DOWN	Tri-2	¿?
J Hypertens. 2019	P11464	1		PSG1	Pregnancy-specific beta-1-glycoprotein 1	PE<C		Tri-2	early severe PE
J Proteome Res. 2010	P11464	1		PSG1	Pregnancy-specific beta-1-glycoprotein	PE<C (x2)		Tri-3	severe/mild (*) PE
BJOG 2009	P11464	1		PSG1	Pregnancy-specific B-1 glycoprotein 1	PE>C		Tri-3	¿?
J Proteomics. 2010	P11464	1		PSG1	Isoform 1 of Pregnancy-specific beta-1-glycoprotein 1 precursor	PE<C		Tri-3	PE / PE+IUGR
Proteomics. 2016	P11464	0	5+1	PSG1	Isoform 4 of Pregnancy-specific beta-1-glycoprotein 1	PE<C	1 UP/5 DOWN	Tri-2	¿?
Hypertension 2013	P17813	1		ENG	Endoglin	PE>C (¿???)		Tri-2	¿?
Hypertens. Pregnancy 2019	P17813	1		ENG	Endoglin	PE>C		Tri-3	¿?
J Proteome Res. 2010	P17813	1		ENG	Endoglin (*)	PE>C (1UP/1DOWN)		Tri-3	severe/mild (*) PE
BJOG 2009	P17813	1		ENG	Endoglin	PE>C		Tri-3	¿?
Int J Mol Sci. 2019	P17813	0	5+1	ENG	Endoglin	PE > C	5 UP/1 DOWN	Tri-3	PE
J Proteome Res. 2010	P20742	1		PZP	Pregnancy zone protein (*)	PE>C (1UP/1DOWN)		Tri-1	severe/mild (*) PE
Mol Cell Proteomics 2013	P20742	1		PZP	Pregnancy zone protein	PE>C		Tri-2	early PE
Placenta 2011	P20742	1		PZP	Pregnancy zone protein	PE<C		Tri-3	severe PE
J Proteome Res. 2010	P20742	1		PZP	Pregnancy zone protein	PE<C (x2)		Tri-3	severe/mild (*) PE
J Proteomics. 2010	P20742	0	5+2	PZP	Pregnancy zone protein precursor	PE<C	2 UP/5 DOWN	Tri-3	PE/PE+IUGR
Proteomics. 2016	P22352	1		GPX3	Glutathione peroxidase 3	PE<C		Tri-2	¿?
J Cell Biochem. 2017	P22352	1		GPX3	Glutathione peroxidase 3	PE>C		Tri-3	severe PE
Placenta 2011	P22352	1		GPX3	Glutathione peroxidase 3	PE<C		Tri-3	severe PE
J Proteomics. 2010	P22352	0	4	GPX3	Glutathione peroxidase 3 precursor	PE<C	1 UP/3 DOWN	Tri-3	PE
Front. Immunol. 2018	P36955	1		SERPINF1	Pigment epithelium-derived factor	PE>C		Tri-1	term
Proteomics. 2016	P36955	1		PEDF	Pigment epithelium-derived factor	PE<C		Tri-2	¿?
J Obstet Gynaecol Res. 2016	P36955	1		SERPINF1	Pigment epithelium-derived factor	PE>C		Tri-3	severe PE
Genomics Proteomics Bioinformatics. 2013	P36955	1		SERPINF1	Pigment epithelium-derived factor	PE>C		term	term PE
Placenta 2011	P36955	0	5	SERPINF1	Pigment epithelium-derived factor	PE>C	4 UP/1 DOWN	Tri-3	severe PE
PLoS One. 2019	P49763	1		PlGF	Placenta growth factor	PE<C		early/late Tri-2	early PE
Hypertension 2013	P49763	1		PGF	Placenta growth factor	PE<C (¿???)		Tri-2	¿?
PLOS One 2019	P49763	1		PlGF	Placenta growth factor	PE<C		Tri-3	early PE
PLOS One 2017	P49763	0	4	PlGF	Placenta growth factor	PE<C	4 DOWN	Tri-3	late (mild/severe) PE
Front. Immunol. 2018	Q14624	1		ITIH4	Inter-alpha-trypsin inhibitor heavy chain H4	PE<C		Tri-1	term
Mol Cell Proteomics 2013	Q14624	1		ITIH4	Inter-alpha-trypsin inhibitor heavy chain H4	PE>C		Tri-2	early PE
J Proteomics. 2010	Q14624	1		ITIH4	Isoform 1 of Inter-alpha-trypsin inhibitor heavy chain H4 precursor	PE>C		Tri-3	PE
Proteomics. 2016	Q14624	0	4	ITIH4	Isoform 2 of Inter-alpha-trypsin inhibitor heavy chain H4	PE>C	3 UP/1 DOWN	Tri-2	¿?
PLoS One. 2019	Q15485	1		FCN2	Ficolin-2	PE<C		early/late Tri-2	early PE
Hypertens. Pregnancy 2019	Q15485	1		FCN2	Ficolin-2	PE<C		Tri-3	¿?
PLOS One 2019	Q15485	1		FCN2	Ficolin-2	PE<C		Tri-3	early PE
Clin Chem. 2007	Q15485	0	4	FCN2	Ficolin-2	PE<C	4 DOWN	Tri-3	early PE
J Proteome Res. 2010	Q16610	1		ECM1	Extracellular matrix protein 1	PE<C (x2)		Tri-1	severe/mild (*) PE
Hypertension 2013	Q16610	1		ECM1	Extracellular matrix protein 1	PE>C (¿???)		Tri-2	¿?
BJOG 2009	Q16610	1		ECM1	Extracellular matrix protein 1	PE<C		Tri-3	¿?
Proteomics. 2016	Q16610	0	4+1	ECM1	Isoform 4 of Extracellular matrix protein 1	PE<C	4 DOWN/1¿?	Tri-2	¿?

## Sheet: final list
article	Accession	Gene name	Protein name	regulation	reported PE/C ratio
J Proteome Res. 2010	P00740	F9	Coagulation factor IX	PE<C	0.714
J Proteome Res. 2010	P00740	F9	Coagulation factor IX	PE<C	0.588
Mol Cell Proteomics 2013	P00740	F9	Coagulation factor IX	PE>C	1.1 ($)(&)	($) Average of 3 replicates; (&) log2(PE/C) transformed to ratio PE/C
PLOS One 2019	P00740	F9	Coagulation factor IX	PE<C	0.91
Front. Immunol. 2018	P00751	CFB	Complement factor B	PE<C	0.516903
Expert Rev Proteomics. 2017	P00751	CFB	Complement Factor B	PE<C	4.16667
PLoS One. 2019	P00751	CFB	Complement factor B	PE<C	0.909091
PLOS One 2019	P00751	CFB	Complement factor B	PE<C	0.909091
Genomics Proteomics Bioinformatics. 2013	P00751	CFB	Complement factor B	PE>C	*	* Numeric value not available
Expert Rev Proteomics. 2017	P01009	SERPINA1	Alpha-1-antitrypsin	PE>C	3.14	* Numeric value not available
Taiwan J Obstet Gynecol. 2015	P01009	SERPINA1	Alpha-1-antitrypsin	PE>C	*	* Numeric value not available
Genomics Proteomics Bioinformatics. 2013	P01009	SERPINA1	Alpha-1-antitrypsin	PE<C	*	* Numeric value not available
Placenta 2011	P01009	SERPINA1	Alpha-1-antitrypsin	PE>C	*	* Numeric value not available
J Proteomics. 2010	P01009	SERPINA1	Isoform 1 of Alpha-1-antitrypsin precursor	PE>C	1.95
Proteomics. 2016	P01023	A2MG	Alpha-2-macroglobulin	PE<C	*	* Numeric value not available
Mol Cell Proteomics 2013	P01023	A2M	Alpha-2-macroglobulin	PE<C	0.82 ($)(&)	($) Average of 3 replicates; (&) log2(PE/C) transformed to ratio PE/C
Proteomics. 2009	P01023	A2M	Alpha-2-macroglobulin	¿??	*	* Numeric value not available
Genomics Proteomics Bioinformatics. 2013	P01023	A2M	Alpha-2-macroglobulin	PE<C	*	* Numeric value not available
Placenta 2011	P01023	A2M	Alpha-2-macroglobulin	PE<C	*	* Numeric value not available
BJOG 2009	P01023	A2M	Alpha-2-macroglobulin	PE<C	*	* Numeric value not available
Proteomics. 2016	P02649	APOE	Apolipoprotein E	PE<C	*	* Numeric value not available
Proteomics. 2009	P02649	APOE	Apolipoprotein E	PE>C	*	* Numeric value not available
Placenta 2011	P02649	APOE	Apolipoprotein E	PE>C	*	* Numeric value not available
J Proteomics. 2010	P02649	APOE	Apolipoprotein E precursor	PE>C	1.38
J Biomed Biotechnol. 2012	P02679	FGG	Fibrinogen Fragment D	PE>C	*	* Numeric value not available
Mol Cell Proteomics 2013	P02679	FGG	Fibrinogen gamma chain	PE>C	1.3 (&)	(&) log2(PE/C) transformed to ratio PE/C
Proteomics. 2009	P02679	FGG	Fibrinogen gamma chain	PE>C	*	* Numeric value not available
Placenta 2011	P02679	FGG	Fibrinogen gamma chain	PE>C	*	* Numeric value not available
J Proteome Res. 2010	P02741	CRP	C-reactive protein	PE>C	5.9
J Proteome Res. 2010	P02741	CRP	C-reactive protein	PE>C	5.7
Proteomics. 2016	P02741	CRP	C-reactive protein	PE>C	*	* Numeric value not available
Mol Cell Proteomics 2013	P02741	CRP	C-reactive protein	PE>C	1.4 (&)	(&) log2(PE/C) transformed to ratio PE/C
Hypertens. Pregnancy 2019	P02741	CRP	C-reactive protein	PE<C	*	* Numeric value not available
J Proteome Res. 2010	P02741	CRP	C-reactive protein	PE>C	3.8
J Proteome Res. 2010	P02741	CRP	C-reactive protein	PE>C	6.5
J Proteomics. 2010	P02741	CRP	C-reactive protein, pentraxin-related	PE>C	4.9
Front. Immunol. 2018	P02746	C1QB	Complement C1q subcomponent subunit B	PE<C	0.641807
J Proteome Res. 2010	P02746	C1QB	Complement C1q subcomponent subunit B	PE<C	0.588235
J Proteome Res. 2010	P02746	C1QB	Complement C1q subcomponent subunit B	PE<C	0.666667
Proteomics. 2016	P02746	C1QB	Complement C1q subcomponent subunit B	PE>C	*	* Numeric value not available
Mol Cell Proteomics 2013	P02746	C1QB	Complement C1q subcomponent subunit B	PE<C	0.69 (&)	(&) log2(PE/C) transformed to ratio PE/C
J Biomed Biotechnol. 2012	P02751	FN1	Fibronectin	PE>C	*	* Numeric value not available
PLOS One 2019	P02751	FN1	Fibronectin	PE>C	1.6
J Obstet Gynaecol Res. 2016	P02751	FN1	Fibronectin	PE>C	2.16
Genomics Proteomics Bioinformatics. 2013	P02751	FN1	Fibronectin	Only in PE	*	* Numeric value not available
Placenta 2011	P02751	FN1	Fibronectin	PE>C	*	* Numeric value not available
J Proteome Res. 2010	P02751	FN1	Fibronectin	PE>C	10.9
J Proteome Res. 2010	P02751	FN1	Fibronectin	PE>C	2.1
BJOG 2009	P02751	FN1	Fibronectin 1	PE<C	*	* Numeric value not available
J Proteomics. 2010	P02751	FN1	fibronectin 1 isoform 2 preproprotein	PE>C	2.45
Proteomics. 2016	P02760	AMBP	Protein AMBP	PE>C	*	* Numeric value not available
Taiwan J Obstet Gynecol. 2015	P02760	AMBP	Protein A-1 microglobulin	PE>C	*	* Numeric value not available
Placenta 2011	P02760	AMBP	Protein AMBP	PE>C	*	* Numeric value not available
J Proteomics. 2010	P02760	AMBP	AMBP protein precursor	PE>C	1.26
J Proteomics. 2010	P02760	AMBP	AMBP protein precursor	PE<C	0.7
J Obstet Gynaecol Res. 2016	P02766	TTR	Transthyretin	PE<C	0.33
Cell Physiol Biochem. 2015	P02766	TTR	Transthyretin	PE<C	0.66
Am J Pathol. 2013	P02766	TTR	Transthyretin	PE<C	*	* Numeric value not available
Placenta 2011	P02766	TTR	Transthyretin	PE<C	*	* Numeric value not available
Expert Rev Proteomics. 2017	P02787	TF	Transferrin	PE>C	4.26
J Biomed Biotechnol. 2012	P02787	TF	Transferrin	PE>C	*	* Numeric value not available
J Proteome Res. 2010	P02787	TF	Serotransferrin	PE>C	1.9
J Proteome Res. 2010	P02787	TF	Serotransferrin	PE>C	1.6
Proteomics. 2009	P02787	TF	Serotransferrin	PE>C	2
J Obstet Gynaecol Res. 2016	P04114	APOB	Apolipoprotein B-100	PE<C	0.22
Placenta 2011	P04114	APOB	Apolipoprotein B-100	PE<C	*	* Numeric value not available
J Proteome Res. 2010	P04114	APOB	Apolipoprotein B-100	PE<C	0.909091
J Proteome Res. 2010	P04114	APOB	Apolipoprotein B-100	PE<C	0.263158
BJOG 2009	P04114	APOB	Apolipoprotein B	PE>C	*	* Numeric value not available
Front. Immunol. 2018	P04196	HRG	Histidine-rich glycoprotein	PE<C	0.516262
Mol Cell Proteomics 2013	P04196	HRG	Histidine-rich glycoprotein	PE>C	1.5 (&)	(&) log2(PE/C) transformed to ratio PE/C
Cell Physiol Biochem. 2015	P04196	HRG	Histidine-rich glycoprotein	PE>C	1.46
J Proteome Res. 2010	P04196	HRG	Histidine-rich glycoprotein	PE>C	1.3
J Proteome Res. 2010	P04196	HRG	Histidine-rich glycoprotein	PE>C	1.7
J Proteomics. 2010	P04196	HRG	Histidine-rich glycoprotein precursor	PE>C	1.43
J Proteome Res. 2010	P05155	SERPING1	Plasma protease C1 inhibitor	PE<C	0.4
J Proteome Res. 2010	P05155	SERPING1	Plasma protease C1 inhibitor	PE<C	0.526316
PLOS One 2019	P05155	SERPING1	Plasma protease C1 inhibitor	PE<C	0.833333
Genomics Proteomics Bioinformatics. 2013	P05155	SERPING1	Plasma protease C1 inhibitor	Only in PE	*	* Numeric value not available
BJOG 2009	P05155	SERPING1	Plasma protease C1 inhibitor	PE<C	*	* Numeric value not available
PLOS One 2019	P08514	ITGA2B	Integrin alpha-IIb	PE>C	1.9
PLoS One. 2019	P08514	ITGA2B	Integrin alpha-Iib	PE>C	2
PLoS One. 2017	P08514	ITGA2B	Integrin alpha-IIb: beta-3 complex	PE>C	1.5
PLOS One 2019	P08514	ITGA2B	Integrin alpha-IIb	PE>C	2.1
J Proteome Res. 2010	P08697	SERPINF2	Alpha-2-antiplasmin	PE<C	0.96
J Proteome Res. 2010	P08697	SERPINF2	Alpha-2-antiplasmin	PE<C	0.72
Proteomics. 2016	P08697	A2AP	Alpha-2-antiplasmin	PE<C	*	* Numeric value not available
J Hypertens. 2019	P08697	SERPINF2	Alpha-2-antiplasmin	PE>C	*	* Numeric value not available
PLOS One 2019	P08697	SERPINF2	Alpha-2-antiplasmin	PE<C	0.91
PLOS One 2019	P09237	MMP7	Matrilysin	PE>C	1.3
PLOS One 2017	P09237	MMP7	Matrilysin	PE>C	1.4
PLoS One. 2019	P09237	MMP7	Matrilysin	PE>C	1.5
PLoS One. 2017	P09237	MMP7	Matrilysin	PE>C	1.3
PLoS One. 2017	P0C0L5	C4B	Complement C4b	PE<C	0.77
Mol Cell Proteomics 2013	P0C0L5	C4B	Complement C4-B	PE<C	0.71 (&)	(&) log2(PE/C) transformed to ratio PE/C
J Obstet Gynaecol Res. 2016	P0C0L5	C4B	Complement C4-B	PE<C	0.13
BJOG 2009	P0C0L5	C4B	Complement C4B	PE<C	*	* Numeric value not available
J Biomed Biotechnol. 2012	P10909	CLU	Clusterin isoform 2	PE>C	*	* Numeric value not available
Mol Cell Proteomics 2013	P10909	CLU	Clusterin	PE>C	1.1 ($)(&)	($) Average of 3 replicates; (&) log2(PE/C) transformed to ratio PE/C
Proteomics. 2009	P10909	CLU	Clusterin	PE>C	2
Reprod Sci. 2012	P10909	CLU	Clusterin	PE>C (SGA+PE)	*	* Numeric value not available
J Obstet Gynaecol Res. 2016	P10909	CLU	Clusterin	PE>C	2.13
Taiwan J Obstet Gynecol. 2015	P10909	CLU	Clusterin	PE>C	*	* Numeric value not available
Placenta 2011	P10909	CLU	Clusterin	PE>C	*	* Numeric value not available
BJOG 2009	P10909	CLU	Clusterin	PE>C	*	* Numeric value not available
Proteomics. 2004	P10909	CLU	Clusterin	PE>C	*	* Numeric value not available
J Proteomics. 2010	P10909	CLU	clusterin isoform 1	PE>C	1.24
Proteomics. 2016	P10909	CLUS	Isoform 2 of Clusterin	PE<C	*	* Numeric value not available
J Hypertens. 2019	P11464	PSG1	Pregnancy-specific beta-1-glycoprotein 1	PE<C	*	* Numeric value not available
J Proteome Res. 2010	P11464	PSG1	Pregnancy-specific beta-1-glycoprotein	PE<C	0.833333
J Proteome Res. 2010	P11464	PSG1	Pregnancy-specific beta-1-glycoprotein	PE<C	0.47619
BJOG 2009	P11464	PSG1	Pregnancy-specific B-1 glycoprotein 1	PE>C	*	* Numeric value not available
J Proteomics. 2010	P11464	PSG1	Isoform 1 of Pregnancy-specific beta-1-glycoprotein 1 precursor	PE<C	0.52
Proteomics. 2016	P11464-4	PSG1	Isoform 4 of Pregnancy-specific beta-1-glycoprotein 1	PE<C	*	* Numeric value not available
Hypertension 2013	P17813	ENG	Endoglin	PE>C (¿???)	*	* Numeric value not available
Hypertens. Pregnancy 2019	P17813	ENG	Endoglin	PE>C	*	* Numeric value not available
J Proteome Res. 2010	P17813	ENG	Endoglin	PE<C	1
J Proteome Res. 2010	P17813	ENG	Endoglin	PE>C	10.4
BJOG 2009	P17813	ENG	Endoglin	PE>C	*	* Numeric value not available
Int J Mol Sci. 2019	P17813	ENG	Endoglin	PE > C	*	* Numeric value not available
J Proteome Res. 2010	P20742	PZP	Pregnancy zone protein	PE<C	0.769231
J Proteome Res. 2010	P20742	PZP	Pregnancy zone protein	PE>C	1.3
Mol Cell Proteomics 2013	P20742	PZP	Pregnancy zone protein	PE>C	1.3 (&)	(&) log2(PE/C) transformed to ratio PE/C
Placenta 2011	P20742	PZP	Pregnancy zone protein	PE<C	*	* Numeric value not available
J Proteome Res. 2010	P20742	PZP	Pregnancy zone protein	PE<C	0.555556
J Proteome Res. 2010	P20742	PZP	Pregnancy zone protein	PE<C	0.555556
J Proteomics. 2010	P20742	PZP	Pregnancy zone protein precursor	PE<C	0.65
Proteomics. 2016	P22352	GPX3	Glutathione peroxidase 3	PE<C	*	* Numeric value not available
J Cell Biochem. 2017	P22352	GPX3	Glutathione peroxidase 3	PE>C	*	* Numeric value not available
Placenta 2011	P22352	GPX3	Glutathione peroxidase 3	PE<C	*	* Numeric value not available
J Proteomics. 2010	P22352	GPX3	Glutathione peroxidase 3 precursor	PE<C	0.59
Front. Immunol. 2018	P36955	SERPINF1	Pigment epithelium-derived factor	PE>C	1.2157
Proteomics. 2016	P36955	PEDF	Pigment epithelium-derived factor	PE<C	*	* Numeric value not available
J Obstet Gynaecol Res. 2016	P36955	SERPINF1	Pigment epithelium-derived factor	PE>C	*	* Numeric value not available
Genomics Proteomics Bioinformatics. 2013	P36955	SERPINF1	Pigment epithelium-derived factor	PE>C	*	* Numeric value not available
Placenta 2011	P36955	SERPINF1	Pigment epithelium-derived factor	PE>C	*	* Numeric value not available
PLoS One. 2019	P49763	PlGF	Placenta growth factor	PE<C	0.5
Hypertension 2013	P49763	PGF	Placenta growth factor	PE<C (¿???)	*	* Numeric value not available
PLOS One 2019	P49763	PlGF	Placenta growth factor	PE<C	0.43
PLOS One 2017	P49763	PlGF	Placenta growth factor	PE<C	1
Front. Immunol. 2018	Q14624	ITIH4	Inter-alpha-trypsin inhibitor heavy chain H4	PE<C
Mol Cell Proteomics 2013	Q14624	ITIH4	Inter-alpha-trypsin inhibitor heavy chain H4	PE>C	1.3 (&)	(&) log2(PE/C) transformed to ratio PE/C
J Proteomics. 2010	Q14624	ITIH4	Isoform 1 of Inter-alpha-trypsin inhibitor heavy chain H4 precursor	PE>C	1.32
Proteomics. 2016	Q14624	ITIH4	Isoform 2 of Inter-alpha-trypsin inhibitor heavy chain H4	PE>C	*	* Numeric value not available
PLoS One. 2019	Q15485	FCN2	Ficolin-2	PE<C	0.83
Hypertens. Pregnancy 2019	Q15485	FCN2	Ficolin-2	PE<C	*	* Numeric value not available
PLOS One 2019	Q15485	FCN2	Ficolin-2	PE<C	0.71
Clin Chem. 2007	Q15485	FCN2	Ficolin-2	PE<C	0.222
J Proteome Res. 2010	Q16610	ECM1	Extracellular matrix protein 1	PE<C	0.909091
J Proteome Res. 2010	Q16610	ECM1	Extracellular matrix protein 1	PE<C	0.555556
Hypertension 2013	Q16610	ECM1	Extracellular matrix protein 1	PE>C (¿???)	*	* Numeric value not available
BJOG 2009	Q16610	ECM1	Extracellular matrix protein 1	PE<C	*	* Numeric value not available
Proteomics. 2016	Q16610-4	ECM1	Isoform 4 of Extracellular matrix protein 1	PE<C	*	* Numeric value not available
PE/C ratio, Preeclampsia/Control samples
* Numeric value not available
($) Average of 3 replicates
(&) log2(PE/C) transformed to ratio PE/C
