# Supplementary material for: Quantitative proteomics-based analyses performed on pre-eclampsia samples in the 2004–2020 period: a systematic review
Source: Clin Proteomics. 2021 Jan 26;18:6. doi: 10.1186/s12014-021-09313-1 (PMC7836571; doi:10.1186/s12014-021-09313-1)
Supplement: Supplementary file 4 — Additional file 4: Table S3. Complete list of proteins described in the literature as differentially regulated from urine samples. [file 12014_2021_9313_MOESM4_ESM.xlsx]

## Sheet: all redundant proteins
article	Accession	Gene name	Protein name	regulation (1)	regulation (2)
Int. J. Mol. Sci. 2020, 21, 914	P01009	SERPINA1	Alpha-1-antitrypsin	only in PE
J Cell Mol Med. 2019;23:5822–5826	P02787	TF	transferrin	PE > C
J Cell Mol Med. 2019;23:5822–5826	P01009	SERPINA1	Alpha-1-antitrypsin	PE > C
J Cell Mol Med. 2019;23:5822–5826	P27169	PON1	serum paraoxonase/ arylesterase 1	PE > C
J Cell Mol Med. 2019;23:5822–5826	P01011	SERPINA3	Alpha-1-antichimotrypsin	PE > C
J Cell Mol Med. 2019;23:5822–5826	P00751	CFB	Complement factor B	PE > C
J Cell Mol Med. 2019;23:5822–5826	P00747	PLG	plasminogen	PE > C
J Cell Mol Med. 2019;23:5822–5826	P48740	MASP1	Mannan-bindinglectin serine protease 1	PE > C
J Cell Mol Med. 2019;23:5822–5826	P05154	SERPINE5	Plasma serine protease inhibitor	PE < C
MOLECULAR MEDICINE REPORTS 19: 2463-2470, 2019	P00450	CP	ceruloplasmin	mildPE > C	severePE > C		Control (n=10)	mild PE (n=10)	severe PE (n=10)
MOLECULAR MEDICINE REPORTS 19: 2463-2470, 2019	P01860	IGHG3	Ig -g-3 chain region	mildPE > C	severePE > C	Gestational age (days)	277.75±18.27	269.56±22.35	265.84±20.75
MOLECULAR MEDICINE REPORTS 19: 2463-2470, 2019	P04746	AMY2A	pancreatic a amylase	mildPE > C	severePE > C
MOLECULAR MEDICINE REPORTS 19: 2463-2470, 2019	P02768	ALB	Serum albumin	mildPE > C	severePE > C
MOLECULAR MEDICINE REPORTS 19: 2463-2470, 2019	P01009	SERPINA1	Alpha-1-antitrypsin	mildPE > C	severePE > C
MOLECULAR MEDICINE REPORTS 19: 2463-2470, 2019	P02790	HPX	Hemopexin	mildPE < C	severePE < C
MOLECULAR MEDICINE REPORTS 19: 2463-2470, 2019	P01008	SERPINC1	antithrombin III	mildPE < C	severePE < C
MOLECULAR MEDICINE REPORTS 19: 2463-2470, 2019	P01042	KNG1	kininogen 1	mildPE < C	severePE < C
MOLECULAR MEDICINE REPORTS 19: 2463-2470, 2019	P02765	AHSG	a-2-HS glycoprotein	mildPE < C	severePE < C
MOLECULAR MEDICINE REPORTS 19: 2463-2470, 2019	P02774	GC	Vitamin-D-binding protein	mildPE < C	severePE < C
MOLECULAR MEDICINE REPORTS 19: 2463-2470, 2019	P63261	ACTG1	Actin, cytoplasmic 2	mildPE < C	severePE < C
MOLECULAR MEDICINE REPORTS 19: 2463-2470, 2019	P02647	APOA1	Apolipoprotein A-I	mildPE < C	severePE < C
MOLECULAR MEDICINE REPORTS 19: 2463-2470, 2019	P0DML2	CSH1	Chorionic somatomammotropin hormone 1	mildPE < C	severePE < C
MOLECULAR MEDICINE REPORTS 19: 2463-2470, 2019	P55287	CDH11	Cadherin-11	mildPE < C	severePE < C
MOLECULAR MEDICINE REPORTS 19: 2463-2470, 2019	Q9UQ72	PSG11	Pregnancy-specific β-1-glycoprotein 11	mildPE < C	severePE < C
MOLECULAR MEDICINE REPORTS 19: 2463-2470, 2019	P06396	GSN	Gelsolin	mildPE < C	severePE < C
MOLECULAR MEDICINE REPORTS 19: 2463-2470, 2019	Q14624	ITIH4	Inter-α-trypsin inhibitor heavy chain H4	mildPE < C	severePE < C
MOLECULAR MEDICINE REPORTS 19: 2463-2470, 2019	P35908	KRT2	Keratin, type II cytoskeletal 2 epidermal	mildPE < C	severePE < C
MOLECULAR MEDICINE REPORTS 19: 2463-2470, 2019	P02760	AMBP	Protein AMBP	mildPE < C	severePE < C
MOLECULAR MEDICINE REPORTS 19: 2463-2470, 2019	Q12907	LMAN2	Vesicular integral-membrane protein VIP36	mildPE < C	severePE < C
MOLECULAR MEDICINE REPORTS 19: 2463-2470, 2019	Q7Z7B0	FILIP1	Filamin-A-interacting protein 1	mildPE < C	severePE < C
MOLECULAR MEDICINE REPORTS 19: 2463-2470, 2019	P04279	SEMG1	Semenogelin-1	mildPE < C	severePE < C
MOLECULAR MEDICINE REPORTS 19: 2463-2470, 2019	P41222	PTGDS	Prostaglandin-H2 D-isomerase	mildPE < C	severePE < C
MOLECULAR MEDICINE REPORTS 19: 2463-2470, 2019	P01623	–	Ig κ chain V–III region WOL	mildPE < C	severePE < C
MOLECULAR MEDICINE REPORTS 19: 2463-2470, 2019	P98160	HSPG2	Basement membrane specific heparan sulfate proteoglycan core protein	mildPE < C	severePE < C
MOLECULAR MEDICINE REPORTS 19: 2463-2470, 2019	O00187	MASP2	Mannan-binding lectin serine protease 2	mildPE < C	severePE < C
MOLECULAR MEDICINE REPORTS 19: 2463-2470, 2019	P02671	FGA	Fibrinogen α chain	mildPE < C	severePE < C
MOLECULAR MEDICINE REPORTS 19: 2463-2470, 2019	Q8TDL5	LPLUNC1	Long palate, lung and nasal epithelium carcinoma-associated protein1	mildPE < C	severePE < C
Eur J Mass Spectrom (Chichester). 2020 Apr;26(2):158-161	P01009	SERPINA1	Alpha-1-antitrypsin	PE >> C
Eur J Mass Spectrom (Chichester). 2020 Apr;26(2):158-161	P01024	C3	complement 3	PE >> C
Eur J Mass Spectrom (Chichester). 2020 Apr;26(2):158-161	P00738	HPX	haptoglobin	PE >> C
Eur J Mass Spectrom (Chichester). 2020 Apr;26(2):158-161	P00450	CP	ceruloplasmin	PE >> C
Eur J Mass Spectrom (Chichester). 2020 Apr;26(2):158-161	P02760	AMBP	trypstatin	PE >> C
Journal of Proteomics 149 (2016) 38–43	P01009	SERPINA1	Alpha-1-antitrypsin	mildPE > C	severePE > C		CRL (n=10)	mPE (n=10)	sPE (n=10)
Journal of Proteomics 149 (2016) 38–43	P02452	COL1A1	Collagen alpha-1(I) chain	mildPE > C	severePE > C	Gestational age, weeks †	38.1(36,2-39.0)	34.5(34.0-37.0)a	36.4(35-37.5)a
Journal of Proteomics 149 (2016) 38–43	P02461	COL3A1	Collagen alpha-1(III) chain	mildPE > C	severePE > C
Journal of Proteomics 149 (2016) 38–43	P68871	HBB	Hemoglobin subunit beta	mildPE > C	severePE > C
Journal of Proteomics 149 (2016) 38–43	Q9Y4Z2	NEUROG3	Neurogenin-3	mildPE > C	severePE > C
Journal of Proteomics 149 (2016) 38–43	Q96QB1	DLC1	Rho GTPase-activating protein	mildPE > C	severePE > C
Journal of Proteomics 149 (2016) 38–43	Q96QC0	PPP1R10	Serine/threonine-protein phosphatase regulatory subunit 10	mildPE < C	severePE < C
Journal of Proteomics 149 (2016) 38–43	P02768	ALB	Serum albumin	mildPE > C	severePE > C
Journal of Proteomics 149 (2016) 38–43	Q63HR2	TNS2	Tensin-2	mildPE > C	severePE > C
Journal of Proteomics 149 (2016) 38–43	Q9BX73	TM2D2	TM2 domain-containing protein	mildPE > C	severePE > C
Journal of Proteomics 149 (2016) 38–43	P07911	UMOD	Uromodulin	mildPE > C	severePE > C
Journal of Proteomics 149 (2016) 38–43	P02774	GC	Vitamin D-binding protein	mildPE > C	severePE > C
Proteomics Clin. Appl. 2011, 5, 300–310	P39060	COL18A1	COL18A1 Isoform 1 of Collagen alpha-1(XVIII) chain precursor	PE < C
Proteomics Clin. Appl. 2011, 5, 300–310	P04746	AMY2A	AMY1B;AMY2A;AMY1A;AMY1C Alpha-amylase 1 precursor	PE < C
Proteomics Clin. Appl. 2011, 5, 300–310	P10412	HIST1H1E	HIST1H1E Histone H1.4	PE < C
Proteomics Clin. Appl. 2011, 5, 300–310	P05154	SERPINA5	SERPINA5 Plasma serine protease inhibitor precursor	PE < C
Proteomics Clin. Appl. 2011, 5, 300–310	P02753	RBP4	RBP4 Uncharacterized protein RBP4	PE < C
Proteomics Clin. Appl. 2011, 5, 300–310	P29508	SERPINB3	SERPINB3 Isoform 1 of Serpin B3	PE < C
Proteomics Clin. Appl. 2011, 5, 300–310	P30740	SERPINB1	SERPINB1 Leukocyte elastase inhibitor	PE < C
Proteomics Clin. Appl. 2011, 5, 300–310	P07686	HEXB	HEXB Beta-hexosaminidase subunit beta precursor	PE < C
Proteomics Clin. Appl. 2011, 5, 300–310	P06733	ENO1	ENO1 Isoform alpha-enolase of Alpha-enolase	PE < C
Proteomics Clin. Appl. 2011, 5, 300–310	P04083	ANXA1	ANXA1 Annexin A1	PE < C
Proteomics Clin. Appl. 2011, 5, 300–310	P19013	KRT4	KRT4 keratin 4	PE < C
Proteomics Clin. Appl. 2011, 5, 300–310	Q16769	QPCT	QPCT Glutaminyl-peptide cyclotransferase precursor	PE < C
Proteomics Clin. Appl. 2011, 5, 300–310	P01833	PIGR	PIGR Polymeric immunoglobulin receptor precursor	PE < C
Proteomics Clin. Appl. 2011, 5, 300–310	P04792	HSPB1	HSPB1 Heat shock protein beta-1	PE < C
Proteomics Clin. Appl. 2011, 5, 300–310	P15151	PVR	PVR Isoform Alpha of Poliovirus receptor precursor	PE < C
Proteomics Clin. Appl. 2011, 5, 300–310	P05090	APOD	APOD Apolipoprotein D precursor	PE < C
Proteomics Clin. Appl. 2011, 5, 300–310	P01133	EGF	EGF Pro-epidermal growth factor precursor	PE < C
Proteomics Clin. Appl. 2011, 5, 300–310	P01042	KNG1	KNG1 Kininogen 1	PE < C
Proteomics Clin. Appl. 2011, 5, 300–310	Q9BRK3	MXRA8	MXRA8 Isoform 1 of Matrix-remodeling-associated protein 8 precursor	PE < C
Proteomics Clin. Appl. 2011, 5, 300–310	Q06830	PRDX1	PRDX1 Peroxiredoxin-1	PE < C
Proteomics Clin. Appl. 2011, 5, 300–310	P14618	PKM2	PKM2 Isoform M2 of Pyruvate kinase isozymes M1/M2	PE < C
Proteomics Clin. Appl. 2011, 5, 300–310	P41222	PTGDS	PTGDS Prostaglandin-H2 D-isomerase precursor	PE < C
Proteomics Clin. Appl. 2011, 5, 300–310	Q92820	GGH	GGH Gamma-glutamyl hydrolase precursor	PE < C
Proteomics Clin. Appl. 2011, 5, 300–310	P16278	GLB1	GLB1 Isoform 1 of Beta-galactosidase precursor	PE < C
Proteomics Clin. Appl. 2011, 5, 300–310	P10619	CTSA	CTSA cathepsin A isoform a precursor	PE < C
Proteomics Clin. Appl. 2011, 5, 300–310	P07339	CTSD	CTSD Cathepsin D precursor	PE < C
Proteomics Clin. Appl. 2011, 5, 300–310	P15144	ANPEP	ANPEP Aminopeptidase N	PE < C
Proteomics Clin. Appl. 2011, 5, 300–310	Q12907	LMAN2	LMAN2 Vesicular integral-membrane protein VIP36 precursor	PE < C
Proteomics Clin. Appl. 2011, 5, 300–310	P02749	APOH	APOH Beta-2-glycoprotein 1 precursor	PE < C
Proteomics Clin. Appl. 2011, 5, 300–310	Q86V85	GPR180	GPR180 Integral membrane protein GPR180 precursor	PE < C
Proteomics Clin. Appl. 2011, 5, 300–310	P07195	LDHB	LDHB L-lactate dehydrogenase B chain	PE < C
Proteomics Clin. Appl. 2011, 5, 300–310	Q8N126	CADM3	CADM3 Isoform 1 of Cell adhesion molecule 3 precursor	PE < C
Proteomics Clin. Appl. 2011, 5, 300–310	P04746	AMY2A	AMY1B;AMY2A;AMY1A;AMY1C Pancreatic alpha-amylase precursor	PE < C
Proteomics Clin. Appl. 2011, 5, 300–310	P13646	KRT13	KRT13 Isoform 1 of Keratin, type I cytoskeletal 13	PE < C
Proteomics Clin. Appl. 2011, 5, 300–310	P12109	COL6A1	COL6A1 Collagen alpha-1(VI) chain precursor	PE < C
Proteomics Clin. Appl. 2011, 5, 300–310	Q08345	DDR1	DDR1 discoidin domain receptor family, member 1 isoform c	PE < C
Proteomics Clin. Appl. 2011, 5, 300–310		LOC642103 similar to hCG1811191	LOC642103 similar to hCG1811191	PE < C
Proteomics Clin. Appl. 2011, 5, 300–310	P13987	CD59	CD59 CD59 glycoprotein precursor	PE < C
Proteomics Clin. Appl. 2011, 5, 300–310	Q01459	CTBS	CTBS Di-N-acetylchitobiase precursor	PE < C
Proteomics Clin. Appl. 2011, 5, 300–310	P06865	HEXA	HEXA Beta-hexosaminidase subunit alpha precursor	PE < C
Proteomics Clin. Appl. 2011, 5, 300–310	P98160	HSPG2	HSPG2 Basement membrane-specific heparan sulfate proteoglycan core protein precursor	PE < C
Proteomics Clin. Appl. 2011, 5, 300–310	P23528	CFL1	CFL1 Cofilin-1	PE < C
Proteomics Clin. Appl. 2011, 5, 300–310	Q96RW7	HMCN1	HMCN1 Isoform 1 of Hemicentin-1 precursor	PE < C
Proteomics Clin. Appl. 2011, 5, 300–310	P13647	KRT5	KRT5 Keratin, type II cytoskeletal 5	PE < C
Proteomics Clin. Appl. 2011, 5, 300–310	P38606	ATP6V1A	ATP6V1A Vacuolar ATP synthase catalytic subunit A	PE < C
Proteomics Clin. Appl. 2011, 5, 300–310	P06396	GSN	GSN Isoform 1 of Gelsolin precursor	PE < C
Proteomics Clin. Appl. 2011, 5, 300–310	Q96IU4	ABHD14B	ABHD14B Isoform 1 of Abhydrolase domain-containing protein 14B	PE < C
Proteomics Clin. Appl. 2011, 5, 300–310	P14780	MMP9	MMP9 Matrix metalloproteinase-9 precursor	PE < C
Proteomics Clin. Appl. 2011, 5, 300–310	P54108	CRISP3	CRISP3 cDNA FLJ75207	PE < C
Proteomics Clin. Appl. 2011, 5, 300–310	P19961	AMY2B	AMY2B Alpha-amylase 2B precursor	PE < C
Proteomics Clin. Appl. 2011, 5, 300–310	P08727	KRT19	KRT19 Keratin, type I cytoskeletal 19	PE < C
Proteomics Clin. Appl. 2011, 5, 300–310	P23470	PTPRG	PTPRG Uncharacterized protein PTPRG	PE < C
Proteomics Clin. Appl. 2011, 5, 300–310	P61916	NPC2	NPC2 Epididymal secretory protein E1 precursor	PE < C
Proteomics Clin. Appl. 2011, 5, 300–310	Q9HAT2	SIAE	SIAE Isoform 2 of Sialate O-acetylesterase precursor	PE < C
Proteomics Clin. Appl. 2011, 5, 300–310	P02649	APOE	APOE Apolipoprotein E precursor	PE < C
Proteomics Clin. Appl. 2011, 5, 300–310	P22105	TNXB	TNXB DJ34F7.1.1	PE > C
Proteomics Clin. Appl. 2011, 5, 300–310	Q8WZ75	ROBO4	ROBO4 Isoform 1 of Roundabout homolog 4 precursor	PE > C
Proteomics Clin. Appl. 2011, 5, 300–310	P25311	AZGP1	AZGP1 alpha-2-glycoprotein 1, zinc	PE > C
Proteomics Clin. Appl. 2011, 5, 300–310	P10809	HSPD1	HSPD1 60 kDa heat shock protein, mitochondrial precursor	PE > C
Proteomics Clin. Appl. 2011, 5, 300–310		Myosin-reactive immunoglobulin heavy chain variable region (Fragment)	- Myosin-reactive immunoglobulin heavy chain variable region (Fragment)	PE > C
Proteomics Clin. Appl. 2011, 5, 300–310	P38646	HSPA9	HSPA9 Stress-70 protein, mitochondrial precursor	PE > C
Proteomics Clin. Appl. 2011, 5, 300–310	P39059	COL15A1	COL15A1 Collagen alpha-1(XV) chain precursor	PE > C
Proteomics Clin. Appl. 2011, 5, 300–310	A0A0C4DH68	IGKV2-24	IGKV2-24 IGKV2-24 protein	PE > C
Proteomics Clin. Appl. 2011, 5, 300–310	P11021	HSPA5	HSPA5 HSPA5 protein	PE > C
Proteomics Clin. Appl. 2011, 5, 300–310	P02766	TTR	- Transthyretin	PE > C
Proteomics Clin. Appl. 2011, 5, 300–310		IGL@	IGL@ IGL@ protein	PE > C
Proteomics Clin. Appl. 2011, 5, 300–310	P04180	LCAT	LCAT Phosphatidylcholine-sterol acyltransferase precursor	PE > C
Proteomics Clin. Appl. 2011, 5, 300–310	P35908	KRT2	KRT2 Keratin, type II cytoskeletal 2 epidermal	PE > C
Proteomics Clin. Appl. 2011, 5, 300–310		Putative uncharacterized protein	- Putative uncharacterized protein	PE > C
Proteomics Clin. Appl. 2011, 5, 300–310	P06753	TPM3	TPM3 Tropomyosin 3	PE > C
Proteomics Clin. Appl. 2011, 5, 300–310	P55072	VCP	VCP 89 kDa protein	PE > C
Proteomics Clin. Appl. 2011, 5, 300–310		Ig kappa chain V-II region MIL	- Ig kappa chain V-II region MIL	PE > C
Proteomics Clin. Appl. 2011, 5, 300–310		IGL@	IGL@ IGL@ protein	PE > C
Proteomics Clin. Appl. 2011, 5, 300–310	P05543	SERPINA7	SERPINA7 Thyroxine-binding globulin precursor	PE > C
Proteomics Clin. Appl. 2011, 5, 300–310	P02763	ORM1	ORM1 orosomucoid 1 precursor	PE > C
Proteomics Clin. Appl. 2011, 5, 300–310	P20742	PZP	PZP Isoform 1 of Pregnancy zone protein precursor	PE > C
Proteomics Clin. Appl. 2011, 5, 300–310	P04211	IGLV7-43	IGLV7-43 V lambda precursor	PE > C
Proteomics Clin. Appl. 2011, 5, 300–310	P01008	SERPINC1	SERPINC1 Antithrombin III variant	PE > C
Proteomics Clin. Appl. 2011, 5, 300–310	Q96PD5	PGLYRP2	PGLYRP2 Isoform 1 of N-acetylmuramoyl-L-alanine amidase precursor	PE > C
Proteomics Clin. Appl. 2011, 5, 300–310		Benzodiazepine receptor ligand	- Benzodiazepine receptor ligand	PE > C
Proteomics Clin. Appl. 2011, 5, 300–310	P02790	HPX	HPX Hemopexin precursor	PE > C
Proteomics Clin. Appl. 2011, 5, 300–310	P08238	HSP90AB1	HSP90AB1 Heat shock protein HSP 90-beta	PE > C
Proteomics Clin. Appl. 2011, 5, 300–310	P02675	FGB	FGB Fibrinogen beta chain precursor	PE > C
Proteomics Clin. Appl. 2011, 5, 300–310	P35579	MYH9	MYH9 Myosin-9	PE > C
Proteomics Clin. Appl. 2011, 5, 300–310	P01008	SERPINC1	SERPINC1 SERPINC1 protein	PE > C
Proteomics Clin. Appl. 2011, 5, 300–310		Uncharacterized protein ENSP00000375523	- Uncharacterized protein ENSP00000375523	PE > C
Proteomics Clin. Appl. 2011, 5, 300–310	P07477	PRSS1	PRSS1 Trypsin-1 precursor	PE > C
Proteomics Clin. Appl. 2011, 5, 300–310	P08185	SERPINA6	SERPINA6 Corticosteroid-binding globulin precursor	PE > C
Proteomics Clin. Appl. 2011, 5, 300–310		LOC100133739 Putative uncharacterized protein DKFZp686C15213	LOC100133739 Putative uncharacterized protein DKFZp686C15213	PE > C
Proteomics Clin. Appl. 2011, 5, 300–310	P00747	PLG	PLG Plasminogen precursor	PE > C
Proteomics Clin. Appl. 2011, 5, 300–310	P01857	IGHG1	IGHG1 IGHG1 protein	PE > C
Proteomics Clin. Appl. 2011, 5, 300–310	Q09666	AHNAK	AHNAK Neuroblast differentiation-associated protein AHNAK	PE > C
Proteomics Clin. Appl. 2011, 5, 300–310	A0A075B6I0	IGLV8-61	IGLV8-61 V3-4 protein	PE > C
Proteomics Clin. Appl. 2011, 5, 300–310	P23246	SFPQ	SFPQ Isoform Long of Splicing factor, proline- and glutamine-rich	PE > C
Proteomics Clin. Appl. 2011, 5, 300–310	Q13813	SPTAN1	SPTAN1 Uncharacterized protein SPTAN1	PE > C
Proteomics Clin. Appl. 2011, 5, 300–310	P01834	IGKC	IGKC IGKC protein	PE > C
Proteomics Clin. Appl. 2011, 5, 300–310	P02774	GC	GC Vitamin D-binding protein precursor	PE > C
Proteomics Clin. Appl. 2011, 5, 300–310	P00734	F2	F2 Prothrombin precursor (Fragment)	PE > C
Proteomics Clin. Appl. 2011, 5, 300–310		LOC646821 similar to beta-actin	LOC646821 similar to beta-actin	PE > C
Proteomics Clin. Appl. 2011, 5, 300–310	P04217	A1BG	A1BG alpha 1B-glycoprotein precursor	PE > C
Proteomics Clin. Appl. 2011, 5, 300–310	P01859	IGHG2	IGHG2 Putative uncharacterized protein DKFZp686I04196 (Fragment)	PE > C
Proteomics Clin. Appl. 2011, 5, 300–310	P01024	C3	C3 Complement C3 precursor (Fragment)	PE > C
Proteomics Clin. Appl. 2011, 5, 300–310	P04278	SHBG	SHBG Isoform 1 of Sex hormone-binding globulin precursor	PE > C
Proteomics Clin. Appl. 2011, 5, 300–310	P02768	ALB	ALB Isoform 1 of Serum albumin precursor	PE > C
Proteomics Clin. Appl. 2011, 5, 300–310	P01861	IGHG4	IGHG4 IGHG4 protein	PE > C
Proteomics Clin. Appl. 2011, 5, 300–310	P01023	A2M	A2M Alpha-2-macroglobulin precursor	PE > C
Proteomics Clin. Appl. 2011, 5, 300–310	P00450	CP	CP Ceruloplasmin precursor	PE > C
Proteomics Clin. Appl. 2011, 5, 300–310	P01009	SERPINA1	SERPINA1 Isoform 1 of Alpha-1-antitrypsin precursor	PE > C
Proteomics Clin. Appl. 2011, 5, 300–310	P08670	VIM	VIM Vimentin	PE > C
Proteomics Clin. Appl. 2011, 5, 300–310	P43652	AFM	AFM Afamin precursor	PE > C
Proteomics Clin. Appl. 2011, 5, 300–310	P02787	TF	TF Serotransferrin precursor	PE > C
Proteomics Clin. Appl. 2011, 5, 300–310	P68871	HBB	HBB Hemoglobin subunit beta	PE > C
Proteomics Clin. Appl. 2011, 5, 300–310	O43707	ACTN4	ACTN4 Alpha-actinin-4	PE > C
J. Perinat. Med. 39 (2011) 391–396			no peptide identification
Hypertension. 2011;57:561-569	P02461	COL3A1	Collagen alpha-1 (III) chain	PE > C
Hypertension. 2011;57:561-569	P02671	FGA	Fibrinogen alpha chain	PE > C
Hypertension. 2011;57:561-569	Q14050	COL9A3	Collagen alpha-3 (IX) chain	PE > C
Hypertension. 2011;57:561-569	P08023	COL1A2	Collagen alpha-2 (I) chain	PE > C
Hypertension. 2011;57:561-569	P02452	COL1A1	Collagen alpha-1 (I) chain	PE > C
Hypertension. 2011;57:561-569	P07911	UMOD	Uromodulin	PE > C
Hypertension. 2011;57:561-569	P02753	RBP4	Retinol-binding protein 4	PE > C
Hypertension. 2011;57:561-569	P06312	IGKV4-1	Ig kappa chain V-IV region	PE > C
Am J Obstet Gynecol 2008;199:551	P01009	SERPINA1	Alpha-1-antitrypsin	PE > C
Am J Obstet Gynecol 2008;199:552	P02768	ALB	serum albumin	PE > C

## Sheet: non-redundant proteins
article	Accession	Gene name	Protein name
Int. J. Mol. Sci. 2020, 21, 914	P01009	SERPINA1	Alpha-1-antitrypsin
J Cell Mol Med. 2019;23:5822–5826	P02787	TF	transferrin
J Cell Mol Med. 2019;23:5822–5826	P27169	PON1	serum paraoxonase/ arylesterase 1
J Cell Mol Med. 2019;23:5822–5826	P01011	SERPINA3	Alpha-1-antichimotrypsin
J Cell Mol Med. 2019;23:5822–5826	P00751	CFB	Complement factor B
J Cell Mol Med. 2019;23:5822–5826	P00747	PLG	plasminogen
J Cell Mol Med. 2019;23:5822–5826	P48740	MASP1	Mannan-bindinglectin serine protease 1
J Cell Mol Med. 2019;23:5822–5826	P05154	SERPINE5	Plasma serine protease inhibitor
MOLECULAR MEDICINE REPORTS 19: 2463-2470, 2019	P00450	CP	ceruloplasmin
MOLECULAR MEDICINE REPORTS 19: 2463-2470, 2019	P01860	IGHG3	Ig -g-3 chain region
MOLECULAR MEDICINE REPORTS 19: 2463-2470, 2019	P04746	AMY2A	pancreatic a amylase
MOLECULAR MEDICINE REPORTS 19: 2463-2470, 2019	P02768	ALB	Serum albumin
MOLECULAR MEDICINE REPORTS 19: 2463-2470, 2019	P02790	HPX	Hemopexin
MOLECULAR MEDICINE REPORTS 19: 2463-2470, 2019	P01008	SERPINC1	antithrombin III
MOLECULAR MEDICINE REPORTS 19: 2463-2470, 2019	P01042	KNG1	kininogen 1
MOLECULAR MEDICINE REPORTS 19: 2463-2470, 2019	P02765	AHSG	a-2-HS glycoprotein
MOLECULAR MEDICINE REPORTS 19: 2463-2470, 2019	P02774	GC	Vitamin-D-binding protein
MOLECULAR MEDICINE REPORTS 19: 2463-2470, 2019	P63261	ACTG1	Actin, cytoplasmic 2
MOLECULAR MEDICINE REPORTS 19: 2463-2470, 2019	P02647	APOA1	Apolipoprotein A-I
MOLECULAR MEDICINE REPORTS 19: 2463-2470, 2019	P0DML2	CSH1	Chorionic somatomammotropin hormone 1
MOLECULAR MEDICINE REPORTS 19: 2463-2470, 2019	P55287	CDH11	Cadherin-11
MOLECULAR MEDICINE REPORTS 19: 2463-2470, 2019	Q9UQ72	PSG11	Pregnancy-specific β-1-glycoprotein 11
MOLECULAR MEDICINE REPORTS 19: 2463-2470, 2019	P06396	GSN	Gelsolin
MOLECULAR MEDICINE REPORTS 19: 2463-2470, 2019	Q14624	ITIH4	Inter-α-trypsin inhibitor heavy chain H4
MOLECULAR MEDICINE REPORTS 19: 2463-2470, 2019	P35908	KRT2	Keratin, type II cytoskeletal 2 epidermal
MOLECULAR MEDICINE REPORTS 19: 2463-2470, 2019	P02760	AMBP	Protein AMBP
MOLECULAR MEDICINE REPORTS 19: 2463-2470, 2019	Q12907	LMAN2	Vesicular integral-membrane protein VIP36
MOLECULAR MEDICINE REPORTS 19: 2463-2470, 2019	Q7Z7B0	FILIP1	Filamin-A-interacting protein 1
MOLECULAR MEDICINE REPORTS 19: 2463-2470, 2019	P04279	SEMG1	Semenogelin-1
MOLECULAR MEDICINE REPORTS 19: 2463-2470, 2019	P41222	PTGDS	Prostaglandin-H2 D-isomerase
MOLECULAR MEDICINE REPORTS 19: 2463-2470, 2019	P01623	–	Ig κ chain V–III region WOL
MOLECULAR MEDICINE REPORTS 19: 2463-2470, 2019	P98160	HSPG2	Basement membrane specific heparan sulfate proteoglycan core protein
MOLECULAR MEDICINE REPORTS 19: 2463-2470, 2019	O00187	MASP2	Mannan-binding lectin serine protease 2
MOLECULAR MEDICINE REPORTS 19: 2463-2470, 2019	P02671	FGA	Fibrinogen α chain
MOLECULAR MEDICINE REPORTS 19: 2463-2470, 2019	Q8TDL5	LPLUNC1	Long palate, lung and nasal epithelium carcinoma-associated protein1
Eur J Mass Spectrom (Chichester). 2020 Apr;26(2):158-161	P01024	C3	complement 3
Eur J Mass Spectrom (Chichester). 2020 Apr;26(2):158-161	P00738	HPX	haptoglobin
Journal of Proteomics 149 (2016) 38–43	P02452	COL1A1	Collagen alpha-1(I) chain
Journal of Proteomics 149 (2016) 38–43	P02461	COL3A1	Collagen alpha-1(III) chain
Journal of Proteomics 149 (2016) 38–43	P68871	HBB	Hemoglobin subunit beta
Journal of Proteomics 149 (2016) 38–43	Q9Y4Z2	NEUROG3	Neurogenin-3
Journal of Proteomics 149 (2016) 38–43	Q96QB1	DLC1	Rho GTPase-activating protein
Journal of Proteomics 149 (2016) 38–43	Q96QC0	PPP1R10	Serine/threonine-protein phosphatase regulatory subunit 10
Journal of Proteomics 149 (2016) 38–43	Q63HR2	TNS2	Tensin-2
Journal of Proteomics 149 (2016) 38–43	Q9BX73	TM2D2	TM2 domain-containing protein
Journal of Proteomics 149 (2016) 38–43	P07911	UMOD	Uromodulin
Proteomics Clin. Appl. 2011, 5, 300–310	P39060	COL18A1	COL18A1 Isoform 1 of Collagen alpha-1(XVIII) chain precursor
Proteomics Clin. Appl. 2011, 5, 300–310	P10412	HIST1H1E	HIST1H1E Histone H1.4
Proteomics Clin. Appl. 2011, 5, 300–310	P02753	RBP4	RBP4 Uncharacterized protein RBP4
Proteomics Clin. Appl. 2011, 5, 300–310	P29508	SERPINB3	SERPINB3 Isoform 1 of Serpin B3
Proteomics Clin. Appl. 2011, 5, 300–310	P30740	SERPINB1	SERPINB1 Leukocyte elastase inhibitor
Proteomics Clin. Appl. 2011, 5, 300–310	P07686	HEXB	HEXB Beta-hexosaminidase subunit beta precursor
Proteomics Clin. Appl. 2011, 5, 300–310	P06733	ENO1	ENO1 Isoform alpha-enolase of Alpha-enolase
Proteomics Clin. Appl. 2011, 5, 300–310	P04083	ANXA1	ANXA1 Annexin A1
Proteomics Clin. Appl. 2011, 5, 300–310	P19013	KRT4	KRT4 keratin 4
Proteomics Clin. Appl. 2011, 5, 300–310	Q16769	QPCT	QPCT Glutaminyl-peptide cyclotransferase precursor
Proteomics Clin. Appl. 2011, 5, 300–310	P01833	PIGR	PIGR Polymeric immunoglobulin receptor precursor
Proteomics Clin. Appl. 2011, 5, 300–310	P04792	HSPB1	HSPB1 Heat shock protein beta-1
Proteomics Clin. Appl. 2011, 5, 300–310	P15151	PVR	PVR Isoform Alpha of Poliovirus receptor precursor
Proteomics Clin. Appl. 2011, 5, 300–310	P05090	APOD	APOD Apolipoprotein D precursor
Proteomics Clin. Appl. 2011, 5, 300–310	P01133	EGF	EGF Pro-epidermal growth factor precursor
Proteomics Clin. Appl. 2011, 5, 300–310	Q9BRK3	MXRA8	MXRA8 Isoform 1 of Matrix-remodeling-associated protein 8 precursor
Proteomics Clin. Appl. 2011, 5, 300–310	Q06830	PRDX1	PRDX1 Peroxiredoxin-1
Proteomics Clin. Appl. 2011, 5, 300–310	P14618	PKM2	PKM2 Isoform M2 of Pyruvate kinase isozymes M1/M2
Proteomics Clin. Appl. 2011, 5, 300–310	Q92820	GGH	GGH Gamma-glutamyl hydrolase precursor
Proteomics Clin. Appl. 2011, 5, 300–310	P16278	GLB1	GLB1 Isoform 1 of Beta-galactosidase precursor
Proteomics Clin. Appl. 2011, 5, 300–310	P10619	CTSA	CTSA cathepsin A isoform a precursor
Proteomics Clin. Appl. 2011, 5, 300–310	P07339	CTSD	CTSD Cathepsin D precursor
Proteomics Clin. Appl. 2011, 5, 300–310	P15144	ANPEP	ANPEP Aminopeptidase N
Proteomics Clin. Appl. 2011, 5, 300–310	P02749	APOH	APOH Beta-2-glycoprotein 1 precursor
Proteomics Clin. Appl. 2011, 5, 300–310	Q86V85	GPR180	GPR180 Integral membrane protein GPR180 precursor
Proteomics Clin. Appl. 2011, 5, 300–310	P07195	LDHB	LDHB L-lactate dehydrogenase B chain
Proteomics Clin. Appl. 2011, 5, 300–310	Q8N126	CADM3	CADM3 Isoform 1 of Cell adhesion molecule 3 precursor
Proteomics Clin. Appl. 2011, 5, 300–310	P13646	KRT13	KRT13 Isoform 1 of Keratin, type I cytoskeletal 13
Proteomics Clin. Appl. 2011, 5, 300–310	P12109	COL6A1	COL6A1 Collagen alpha-1(VI) chain precursor
Proteomics Clin. Appl. 2011, 5, 300–310	Q08345	DDR1	DDR1 discoidin domain receptor family, member 1 isoform c
Proteomics Clin. Appl. 2011, 5, 300–310		LOC642103 similar to hCG1811191	LOC642103 similar to hCG1811191
Proteomics Clin. Appl. 2011, 5, 300–310	P13987	CD59	CD59 CD59 glycoprotein precursor
Proteomics Clin. Appl. 2011, 5, 300–310	Q01459	CTBS	CTBS Di-N-acetylchitobiase precursor
Proteomics Clin. Appl. 2011, 5, 300–310	P06865	HEXA	HEXA Beta-hexosaminidase subunit alpha precursor
Proteomics Clin. Appl. 2011, 5, 300–310	P23528	CFL1	CFL1 Cofilin-1
Proteomics Clin. Appl. 2011, 5, 300–310	Q96RW7	HMCN1	HMCN1 Isoform 1 of Hemicentin-1 precursor
Proteomics Clin. Appl. 2011, 5, 300–310	P13647	KRT5	KRT5 Keratin, type II cytoskeletal 5
Proteomics Clin. Appl. 2011, 5, 300–310	P38606	ATP6V1A	ATP6V1A Vacuolar ATP synthase catalytic subunit A
Proteomics Clin. Appl. 2011, 5, 300–310	Q96IU4	ABHD14B	ABHD14B Isoform 1 of Abhydrolase domain-containing protein 14B
Proteomics Clin. Appl. 2011, 5, 300–310	P14780	MMP9	MMP9 Matrix metalloproteinase-9 precursor
Proteomics Clin. Appl. 2011, 5, 300–310	P54108	CRISP3	CRISP3 cDNA FLJ75207
Proteomics Clin. Appl. 2011, 5, 300–310	P19961	AMY2B	AMY2B Alpha-amylase 2B precursor
Proteomics Clin. Appl. 2011, 5, 300–310	P08727	KRT19	KRT19 Keratin, type I cytoskeletal 19
Proteomics Clin. Appl. 2011, 5, 300–310	P23470	PTPRG	PTPRG Uncharacterized protein PTPRG
Proteomics Clin. Appl. 2011, 5, 300–310	P61916	NPC2	NPC2 Epididymal secretory protein E1 precursor
Proteomics Clin. Appl. 2011, 5, 300–310	Q9HAT2	SIAE	SIAE Isoform 2 of Sialate O-acetylesterase precursor
Proteomics Clin. Appl. 2011, 5, 300–310	P02649	APOE	APOE Apolipoprotein E precursor
Proteomics Clin. Appl. 2011, 5, 300–310	P22105	TNXB	TNXB DJ34F7.1.1
Proteomics Clin. Appl. 2011, 5, 300–310	Q8WZ75	ROBO4	ROBO4 Isoform 1 of Roundabout homolog 4 precursor
Proteomics Clin. Appl. 2011, 5, 300–310	P25311	AZGP1	AZGP1 alpha-2-glycoprotein 1, zinc
Proteomics Clin. Appl. 2011, 5, 300–310	P10809	HSPD1	HSPD1 60 kDa heat shock protein, mitochondrial precursor
Proteomics Clin. Appl. 2011, 5, 300–310	P38646	HSPA9	HSPA9 Stress-70 protein, mitochondrial precursor
Proteomics Clin. Appl. 2011, 5, 300–310	P39059	COL15A1	COL15A1 Collagen alpha-1(XV) chain precursor
Proteomics Clin. Appl. 2011, 5, 300–310	A0A0C4DH68	IGKV2-24	IGKV2-24 IGKV2-24 protein
Proteomics Clin. Appl. 2011, 5, 300–310	P11021	HSPA5	HSPA5 HSPA5 protein
Proteomics Clin. Appl. 2011, 5, 300–310	P02766	TTR	- Transthyretin
Proteomics Clin. Appl. 2011, 5, 300–310	P04180	LCAT	LCAT Phosphatidylcholine-sterol acyltransferase precursor
Proteomics Clin. Appl. 2011, 5, 300–310	P06753	TPM3	TPM3 Tropomyosin 3
Proteomics Clin. Appl. 2011, 5, 300–310	P55072	VCP	VCP 89 kDa protein
Proteomics Clin. Appl. 2011, 5, 300–310	P05543	SERPINA7	SERPINA7 Thyroxine-binding globulin precursor
Proteomics Clin. Appl. 2011, 5, 300–310	P02763	ORM1	ORM1 orosomucoid 1 precursor
Proteomics Clin. Appl. 2011, 5, 300–310	P20742	PZP	PZP Isoform 1 of Pregnancy zone protein precursor
Proteomics Clin. Appl. 2011, 5, 300–310	P04211	IGLV7-43	IGLV7-43 V lambda precursor
Proteomics Clin. Appl. 2011, 5, 300–310	Q96PD5	PGLYRP2	PGLYRP2 Isoform 1 of N-acetylmuramoyl-L-alanine amidase precursor
Proteomics Clin. Appl. 2011, 5, 300–310	P08238	HSP90AB1	HSP90AB1 Heat shock protein HSP 90-beta
Proteomics Clin. Appl. 2011, 5, 300–310	P02675	FGB	FGB Fibrinogen beta chain precursor
Proteomics Clin. Appl. 2011, 5, 300–310	P35579	MYH9	MYH9 Myosin-9
Proteomics Clin. Appl. 2011, 5, 300–310	P07477	PRSS1	PRSS1 Trypsin-1 precursor
Proteomics Clin. Appl. 2011, 5, 300–310	P08185	SERPINA6	SERPINA6 Corticosteroid-binding globulin precursor
Proteomics Clin. Appl. 2011, 5, 300–310	P01857	IGHG1	IGHG1 IGHG1 protein
Proteomics Clin. Appl. 2011, 5, 300–310	Q09666	AHNAK	AHNAK Neuroblast differentiation-associated protein AHNAK
Proteomics Clin. Appl. 2011, 5, 300–310	A0A075B6I0	IGLV8-61	IGLV8-61 V3-4 protein
Proteomics Clin. Appl. 2011, 5, 300–310	P23246	SFPQ	SFPQ Isoform Long of Splicing factor, proline- and glutamine-rich
Proteomics Clin. Appl. 2011, 5, 300–310	Q13813	SPTAN1	SPTAN1 Uncharacterized protein SPTAN1
Proteomics Clin. Appl. 2011, 5, 300–310	P01834	IGKC	IGKC IGKC protein
Proteomics Clin. Appl. 2011, 5, 300–310	P00734	F2	F2 Prothrombin precursor (Fragment)
Proteomics Clin. Appl. 2011, 5, 300–310	P04217	A1BG	A1BG alpha 1B-glycoprotein precursor
Proteomics Clin. Appl. 2011, 5, 300–310	P01859	IGHG2	IGHG2 Putative uncharacterized protein DKFZp686I04196 (Fragment)
Proteomics Clin. Appl. 2011, 5, 300–310	P04278	SHBG	SHBG Isoform 1 of Sex hormone-binding globulin precursor
Proteomics Clin. Appl. 2011, 5, 300–310	P01861	IGHG4	IGHG4 IGHG4 protein
Proteomics Clin. Appl. 2011, 5, 300–310	P01023	A2M	A2M Alpha-2-macroglobulin precursor
Proteomics Clin. Appl. 2011, 5, 300–310	P08670	VIM	VIM Vimentin
Proteomics Clin. Appl. 2011, 5, 300–310	P43652	AFM	AFM Afamin precursor
Proteomics Clin. Appl. 2011, 5, 300–310	O43707	ACTN4	ACTN4 Alpha-actinin-4
Hypertension. 2011;57:561-569	Q14050	COL9A3	Collagen alpha-3 (IX) chain
Hypertension. 2011;57:561-569	P08023	COL1A2	Collagen alpha-2 (I) chain
Hypertension. 2011;57:561-569	P06312	IGKV4-1	Ig kappa chain V-IV region

## Sheet: sorted by accession
article	Accession	Gene name	Protein name	regulation (1)	regulation (2)
Proteomics Clin. Appl. 2011, 5, 300–310	A0A075B6I0	IGLV8-61	IGLV8-61 V3-4 protein	PE > C
Proteomics Clin. Appl. 2011, 5, 300–310	A0A0C4DH68	IGKV2-24	IGKV2-24 IGKV2-24 protein	PE > C
MOLECULAR MEDICINE REPORTS 19: 2463-2470, 2019	O00187	MASP2	Mannan-binding lectin serine protease 2	mildPE < C	severePE < C
Proteomics Clin. Appl. 2011, 5, 300–310	O43707	ACTN4	ACTN4 Alpha-actinin-4	PE > C
MOLECULAR MEDICINE REPORTS 19: 2463-2470, 2019	P00450	CP	ceruloplasmin	mildPE > C	severePE > C
Eur J Mass Spectrom (Chichester). 2020 Apr;26(2):158-161	P00450	CP	ceruloplasmin	PE >> C
Proteomics Clin. Appl. 2011, 5, 300–310	P00450	CP	CP Ceruloplasmin precursor	PE > C
Proteomics Clin. Appl. 2011, 5, 300–310	P00734	F2	F2 Prothrombin precursor (Fragment)	PE > C
Eur J Mass Spectrom (Chichester). 2020 Apr;26(2):158-161	P00738	HPX	haptoglobin	PE >> C
J Cell Mol Med. 2019;23:5822–5826	P00747	PLG	plasminogen	PE > C
Proteomics Clin. Appl. 2011, 5, 300–310	P00747	PLG	PLG Plasminogen precursor	PE > C
J Cell Mol Med. 2019;23:5822–5826	P00751	CFB	Complement factor B	PE > C
MOLECULAR MEDICINE REPORTS 19: 2463-2470, 2019	P01008	SERPINC1	antithrombin III	mildPE < C	severePE < C
Proteomics Clin. Appl. 2011, 5, 300–310	P01008	SERPINC1	SERPINC1 Antithrombin III variant	PE > C
Proteomics Clin. Appl. 2011, 5, 300–310	P01008	SERPINC1	SERPINC1 SERPINC1 protein	PE > C
Int. J. Mol. Sci. 2020, 21, 914	P01009	SERPINA1	Alpha-1-antitrypsin	only in PE
J Cell Mol Med. 2019;23:5822–5826	P01009	SERPINA1	Alpha-1-antitrypsin	PE > C
MOLECULAR MEDICINE REPORTS 19: 2463-2470, 2019	P01009	SERPINA1	Alpha-1-antitrypsin	mildPE > C	severePE > C
Eur J Mass Spectrom (Chichester). 2020 Apr;26(2):158-161	P01009	SERPINA1	Alpha-1-antitrypsin	PE >> C
Journal of Proteomics 149 (2016) 38–43	P01009	SERPINA1	Alpha-1-antitrypsin	mildPE > C	severePE > C
Proteomics Clin. Appl. 2011, 5, 300–310	P01009	SERPINA1	SERPINA1 Isoform 1 of Alpha-1-antitrypsin precursor	PE > C
Am J Obstet Gynecol 2008;199:551	P01009	SERPINA1	Alpha-1-antitrypsin	PE > C
J Cell Mol Med. 2019;23:5822–5826	P01011	SERPINA3	Alpha-1-antichimotrypsin	PE > C
Proteomics Clin. Appl. 2011, 5, 300–310	P01023	A2M	A2M Alpha-2-macroglobulin precursor	PE > C
Eur J Mass Spectrom (Chichester). 2020 Apr;26(2):158-161	P01024	C3	complement 3	PE >> C
Proteomics Clin. Appl. 2011, 5, 300–310	P01024	C3	C3 Complement C3 precursor (Fragment)	PE > C
MOLECULAR MEDICINE REPORTS 19: 2463-2470, 2019	P01042	KNG1	kininogen 1	mildPE < C	severePE < C
Proteomics Clin. Appl. 2011, 5, 300–310	P01042	KNG1	KNG1 Kininogen 1	PE < C
Proteomics Clin. Appl. 2011, 5, 300–310	P01133	EGF	EGF Pro-epidermal growth factor precursor	PE < C
MOLECULAR MEDICINE REPORTS 19: 2463-2470, 2019	P01623	–	Ig κ chain V–III region WOL	mildPE < C	severePE < C
Proteomics Clin. Appl. 2011, 5, 300–310	P01833	PIGR	PIGR Polymeric immunoglobulin receptor precursor	PE < C
Proteomics Clin. Appl. 2011, 5, 300–310	P01834	IGKC	IGKC IGKC protein	PE > C
Proteomics Clin. Appl. 2011, 5, 300–310	P01857	IGHG1	IGHG1 IGHG1 protein	PE > C
Proteomics Clin. Appl. 2011, 5, 300–310	P01859	IGHG2	IGHG2 Putative uncharacterized protein DKFZp686I04196 (Fragment)	PE > C
MOLECULAR MEDICINE REPORTS 19: 2463-2470, 2019	P01860	IGHG3	Ig -g-3 chain region	mildPE > C	severePE > C
Proteomics Clin. Appl. 2011, 5, 300–310	P01861	IGHG4	IGHG4 IGHG4 protein	PE > C
Journal of Proteomics 149 (2016) 38–43	P02452	COL1A1	Collagen alpha-1(I) chain	mildPE > C	severePE > C
Hypertension. 2011;57:561-569	P02452	COL1A1	Collagen alpha-1 (I) chain	PE > C
Journal of Proteomics 149 (2016) 38–43	P02461	COL3A1	Collagen alpha-1(III) chain	mildPE > C	severePE > C
Hypertension. 2011;57:561-569	P02461	COL3A1	Collagen alpha-1 (III) chain	PE > C
MOLECULAR MEDICINE REPORTS 19: 2463-2470, 2019	P02647	APOA1	Apolipoprotein A-I	mildPE < C	severePE < C
Proteomics Clin. Appl. 2011, 5, 300–310	P02649	APOE	APOE Apolipoprotein E precursor	PE < C
MOLECULAR MEDICINE REPORTS 19: 2463-2470, 2019	P02671	FGA	Fibrinogen α chain	mildPE < C	severePE < C
Hypertension. 2011;57:561-569	P02671	FGA	Fibrinogen alpha chain	PE > C
Proteomics Clin. Appl. 2011, 5, 300–310	P02675	FGB	FGB Fibrinogen beta chain precursor	PE > C
Proteomics Clin. Appl. 2011, 5, 300–310	P02749	APOH	APOH Beta-2-glycoprotein 1 precursor	PE < C
Proteomics Clin. Appl. 2011, 5, 300–310	P02753	RBP4	RBP4 Uncharacterized protein RBP4	PE < C
Hypertension. 2011;57:561-569	P02753	RBP4	Retinol-binding protein 4	PE > C
MOLECULAR MEDICINE REPORTS 19: 2463-2470, 2019	P02760	AMBP	Protein AMBP	mildPE < C	severePE < C
Eur J Mass Spectrom (Chichester). 2020 Apr;26(2):158-161	P02760	AMBP	trypstatin	PE >> C
Proteomics Clin. Appl. 2011, 5, 300–310	P02763	ORM1	ORM1 orosomucoid 1 precursor	PE > C
MOLECULAR MEDICINE REPORTS 19: 2463-2470, 2019	P02765	AHSG	a-2-HS glycoprotein	mildPE < C	severePE < C
Proteomics Clin. Appl. 2011, 5, 300–310	P02766	TTR	- Transthyretin	PE > C
MOLECULAR MEDICINE REPORTS 19: 2463-2470, 2019	P02768	ALB	Serum albumin	mildPE > C	severePE > C
Journal of Proteomics 149 (2016) 38–43	P02768	ALB	Serum albumin	mildPE > C	severePE > C
Proteomics Clin. Appl. 2011, 5, 300–310	P02768	ALB	ALB Isoform 1 of Serum albumin precursor	PE > C
Am J Obstet Gynecol 2008;199:552	P02768	ALB	serum albumin	PE > C
MOLECULAR MEDICINE REPORTS 19: 2463-2470, 2019	P02774	GC	Vitamin-D-binding protein	mildPE < C	severePE < C
Journal of Proteomics 149 (2016) 38–43	P02774	GC	Vitamin D-binding protein	mildPE > C	severePE > C
Proteomics Clin. Appl. 2011, 5, 300–310	P02774	GC	GC Vitamin D-binding protein precursor	PE > C
J Cell Mol Med. 2019;23:5822–5826	P02787	TF	transferrin	PE > C
Proteomics Clin. Appl. 2011, 5, 300–310	P02787	TF	TF Serotransferrin precursor	PE > C
MOLECULAR MEDICINE REPORTS 19: 2463-2470, 2019	P02790	HPX	Hemopexin	mildPE < C	severePE < C
Proteomics Clin. Appl. 2011, 5, 300–310	P02790	HPX	HPX Hemopexin precursor	PE > C
Proteomics Clin. Appl. 2011, 5, 300–310	P04083	ANXA1	ANXA1 Annexin A1	PE < C
Proteomics Clin. Appl. 2011, 5, 300–310	P04180	LCAT	LCAT Phosphatidylcholine-sterol acyltransferase precursor	PE > C
Proteomics Clin. Appl. 2011, 5, 300–310	P04211	IGLV7-43	IGLV7-43 V lambda precursor	PE > C
Proteomics Clin. Appl. 2011, 5, 300–310	P04217	A1BG	A1BG alpha 1B-glycoprotein precursor	PE > C
Proteomics Clin. Appl. 2011, 5, 300–310	P04278	SHBG	SHBG Isoform 1 of Sex hormone-binding globulin precursor	PE > C
MOLECULAR MEDICINE REPORTS 19: 2463-2470, 2019	P04279	SEMG1	Semenogelin-1	mildPE < C	severePE < C
MOLECULAR MEDICINE REPORTS 19: 2463-2470, 2019	P04746	AMY2A	pancreatic a amylase	mildPE > C	severePE > C
Proteomics Clin. Appl. 2011, 5, 300–310	P04746	AMY2A	AMY1B;AMY2A;AMY1A;AMY1C Alpha-amylase 1 precursor	PE < C
Proteomics Clin. Appl. 2011, 5, 300–310	P04746	AMY2A	AMY1B;AMY2A;AMY1A;AMY1C Pancreatic alpha-amylase precursor	PE < C
Proteomics Clin. Appl. 2011, 5, 300–310	P04792	HSPB1	HSPB1 Heat shock protein beta-1	PE < C
Proteomics Clin. Appl. 2011, 5, 300–310	P05090	APOD	APOD Apolipoprotein D precursor	PE < C
J Cell Mol Med. 2019;23:5822–5826	P05154	SERPINE5	Plasma serine protease inhibitor	PE < C
Proteomics Clin. Appl. 2011, 5, 300–310	P05154	SERPINA5	SERPINA5 Plasma serine protease inhibitor precursor	PE < C
Proteomics Clin. Appl. 2011, 5, 300–310	P05543	SERPINA7	SERPINA7 Thyroxine-binding globulin precursor	PE > C
Hypertension. 2011;57:561-569	P06312	IGKV4-1	Ig kappa chain V-IV region	PE > C
MOLECULAR MEDICINE REPORTS 19: 2463-2470, 2019	P06396	GSN	Gelsolin	mildPE < C	severePE < C
Proteomics Clin. Appl. 2011, 5, 300–310	P06396	GSN	GSN Isoform 1 of Gelsolin precursor	PE < C
Proteomics Clin. Appl. 2011, 5, 300–310	P06733	ENO1	ENO1 Isoform alpha-enolase of Alpha-enolase	PE < C
Proteomics Clin. Appl. 2011, 5, 300–310	P06753	TPM3	TPM3 Tropomyosin 3	PE > C
Proteomics Clin. Appl. 2011, 5, 300–310	P06865	HEXA	HEXA Beta-hexosaminidase subunit alpha precursor	PE < C
Proteomics Clin. Appl. 2011, 5, 300–310	P07195	LDHB	LDHB L-lactate dehydrogenase B chain	PE < C
Proteomics Clin. Appl. 2011, 5, 300–310	P07339	CTSD	CTSD Cathepsin D precursor	PE < C
Proteomics Clin. Appl. 2011, 5, 300–310	P07477	PRSS1	PRSS1 Trypsin-1 precursor	PE > C
Proteomics Clin. Appl. 2011, 5, 300–310	P07686	HEXB	HEXB Beta-hexosaminidase subunit beta precursor	PE < C
Journal of Proteomics 149 (2016) 38–43	P07911	UMOD	Uromodulin	mildPE > C	severePE > C
Hypertension. 2011;57:561-569	P07911	UMOD	Uromodulin	PE > C
Hypertension. 2011;57:561-569	P08023	COL1A2	Collagen alpha-2 (I) chain	PE > C
Proteomics Clin. Appl. 2011, 5, 300–310	P08185	SERPINA6	SERPINA6 Corticosteroid-binding globulin precursor	PE > C
Proteomics Clin. Appl. 2011, 5, 300–310	P08238	HSP90AB1	HSP90AB1 Heat shock protein HSP 90-beta	PE > C
Proteomics Clin. Appl. 2011, 5, 300–310	P08670	VIM	VIM Vimentin	PE > C
Proteomics Clin. Appl. 2011, 5, 300–310	P08727	KRT19	KRT19 Keratin, type I cytoskeletal 19	PE < C
MOLECULAR MEDICINE REPORTS 19: 2463-2470, 2019	P0DML2	CSH1	Chorionic somatomammotropin hormone 1	mildPE < C	severePE < C
Proteomics Clin. Appl. 2011, 5, 300–310	P10412	HIST1H1E	HIST1H1E Histone H1.4	PE < C
Proteomics Clin. Appl. 2011, 5, 300–310	P10619	CTSA	CTSA cathepsin A isoform a precursor	PE < C
Proteomics Clin. Appl. 2011, 5, 300–310	P10809	HSPD1	HSPD1 60 kDa heat shock protein, mitochondrial precursor	PE > C
Proteomics Clin. Appl. 2011, 5, 300–310	P11021	HSPA5	HSPA5 HSPA5 protein	PE > C
Proteomics Clin. Appl. 2011, 5, 300–310	P12109	COL6A1	COL6A1 Collagen alpha-1(VI) chain precursor	PE < C
Proteomics Clin. Appl. 2011, 5, 300–310	P13646	KRT13	KRT13 Isoform 1 of Keratin, type I cytoskeletal 13	PE < C
Proteomics Clin. Appl. 2011, 5, 300–310	P13647	KRT5	KRT5 Keratin, type II cytoskeletal 5	PE < C
Proteomics Clin. Appl. 2011, 5, 300–310	P13987	CD59	CD59 CD59 glycoprotein precursor	PE < C
Proteomics Clin. Appl. 2011, 5, 300–310	P14618	PKM2	PKM2 Isoform M2 of Pyruvate kinase isozymes M1/M2	PE < C
Proteomics Clin. Appl. 2011, 5, 300–310	P14780	MMP9	MMP9 Matrix metalloproteinase-9 precursor	PE < C
Proteomics Clin. Appl. 2011, 5, 300–310	P15144	ANPEP	ANPEP Aminopeptidase N	PE < C
Proteomics Clin. Appl. 2011, 5, 300–310	P15151	PVR	PVR Isoform Alpha of Poliovirus receptor precursor	PE < C
Proteomics Clin. Appl. 2011, 5, 300–310	P16278	GLB1	GLB1 Isoform 1 of Beta-galactosidase precursor	PE < C
Proteomics Clin. Appl. 2011, 5, 300–310	P19013	KRT4	KRT4 keratin 4	PE < C
Proteomics Clin. Appl. 2011, 5, 300–310	P19961	AMY2B	AMY2B Alpha-amylase 2B precursor	PE < C
Proteomics Clin. Appl. 2011, 5, 300–310	P20742	PZP	PZP Isoform 1 of Pregnancy zone protein precursor	PE > C
Proteomics Clin. Appl. 2011, 5, 300–310	P22105	TNXB	TNXB DJ34F7.1.1	PE > C
Proteomics Clin. Appl. 2011, 5, 300–310	P23246	SFPQ	SFPQ Isoform Long of Splicing factor, proline- and glutamine-rich	PE > C
Proteomics Clin. Appl. 2011, 5, 300–310	P23470	PTPRG	PTPRG Uncharacterized protein PTPRG	PE < C
Proteomics Clin. Appl. 2011, 5, 300–310	P23528	CFL1	CFL1 Cofilin-1	PE < C
Proteomics Clin. Appl. 2011, 5, 300–310	P25311	AZGP1	AZGP1 alpha-2-glycoprotein 1, zinc	PE > C
J Cell Mol Med. 2019;23:5822–5826	P27169	PON1	serum paraoxonase/ arylesterase 1	PE > C
Proteomics Clin. Appl. 2011, 5, 300–310	P29508	SERPINB3	SERPINB3 Isoform 1 of Serpin B3	PE < C
Proteomics Clin. Appl. 2011, 5, 300–310	P30740	SERPINB1	SERPINB1 Leukocyte elastase inhibitor	PE < C
Proteomics Clin. Appl. 2011, 5, 300–310	P35579	MYH9	MYH9 Myosin-9	PE > C
MOLECULAR MEDICINE REPORTS 19: 2463-2470, 2019	P35908	KRT2	Keratin, type II cytoskeletal 2 epidermal	mildPE < C	severePE < C
Proteomics Clin. Appl. 2011, 5, 300–310	P35908	KRT2	KRT2 Keratin, type II cytoskeletal 2 epidermal	PE > C
Proteomics Clin. Appl. 2011, 5, 300–310	P38606	ATP6V1A	ATP6V1A Vacuolar ATP synthase catalytic subunit A	PE < C
Proteomics Clin. Appl. 2011, 5, 300–310	P38646	HSPA9	HSPA9 Stress-70 protein, mitochondrial precursor	PE > C
Proteomics Clin. Appl. 2011, 5, 300–310	P39059	COL15A1	COL15A1 Collagen alpha-1(XV) chain precursor	PE > C
Proteomics Clin. Appl. 2011, 5, 300–310	P39060	COL18A1	COL18A1 Isoform 1 of Collagen alpha-1(XVIII) chain precursor	PE < C
MOLECULAR MEDICINE REPORTS 19: 2463-2470, 2019	P41222	PTGDS	Prostaglandin-H2 D-isomerase	mildPE < C	severePE < C
Proteomics Clin. Appl. 2011, 5, 300–310	P41222	PTGDS	PTGDS Prostaglandin-H2 D-isomerase precursor	PE < C
Proteomics Clin. Appl. 2011, 5, 300–310	P43652	AFM	AFM Afamin precursor	PE > C
J Cell Mol Med. 2019;23:5822–5826	P48740	MASP1	Mannan-bindinglectin serine protease 1	PE > C
Proteomics Clin. Appl. 2011, 5, 300–310	P54108	CRISP3	CRISP3 cDNA FLJ75207	PE < C
Proteomics Clin. Appl. 2011, 5, 300–310	P55072	VCP	VCP 89 kDa protein	PE > C
MOLECULAR MEDICINE REPORTS 19: 2463-2470, 2019	P55287	CDH11	Cadherin-11	mildPE < C	severePE < C
Proteomics Clin. Appl. 2011, 5, 300–310	P61916	NPC2	NPC2 Epididymal secretory protein E1 precursor	PE < C
MOLECULAR MEDICINE REPORTS 19: 2463-2470, 2019	P63261	ACTG1	Actin, cytoplasmic 2	mildPE < C	severePE < C
Journal of Proteomics 149 (2016) 38–43	P68871	HBB	Hemoglobin subunit beta	mildPE > C	severePE > C
Proteomics Clin. Appl. 2011, 5, 300–310	P68871	HBB	HBB Hemoglobin subunit beta	PE > C
MOLECULAR MEDICINE REPORTS 19: 2463-2470, 2019	P98160	HSPG2	Basement membrane specific heparan sulfate proteoglycan core protein	mildPE < C	severePE < C
Proteomics Clin. Appl. 2011, 5, 300–310	P98160	HSPG2	HSPG2 Basement membrane-specific heparan sulfate proteoglycan core protein precursor	PE < C
Proteomics Clin. Appl. 2011, 5, 300–310	Q01459	CTBS	CTBS Di-N-acetylchitobiase precursor	PE < C
Proteomics Clin. Appl. 2011, 5, 300–310	Q06830	PRDX1	PRDX1 Peroxiredoxin-1	PE < C
Proteomics Clin. Appl. 2011, 5, 300–310	Q08345	DDR1	DDR1 discoidin domain receptor family, member 1 isoform c	PE < C
Proteomics Clin. Appl. 2011, 5, 300–310	Q09666	AHNAK	AHNAK Neuroblast differentiation-associated protein AHNAK	PE > C
MOLECULAR MEDICINE REPORTS 19: 2463-2470, 2019	Q12907	LMAN2	Vesicular integral-membrane protein VIP36	mildPE < C	severePE < C
Proteomics Clin. Appl. 2011, 5, 300–310	Q12907	LMAN2	LMAN2 Vesicular integral-membrane protein VIP36 precursor	PE < C
Proteomics Clin. Appl. 2011, 5, 300–310	Q13813	SPTAN1	SPTAN1 Uncharacterized protein SPTAN1	PE > C
Hypertension. 2011;57:561-569	Q14050	COL9A3	Collagen alpha-3 (IX) chain	PE > C
MOLECULAR MEDICINE REPORTS 19: 2463-2470, 2019	Q14624	ITIH4	Inter-α-trypsin inhibitor heavy chain H4	mildPE < C	severePE < C
Proteomics Clin. Appl. 2011, 5, 300–310	Q16769	QPCT	QPCT Glutaminyl-peptide cyclotransferase precursor	PE < C
Journal of Proteomics 149 (2016) 38–43	Q63HR2	TNS2	Tensin-2	mildPE > C	severePE > C
MOLECULAR MEDICINE REPORTS 19: 2463-2470, 2019	Q7Z7B0	FILIP1	Filamin-A-interacting protein 1	mildPE < C	severePE < C
Proteomics Clin. Appl. 2011, 5, 300–310	Q86V85	GPR180	GPR180 Integral membrane protein GPR180 precursor	PE < C
Proteomics Clin. Appl. 2011, 5, 300–310	Q8N126	CADM3	CADM3 Isoform 1 of Cell adhesion molecule 3 precursor	PE < C
MOLECULAR MEDICINE REPORTS 19: 2463-2470, 2019	Q8TDL5	LPLUNC1	Long palate, lung and nasal epithelium carcinoma-associated protein1	mildPE < C	severePE < C
Proteomics Clin. Appl. 2011, 5, 300–310	Q8WZ75	ROBO4	ROBO4 Isoform 1 of Roundabout homolog 4 precursor	PE > C
Proteomics Clin. Appl. 2011, 5, 300–310	Q92820	GGH	GGH Gamma-glutamyl hydrolase precursor	PE < C
Proteomics Clin. Appl. 2011, 5, 300–310	Q96IU4	ABHD14B	ABHD14B Isoform 1 of Abhydrolase domain-containing protein 14B	PE < C
Proteomics Clin. Appl. 2011, 5, 300–310	Q96PD5	PGLYRP2	PGLYRP2 Isoform 1 of N-acetylmuramoyl-L-alanine amidase precursor	PE > C
Journal of Proteomics 149 (2016) 38–43	Q96QB1	DLC1	Rho GTPase-activating protein	mildPE > C	severePE > C
Journal of Proteomics 149 (2016) 38–43	Q96QC0	PPP1R10	Serine/threonine-protein phosphatase regulatory subunit 10	mildPE < C	severePE < C
Proteomics Clin. Appl. 2011, 5, 300–310	Q96RW7	HMCN1	HMCN1 Isoform 1 of Hemicentin-1 precursor	PE < C
Proteomics Clin. Appl. 2011, 5, 300–310	Q9BRK3	MXRA8	MXRA8 Isoform 1 of Matrix-remodeling-associated protein 8 precursor	PE < C
Journal of Proteomics 149 (2016) 38–43	Q9BX73	TM2D2	TM2 domain-containing protein	mildPE > C	severePE > C
Proteomics Clin. Appl. 2011, 5, 300–310	Q9HAT2	SIAE	SIAE Isoform 2 of Sialate O-acetylesterase precursor	PE < C
MOLECULAR MEDICINE REPORTS 19: 2463-2470, 2019	Q9UQ72	PSG11	Pregnancy-specific β-1-glycoprotein 11	mildPE < C	severePE < C
Journal of Proteomics 149 (2016) 38–43	Q9Y4Z2	NEUROG3	Neurogenin-3	mildPE > C	severePE > C
Proteomics Clin. Appl. 2011, 5, 300–310		LOC642103 similar to hCG1811191	LOC642103 similar to hCG1811191	PE < C
Proteomics Clin. Appl. 2011, 5, 300–310		Myosin-reactive immunoglobulin heavy chain variable region (Fragment)	- Myosin-reactive immunoglobulin heavy chain variable region (Fragment)	PE > C
Proteomics Clin. Appl. 2011, 5, 300–310		IGL@	IGL@ IGL@ protein	PE > C
Proteomics Clin. Appl. 2011, 5, 300–310		Putative uncharacterized protein	- Putative uncharacterized protein	PE > C
Proteomics Clin. Appl. 2011, 5, 300–310		Ig kappa chain V-II region MIL	- Ig kappa chain V-II region MIL	PE > C
Proteomics Clin. Appl. 2011, 5, 300–310		IGL@	IGL@ IGL@ protein	PE > C
Proteomics Clin. Appl. 2011, 5, 300–310		Benzodiazepine receptor ligand	- Benzodiazepine receptor ligand	PE > C
Proteomics Clin. Appl. 2011, 5, 300–310		Uncharacterized protein ENSP00000375523	- Uncharacterized protein ENSP00000375523	PE > C
Proteomics Clin. Appl. 2011, 5, 300–310		LOC100133739 Putative uncharacterized protein DKFZp686C15213	LOC100133739 Putative uncharacterized protein DKFZp686C15213	PE > C
Proteomics Clin. Appl. 2011, 5, 300–310		LOC646821 similar to beta-actin	LOC646821 similar to beta-actin	PE > C
J. Perinat. Med. 39 (2011) 391–396			no peptide identification

## Sheet: N>1
article	Accession	Gene name	Protein name	regulation (1)	regulation (2)
MOLECULAR MEDICINE REPORTS 19: 2463-2470, 2019	P00450	CP	ceruloplasmin	mildPE > C	severePE > C
Eur J Mass Spectrom (Chichester). 2020 Apr;26(2):158-161	P00450	CP	ceruloplasmin	PE >> C
Proteomics Clin. Appl. 2011, 5, 300–310	P00450	CP	CP Ceruloplasmin precursor	PE > C
J Cell Mol Med. 2019;23:5822–5826	P00747	PLG	plasminogen	PE > C
Proteomics Clin. Appl. 2011, 5, 300–310	P00747	PLG	PLG Plasminogen precursor	PE > C
MOLECULAR MEDICINE REPORTS 19: 2463-2470, 2019	P01008	SERPINC1	antithrombin III	mildPE < C	severePE < C
Proteomics Clin. Appl. 2011, 5, 300–310	P01008	SERPINC1	SERPINC1 Antithrombin III variant	PE > C
Proteomics Clin. Appl. 2011, 5, 300–310	P01008	SERPINC1	SERPINC1 SERPINC1 protein	PE > C
Int. J. Mol. Sci. 2020, 21, 914	P01009	SERPINA1	Alpha-1-antitrypsin	only in PE
J Cell Mol Med. 2019;23:5822–5826	P01009	SERPINA1	Alpha-1-antitrypsin	PE > C
MOLECULAR MEDICINE REPORTS 19: 2463-2470, 2019	P01009	SERPINA1	Alpha-1-antitrypsin	mildPE > C	severePE > C
Eur J Mass Spectrom (Chichester). 2020 Apr;26(2):158-161	P01009	SERPINA1	Alpha-1-antitrypsin	PE >> C
Journal of Proteomics 149 (2016) 38–43	P01009	SERPINA1	Alpha-1-antitrypsin	mildPE > C	severePE > C
Proteomics Clin. Appl. 2011, 5, 300–310	P01009	SERPINA1	SERPINA1 Isoform 1 of Alpha-1-antitrypsin precursor	PE > C
Am J Obstet Gynecol 2008;199:551	P01009	SERPINA1	Alpha-1-antitrypsin	PE > C
Eur J Mass Spectrom (Chichester). 2020 Apr;26(2):158-161	P01024	C3	complement 3	PE >> C
Proteomics Clin. Appl. 2011, 5, 300–310	P01024	C3	C3 Complement C3 precursor (Fragment)	PE > C
MOLECULAR MEDICINE REPORTS 19: 2463-2470, 2019	P01042	KNG1	kininogen 1	mildPE < C	severePE < C
Proteomics Clin. Appl. 2011, 5, 300–310	P01042	KNG1	KNG1 Kininogen 1	PE < C
Journal of Proteomics 149 (2016) 38–43	P02452	COL1A1	Collagen alpha-1(I) chain	mildPE > C	severePE > C
Hypertension. 2011;57:561-569	P02452	COL1A1	Collagen alpha-1 (I) chain	PE > C
Journal of Proteomics 149 (2016) 38–43	P02461	COL3A1	Collagen alpha-1(III) chain	mildPE > C	severePE > C
Hypertension. 2011;57:561-569	P02461	COL3A1	Collagen alpha-1 (III) chain	PE > C
MOLECULAR MEDICINE REPORTS 19: 2463-2470, 2019	P02671	FGA	Fibrinogen α chain	mildPE < C	severePE < C
Hypertension. 2011;57:561-569	P02671	FGA	Fibrinogen alpha chain	PE > C
Proteomics Clin. Appl. 2011, 5, 300–310	P02753	RBP4	RBP4 Uncharacterized protein RBP4	PE < C
Hypertension. 2011;57:561-569	P02753	RBP4	Retinol-binding protein 4	PE > C
MOLECULAR MEDICINE REPORTS 19: 2463-2470, 2019	P02760	AMBP	Protein AMBP	mildPE < C	severePE < C
Eur J Mass Spectrom (Chichester). 2020 Apr;26(2):158-161	P02760	AMBP	trypstatin	PE >> C
MOLECULAR MEDICINE REPORTS 19: 2463-2470, 2019	P02768	ALB	Serum albumin	mildPE > C	severePE > C
Journal of Proteomics 149 (2016) 38–43	P02768	ALB	Serum albumin	mildPE > C	severePE > C
Proteomics Clin. Appl. 2011, 5, 300–310	P02768	ALB	ALB Isoform 1 of Serum albumin precursor	PE > C
Am J Obstet Gynecol 2008;199:552	P02768	ALB	serum albumin	PE > C
MOLECULAR MEDICINE REPORTS 19: 2463-2470, 2019	P02774	GC	Vitamin-D-binding protein	mildPE < C	severePE < C
Journal of Proteomics 149 (2016) 38–43	P02774	GC	Vitamin D-binding protein	mildPE > C	severePE > C
Proteomics Clin. Appl. 2011, 5, 300–310	P02774	GC	GC Vitamin D-binding protein precursor	PE > C
J Cell Mol Med. 2019;23:5822–5826	P02787	TF	transferrin	PE > C
Proteomics Clin. Appl. 2011, 5, 300–310	P02787	TF	TF Serotransferrin precursor	PE > C
MOLECULAR MEDICINE REPORTS 19: 2463-2470, 2019	P02790	HPX	Hemopexin	mildPE < C	severePE < C
Proteomics Clin. Appl. 2011, 5, 300–310	P02790	HPX	HPX Hemopexin precursor	PE > C
MOLECULAR MEDICINE REPORTS 19: 2463-2470, 2019	P04746	AMY2A	pancreatic a amylase	mildPE > C	severePE > C
Proteomics Clin. Appl. 2011, 5, 300–310	P04746	AMY2A	AMY1B;AMY2A;AMY1A;AMY1C Alpha-amylase 1 precursor	PE < C
Proteomics Clin. Appl. 2011, 5, 300–310	P04746	AMY2A	AMY1B;AMY2A;AMY1A;AMY1C Pancreatic alpha-amylase precursor	PE < C
J Cell Mol Med. 2019;23:5822–5826	P05154	SERPINE5	Plasma serine protease inhibitor	PE < C
Proteomics Clin. Appl. 2011, 5, 300–310	P05154	SERPINA5	SERPINA5 Plasma serine protease inhibitor precursor	PE < C
MOLECULAR MEDICINE REPORTS 19: 2463-2470, 2019	P06396	GSN	Gelsolin	mildPE < C	severePE < C
Proteomics Clin. Appl. 2011, 5, 300–310	P06396	GSN	GSN Isoform 1 of Gelsolin precursor	PE < C
Journal of Proteomics 149 (2016) 38–43	P07911	UMOD	Uromodulin	mildPE > C	severePE > C
Hypertension. 2011;57:561-569	P07911	UMOD	Uromodulin	PE > C
MOLECULAR MEDICINE REPORTS 19: 2463-2470, 2019	P35908	KRT2	Keratin, type II cytoskeletal 2 epidermal	mildPE < C	severePE < C
Proteomics Clin. Appl. 2011, 5, 300–310	P35908	KRT2	KRT2 Keratin, type II cytoskeletal 2 epidermal	PE > C
MOLECULAR MEDICINE REPORTS 19: 2463-2470, 2019	P41222	PTGDS	Prostaglandin-H2 D-isomerase	mildPE < C	severePE < C
Proteomics Clin. Appl. 2011, 5, 300–310	P41222	PTGDS	PTGDS Prostaglandin-H2 D-isomerase precursor	PE < C
Journal of Proteomics 149 (2016) 38–43	P68871	HBB	Hemoglobin subunit beta	mildPE > C	severePE > C
Proteomics Clin. Appl. 2011, 5, 300–310	P68871	HBB	HBB Hemoglobin subunit beta	PE > C
MOLECULAR MEDICINE REPORTS 19: 2463-2470, 2019	P98160	HSPG2	Basement membrane specific heparan sulfate proteoglycan core protein	mildPE < C	severePE < C
Proteomics Clin. Appl. 2011, 5, 300–310	P98160	HSPG2	HSPG2 Basement membrane-specific heparan sulfate proteoglycan core protein precursor	PE < C
MOLECULAR MEDICINE REPORTS 19: 2463-2470, 2019	Q12907	LMAN2	Vesicular integral-membrane protein VIP36	mildPE < C	severePE < C
Proteomics Clin. Appl. 2011, 5, 300–310	Q12907	LMAN2	LMAN2 Vesicular integral-membrane protein VIP36 precursor	PE < C

## Sheet: N>2
article	Accession	Gene name	Protein name	regulation (1)	regulation (2)
MOLECULAR MEDICINE REPORTS 19: 2463-2470, 2019	P00450	CP	ceruloplasmin	mildPE > C	severePE > C
Eur J Mass Spectrom (Chichester). 2020 Apr;26(2):158-161	P00450	CP	ceruloplasmin	PE >> C
Proteomics Clin. Appl. 2011, 5, 300–310	P00450	CP	CP Ceruloplasmin precursor	PE > C
MOLECULAR MEDICINE REPORTS 19: 2463-2470, 2019	P01008	SERPINC1	antithrombin III	mildPE < C	severePE < C
Proteomics Clin. Appl. 2011, 5, 300–310	P01008	SERPINC1	SERPINC1 Antithrombin III variant	PE > C
Proteomics Clin. Appl. 2011, 5, 300–310	P01008	SERPINC1	SERPINC1 SERPINC1 protein	PE > C
Int. J. Mol. Sci. 2020, 21, 914	P01009	SERPINA1	Alpha-1-antitrypsin	only in PE
J Cell Mol Med. 2019;23:5822–5826	P01009	SERPINA1	Alpha-1-antitrypsin	PE > C
MOLECULAR MEDICINE REPORTS 19: 2463-2470, 2019	P01009	SERPINA1	Alpha-1-antitrypsin	mildPE > C	severePE > C
Eur J Mass Spectrom (Chichester). 2020 Apr;26(2):158-161	P01009	SERPINA1	Alpha-1-antitrypsin	PE >> C
Journal of Proteomics 149 (2016) 38–43	P01009	SERPINA1	Alpha-1-antitrypsin	mildPE > C	severePE > C
Proteomics Clin. Appl. 2011, 5, 300–310	P01009	SERPINA1	SERPINA1 Isoform 1 of Alpha-1-antitrypsin precursor	PE > C
Am J Obstet Gynecol 2008;199:551	P01009	SERPINA1	Alpha-1-antitrypsin	PE > C
MOLECULAR MEDICINE REPORTS 19: 2463-2470, 2019	P02768	ALB	Serum albumin	mildPE > C	severePE > C
Journal of Proteomics 149 (2016) 38–43	P02768	ALB	Serum albumin	mildPE > C	severePE > C
Proteomics Clin. Appl. 2011, 5, 300–310	P02768	ALB	ALB Isoform 1 of Serum albumin precursor	PE > C
Am J Obstet Gynecol 2008;199:552	P02768	ALB	serum albumin	PE > C
MOLECULAR MEDICINE REPORTS 19: 2463-2470, 2019	P02774	GC	Vitamin-D-binding protein	mildPE < C	severePE < C
Journal of Proteomics 149 (2016) 38–43	P02774	GC	Vitamin D-binding protein	mildPE > C	severePE > C
Proteomics Clin. Appl. 2011, 5, 300–310	P02774	GC	GC Vitamin D-binding protein precursor	PE > C
MOLECULAR MEDICINE REPORTS 19: 2463-2470, 2019	P04746	AMY2A	pancreatic a amylase	mildPE > C	severePE > C
Proteomics Clin. Appl. 2011, 5, 300–310	P04746	AMY2A	AMY1B;AMY2A;AMY1A;AMY1C Alpha-amylase 1 precursor	PE < C
Proteomics Clin. Appl. 2011, 5, 300–310	P04746	AMY2A	AMY1B;AMY2A;AMY1A;AMY1C Pancreatic alpha-amylase precursor	PE < C

## Sheet: N>1 highly confident
article	Accession	Gene name	Protein name	regulation (1)	regulation (2)	reported PE/C ratio
MOLECULAR MEDICINE REPORTS 19: 2463-2470, 2019	P00450	CP	ceruloplasmin	mildPE > C	severePE > C	*	* Numeric value not available
Eur J Mass Spectrom (Chichester). 2020 Apr;26(2):158-161	P00450	CP	ceruloplasmin	PE >> C		*	* Numeric value not available
Proteomics Clin. Appl. 2011, 5, 300–310	P00450	CP	CP Ceruloplasmin precursor	PE > C		4.85
J Cell Mol Med. 2019;23:5822–5826	P00747	PLG	plasminogen	PE > C		*	* Numeric value not available
Proteomics Clin. Appl. 2011, 5, 300–310	P00747	PLG	PLG Plasminogen precursor	PE > C		2.301
Int. J. Mol. Sci. 2020, 21, 914	P01009	SERPINA1	Alpha-1-antitrypsin	only in PE		*	* Numeric value not available
J Cell Mol Med. 2019;23:5822–5826	P01009	SERPINA1	Alpha-1-antitrypsin	PE > C		*	* Numeric value not available
MOLECULAR MEDICINE REPORTS 19: 2463-2470, 2019	P01009	SERPINA1	Alpha-1-antitrypsin	mildPE > C	severePE > C	*	* Numeric value not available
Eur J Mass Spectrom (Chichester). 2020 Apr;26(2):158-161	P01009	SERPINA1	Alpha-1-antitrypsin	PE >> C		*	* Numeric value not available
Journal of Proteomics 149 (2016) 38–43	P01009	SERPINA1	Alpha-1-antitrypsin	mildPE > C	severePE > C	*	* Numeric value not available
Proteomics Clin. Appl. 2011, 5, 300–310	P01009	SERPINA1	SERPINA1 Isoform 1 of Alpha-1-antitrypsin precursor	PE > C		5.726
Am J Obstet Gynecol 2008;199:551	P01009	SERPINA1	Alpha-1-antitrypsin	PE > C		*	* Numeric value not available
Eur J Mass Spectrom (Chichester). 2020 Apr;26(2):158-161	P01024	C3	complement 3	PE >> C		*	* Numeric value not available
Proteomics Clin. Appl. 2011, 5, 300–310	P01024	C3	C3 Complement C3 precursor (Fragment)	PE > C		3.747
MOLECULAR MEDICINE REPORTS 19: 2463-2470, 2019	P01042	KNG1	kininogen 1	mildPE < C	severePE < C	*	* Numeric value not available
Proteomics Clin. Appl. 2011, 5, 300–310	P01042	KNG1	KNG1 Kininogen 1	PE < C		0.47
Journal of Proteomics 149 (2016) 38–43	P02452	COL1A1	Collagen alpha-1(I) chain	mildPE > C	severePE > C	*	* Numeric value not available
Hypertension. 2011;57:561-569	P02452	COL1A1	Collagen alpha-1 (I) chain	PE > C		*	* Numeric value not available
Journal of Proteomics 149 (2016) 38–43	P02461	COL3A1	Collagen alpha-1(III) chain	mildPE > C	severePE > C	*	* Numeric value not available
Hypertension. 2011;57:561-569	P02461	COL3A1	Collagen alpha-1 (III) chain	PE > C		*	* Numeric value not available
MOLECULAR MEDICINE REPORTS 19: 2463-2470, 2019	P02768	ALB	Serum albumin	mildPE > C	severePE > C	*	* Numeric value not available
Journal of Proteomics 149 (2016) 38–43	P02768	ALB	Serum albumin	mildPE > C	severePE > C	*	* Numeric value not available
Proteomics Clin. Appl. 2011, 5, 300–310	P02768	ALB	ALB Isoform 1 of Serum albumin precursor	PE > C		4.189
Am J Obstet Gynecol 2008;199:552	P02768	ALB	serum albumin	PE > C		*	* Numeric value not available
J Cell Mol Med. 2019;23:5822–5826	P02787	TF	transferrin	PE > C		*	* Numeric value not available
Proteomics Clin. Appl. 2011, 5, 300–310	P02787	TF	TF Serotransferrin precursor	PE > C		6.725
J Cell Mol Med. 2019;23:5822–5826	P05154	SERPINE5	Plasma serine protease inhibitor	PE < C		*	* Numeric value not available
Proteomics Clin. Appl. 2011, 5, 300–310	P05154	SERPINA5	SERPINA5 Plasma serine protease inhibitor precursor	PE < C		0.322
MOLECULAR MEDICINE REPORTS 19: 2463-2470, 2019	P06396	GSN	Gelsolin	mildPE < C	severePE < C	*	* Numeric value not available
Proteomics Clin. Appl. 2011, 5, 300–310	P06396	GSN	GSN Isoform 1 of Gelsolin precursor	PE < C		0.728
Journal of Proteomics 149 (2016) 38–43	P07911	UMOD	Uromodulin	mildPE > C	severePE > C	*	* Numeric value not available
Hypertension. 2011;57:561-569	P07911	UMOD	Uromodulin	PE > C		*	* Numeric value not available
MOLECULAR MEDICINE REPORTS 19: 2463-2470, 2019	P41222	PTGDS	Prostaglandin-H2 D-isomerase	mildPE < C	severePE < C	*	* Numeric value not available
Proteomics Clin. Appl. 2011, 5, 300–310	P41222	PTGDS	PTGDS Prostaglandin-H2 D-isomerase precursor	PE < C		0.501
Journal of Proteomics 149 (2016) 38–43	P68871	HBB	Hemoglobin subunit beta	mildPE > C	severePE > C	*	* Numeric value not available
Proteomics Clin. Appl. 2011, 5, 300–310	P68871	HBB	HBB Hemoglobin subunit beta	PE > C		7.311
MOLECULAR MEDICINE REPORTS 19: 2463-2470, 2019	P98160	HSPG2	Basement membrane specific heparan sulfate proteoglycan core protein	mildPE < C	severePE < C	*	* Numeric value not available
Proteomics Clin. Appl. 2011, 5, 300–310	P98160	HSPG2	HSPG2 Basement membrane-specific heparan sulfate proteoglycan core protein precursor	PE < C		0.653
MOLECULAR MEDICINE REPORTS 19: 2463-2470, 2019	Q12907	LMAN2	Vesicular integral-membrane protein VIP36	mildPE < C	severePE < C	*	* Numeric value not available
Proteomics Clin. Appl. 2011, 5, 300–310	Q12907	LMAN2	LMAN2 Vesicular integral-membrane protein VIP36 precursor	PE < C		0.542
