# Supplementary material for: Quantitative proteomics-based analyses performed on pre-eclampsia samples in the 2004–2020 period: a systematic review
Source: Clin Proteomics. 2021 Jan 26;18:6. doi: 10.1186/s12014-021-09313-1 (PMC7836571; doi:10.1186/s12014-021-09313-1)
Supplement: Supplementary file 5 — Additional file 5: Table S4. Complete list of proteins described in the literature as differentially regulated from other sample sources (cerebrospinal fluid, amniotic fluid, decidual tissue). [file 12014_2021_9313_MOESM5_ESM.xlsx]

## Sheet: Hypertension. 2018
SOURCE	Hypertension. 2018;72:219-226
CSF	Accession	Gene name	Description
	P08476	INHBA	Activin A	PE>C
	O95633	FSTL3	Follistatin-related protein 3	PE>C
	P07478	TRY2	Trypsin-2	PE>C
	P22749	GNLY	Granulysin	PE>C
	P05121	SERPINE1	Plasminogen activator inhibitor 1	PE>C
	Q12884	FAP	Prolyl endopeptidase FAP	PE>C

## Sheet: Gynecol Obstet Invest. 2012
SOURCE	Gynecol Obstet Invest 2012;73:252–259
DECIDUAL TISSUE	UniProt accession	Gene symbol	Name
	P68871	HBB	hemoglobin b-chain	PE>C
	P37802	TAGLN2	transgelin 2	PE>C
	P52565	ARHGDIA	Rho-GDP dissociation inhibitor 1	PE>C
	O00299	CLIC1	chloride intracellular channel protein 1	PE>C
	P08758	ANXA5	annexin V	PE>C
	P67936	TPM4	tropomyosin _x0002_a4-chain	PE>C
	P01009	SERPINA1	Alpha-1-antitrypsin	PE>C
	P02675	FGB	fibrinogen b-chain	PE>C
	P52566	ARHGDIB	Rho-GDP dissociation inhibitor 2	PE>C
	Q99497	PARK7	DJ-1 protein	L-PE > E - PE	L= late; E=early
	P00558	PGK1	phosphoglycerate kinase l (FC2.7.2.3)	L-PE > E - PE
	Q6ZM10	NPRL3	coiled-coil domain-containing protein 128	L-PE > E - PE
	P01009	SERPINA1	Alpha-1-antitrypsin	L-PE > E - PE
	P35232	PHB	prohibitin	L-PE > E - PE
	P02675	FGB	fibrinogen double fragment	L-PE < E - PE
	P02675	FGB	fibrinogen b-chain	L-PE < E - PE
	P00441	SOD1	superoxide dismutase	L-PE < E - PE
	P52907	CAPZA1	F-actin capping protein _x0002_1-subunit	L-PE < E - PE
	P25786	PSMA1	proteasome endopeptidase complex (3.4.5.1) P42 chain	L-PE < E - PE
	P14625	HSP90B1	endoplasmin precursor	L-PE < E - PE

## Sheet: ReprodSci. 2008
SOURCE	Reproductive SciencesVol. 15 No. 5 May 2008 457-468
AMNIOTIC FLUID	UniProt accession	Gene symbol	Name
	P02647	APOA1	Proapolipoprotein A-1	PE>C

## Sheet: JofProtRes. 2007
SOURCE	Journal of Proteome Research 2007, 6, 160-170
AMNIOTIC FLUID	UniProt accession	Gene symbol	Name
	P02766	TTR	Transthyretin	monomer	PE>C
				dimer	PE<C

## Sheet: AJOG. 2005
SOURCE	American Journal of Obstetrics and Gynecology (2005) 193, 957–64
CSF	UniProt accession	Gene symbol	Name
	P01922	HBA1	Hemoglobin subunit alpha	PE>C

## Sheet: summary
	source	Accession	Gene name	Description	regulation	reported PE/C ratio
Hypertension. 2018;72:219-226	cerebrospinal fluid	P08476	INHBA	Activin A	PE>C	*	* Numeric value not available
Hypertension. 2018;72:219-226	cerebrospinal fluid	O95633	FSTL3	Follistatin-related protein 3	PE>C	*	* Numeric value not available
Hypertension. 2018;72:219-226	cerebrospinal fluid	P07478	TRY2	Trypsin-2	PE>C	*	* Numeric value not available
Hypertension. 2018;72:219-226	cerebrospinal fluid	P22749	GNLY	Granulysin	PE>C	*	* Numeric value not available
Hypertension. 2018;72:219-226	cerebrospinal fluid	P05121	SERPINE1	Plasminogen activator inhibitor 1	PE>C	*	* Numeric value not available
Hypertension. 2018;72:219-226	cerebrospinal fluid	Q12884	FAP	Prolyl endopeptidase FAP	PE>C	*	* Numeric value not available
American Journal of Obstetrics and Gynecology (2005) 193, 957–64	cerebrospinal fluid	P01922	HBA1	Hemoglobin subunit alpha	PE>C	*	* Numeric value not available
Reproductive SciencesVol. 15 No. 5 May 2008 457-468	Amniotic fluid	P02647	APOA1	Proapolipoprotein A-1	PE>C	*	* Numeric value not available
Journal of Proteome Research 2007, 6, 160-170	Amniotic fluid	P02766	TTR	Transthyretin (monomer)	PE>C	*	* Numeric value not available
				Transthyretin (dimer)	PE<C	*	* Numeric value not available
Gynecol Obstet Invest 2012;73:252–259	decidual tissue	P68871	HBB	hemoglobin b-chain	PE>C	≥ 2
Gynecol Obstet Invest 2012;73:252–259	decidual tissue	P37802	TAGLN2	transgelin 2	PE>C	≥ 2
Gynecol Obstet Invest 2012;73:252–259	decidual tissue	P52565	ARHGDIA	Rho-GDP dissociation inhibitor 1	PE>C	≥ 2
Gynecol Obstet Invest 2012;73:252–259	decidual tissue	O00299	CLIC1	chloride intracellular channel protein 1	PE>C	≥ 2
Gynecol Obstet Invest 2012;73:252–259	decidual tissue	P08758	ANXA5	annexin V	PE>C	≥ 2
Gynecol Obstet Invest 2012;73:252–259	decidual tissue	P67936	TPM4	tropomyosin _x0002_a4-chain	PE>C	≥ 2
Gynecol Obstet Invest 2012;73:252–259	decidual tissue	P01009	SERPINA1	Alpha-1-antitrypsin	PE>C	≥ 2
Gynecol Obstet Invest 2012;73:252–259	decidual tissue	P02675	FGB	fibrinogen b-chain	PE>C	≥ 2
Gynecol Obstet Invest 2012;73:252–259	decidual tissue	P52566	ARHGDIB	Rho-GDP dissociation inhibitor 2	PE>C	≥ 2
Gynecol Obstet Invest 2012;73:252–259	decidual tissue	Q99497	PARK7	DJ-1 protein	L-PE > E - PE	≥ 2
Gynecol Obstet Invest 2012;73:252–259	decidual tissue	P00558	PGK1	phosphoglycerate kinase l (FC2.7.2.3)	L-PE > E - PE	≥ 2
Gynecol Obstet Invest 2012;73:252–259	decidual tissue	Q6ZM10	NPRL3	coiled-coil domain-containing protein 128	L-PE > E - PE	≥ 2
Gynecol Obstet Invest 2012;73:252–259	decidual tissue	P01009	SERPINA1	Alpha-1-antitrypsin	L-PE > E - PE	≥ 2
Gynecol Obstet Invest 2012;73:252–259	decidual tissue	P35232	PHB	prohibitin	L-PE > E - PE	≥ 2
Gynecol Obstet Invest 2012;73:252–259	decidual tissue	P02675	FGB	fibrinogen double fragment	L-PE < E - PE	≤ 0,5
Gynecol Obstet Invest 2012;73:252–259	decidual tissue	P02675	FGB	fibrinogen b-chain	L-PE < E - PE	≤ 0,5
Gynecol Obstet Invest 2012;73:252–259	decidual tissue	P00441	SOD1	superoxide dismutase	L-PE < E - PE	≤ 0,5
Gynecol Obstet Invest 2012;73:252–259	decidual tissue	P52907	CAPZA1	F-actin capping protein _x0002_1-subunit	L-PE < E - PE	≤ 0,5
Gynecol Obstet Invest 2012;73:252–259	decidual tissue	P25786	PSMA1	proteasome endopeptidase complex (3.4.5.1) P42 chain	L-PE < E - PE	≤ 0,5
Gynecol Obstet Invest 2012;73:252–259	decidual tissue	P14625	HSP90B1	endoplasmin precursor	L-PE < E - PE	≤ 0,5
					L= late; E=early
