# Supplementary material for: Quantitative proteomics-based analyses performed on pre-eclampsia samples in the 2004–2020 period: a systematic review
Source: Clin Proteomics. 2021 Jan 26;18:6. doi: 10.1186/s12014-021-09313-1 (PMC7836571; doi:10.1186/s12014-021-09313-1)
Supplement: Supplementary file 6 — Additional file 6: Table S5. Summary of the experimental techniques used in the scientific literature cited in this review. [file 12014_2021_9313_MOESM6_ESM.xlsx]

## Sheet: Sheet1
reference N#	Citation	Identifiers	Title	Authors	source of biological material		Experimental strategy
					primary	secondary	sample treatment	MS-based tecnique	labeling approach	others	key
40	Hypertension. 2018 Jul;72(1)	PMID:29844151	Cerebrospinal Fluid Protein Changes in Preeclampsia.	Ciampa E, Li Y, Dillon S, Lecarpentier E, Sorabella L, Libermann TA, Karumanchi SA, Hess PE.	CSF					SOMAmer	albumin depletion: depletion of albumin
41	Am J Obstet Gynecol. 2005 Sep;193(3 Pt 2)	PMID:16157094	Discriminatory proteomic biomarker analysis identifies free hemoglobin in the cerebrospinal fluid of women with severe preeclampsia.	Norwitz ER, Tsen LC, Park JS, Fitzpatrick PA, Dorfman DM, Saade GR, Buhimschi CS, Buhimschi IA.	CSF			SELDI-TOF MS			immunodepletion: depletion of top N most abundant serum/plasma proteins
42	Reprod Sci. 2008 May;15(5):457-68.	PMID:18579854	Identification of proteomic biomarkers of preeclampsia in amniotic fluid using SELDI-TOF mass spectrometry	Park JS, Oh KJ, Norwitz ER, Han JS, Choi HJ, Seong HS, Kang YD, Park CW, Kim BJ, Jun JK, Syn HC.	amniotic fluid			SELDI-TOF MS			LCM: laser capture microdissection
43	J Proteome Res. 2007 Jan;6(1)	PMID:17203960	Oxidized transthyretin in amniotic fluid as an early marker of preeclampsia.	Vascotto C, Salzano AM, D'Ambrosio C, Fruscalzo A, Marchesoni D, di Loreto C, Scaloni A, Tell G, Quadrifoglio F.	amniotic fluid			2D-PAGE + MALDI-TOF MS			Proteominer: sample equalization using Proteominer
44	Gynecol Obstet Invest. 2012;73(3)	PMID:22414876	Alpha-1-antitrypsin acts as a preeclampsia-related protein: a proteomic study.	Feng YL, Zhou CJ, Li XM, Liang XQ.	decidual tissue			2D-PAGE + MALDI-TOF MS			COFRADIC: sample prefractionation using COmbined FRActional DIagonal Chromatography
52	J Proteome Res. 2017 Dec 1;16(12)	PMID:28965414	Detergent-Insoluble Proteome Analysis Revealed Aberrantly Aggregated Proteins in Human Preeclampsia Placentas.	Zhang W, Chen X, Yan Z, Chen Y, Cui Y, Chen B, Huang C, Zhang W, Yin X, He QY, He F, Wang T.	placenta			LC-ESI MSMS; DIA			SCX: sample prefractionation using strong cationic exchange chromatography
53	PLoS One. 2013 Oct 18;8(10)	PMID:24205073 | PMCID:PMC3799759	Comparative proteome profile of human placenta from normal and preeclamptic pregnancies.	Wang F, Shi Z, Wang P, You W, Liang G.	placenta			LC-ESI MSMS	DML		basic pH: sample prefractionation using basic pH reversed-phase chromatography
54	Gynecol Obstet Invest. 2011;71(3)	PMID:21335933	Proteomic analysis reveals an elevated expression of heat shock protein 27 in preeclamptic placentas.	Shin JK, Baek JC, Kang MY, Park JK, Lee SA, Lee JH, Choi WS, Paik WY.	placenta			2D-PAGE + MALDI-TOF MS			1D-PAGE: sample prefractionation using monodimensional gel electrophoresis
55	Placenta. 2010 Feb;31(2)	PMID:19954843	Proteome differences of placenta between pre-eclampsia and normal pregnancy.	Gharesi-Fard B, Zolghadri J, Kamali-Sarvestani E.	placenta			2D-PAGE + MALDI-TOF MS			2D-PAGE: 2-dimensional electrophoresis
56	Anal Chim Acta. 2008 Nov 23;629(1-2)	PMID:18940332	Analysis of expression and comparative profile of normal placental tissue proteins and those in preeclampsia patients using proteomic approaches.	Jin H, Ma KD, Hu R, Chen Y, Yang F, Yao J, Li XT, Yang PY.	placenta		LCM	2D-PAGE + MALDI-TOF MS			2D-DIGE: 2-dimensional gel electrophoresis and DIGE staining
57	J Proteome Res. 2017 Feb 3;16(2)	PMID:28030762	Placental Proteomics Provides Insights into Pathophysiology of Pre-Eclampsia and Predicts Possible Markers in Plasma.	Mary S, Kulkarni MJ, Malakar D, Joshi SR, Mehendale SS, Giri AP.	placenta	plasma		LC-ESI MSMS; label-free analysis			SELDI-TOF MS: Surface enhanced laser desorption ionization mass spectrometry
58	Cell Biochem Biophys. 2014 Jun;69(2)	PMID:24343450	A proteomic analysis of placental trophoblastic cells in preeclampsia-eclampsia.	Ma K, Jin H, Hu R, Xiong Y, Zhou S, Ting P, Cheng Y, Yang Y, Yang P, Li X.	placenta	trophoblast	LCM	LC-ESI MSMS	ICAT		CE-MS: capillary electrophoresis coupled to mass spectrometry
59	Biochim Biophys Acta Proteins Proteom. 2017 Sep;1865(9)	PMID:28705740	Proteomics analysis of human placenta reveals glutathione metabolism dysfunction as the underlying pathogenesis for preeclampsia.	Jin X, Xu Z, Cao J, Shao P, Zhou M, Qin Z, Liu Y, Yu F, Zhou X, Ji W, Cai W, Ma Y, Wang C, Shan N, Yang N, Chen X, Li Y.	placenta	serum	basic pH LC	LC-ESI MSMS	iTRAQ		MALDI-TOF MS: matrix assisted laser desorption ionization mass spectrometry
60	J Korean Med Sci. 2015 Jun;30(6)	PMID:26028931 | PMCID:PMC4444479	The Proteomic Analysis of Human Placenta with Pre-eclampsia and Normal Pregnancy.	Yang JI, Kong TW, Kim HS, Kim HY.	placenta			2D-DIGE + MALDI-TOF MS	DIGE		LC-MALDI: liquid chromatography coupled to MALDI-TOF MS
61	Proteomics Clin Appl. 2018 Sep;12(5)	PMID:29676857	Proteomics Analysis Reveals Abnormal Electron Transport and Excessive Oxidative Stress Cause Mitochondrial Dysfunction in Placental Tissues of Early-Onset Preeclampsia.	Xu Z, Jin X, Cai W, Zhou M, Shao P, Yang Z, Fu R, Cao J, Liu Y, Yu F, Fan R, Zhang Y, Zou S, Zhou X, Yang N, Chen X, Li Y.	placenta	mitochondria	SCX	LC-ESI MSMS	iTRAQ		LC-ESI MSMS: liquid chromatography coupled to electrospray tandem MS
62	Biol Reprod. 2011 May;84(5)	PMID:21228217 | PMCID:PMC3080422	Analysis of nitroso-proteomes in normotensive and severe preeclamptic human placentas.	Zhang HH, Wang YP, Chen DB.	placenta			2D-DIGE + MALDI-TOF MS	DIGE		SOMAmer: Slow Off-rate Modified Aptamers platform
63	Clin Proteomics. 2014 Nov 19;11(1):40.	PMID:25469110 | PMCID:PMC4247627	Proteomic analysis of human placental syncytiotrophoblast microvesicles in preeclampsia.	Baig S, Kothandaraman N, Manikandan J, Rong L, Ee KH, Hill J, Lai CW, Tan WY, Yeoh F, Kale A, Su LL, Biswas A, Vasoo S, Choolani M.	placenta	syncytiotrophoblast	1D-PAGE	LC-ESI MSMS; spectral counting			DIA: label-free Data Independet Acquisition
64	PLoS One. 2013 May 9;8(5)	PMID:23671712 | PMCID:PMC3650054	Comparative proteomics analysis suggests that placental mitochondria are involved in the development of pre-eclampsia.	Shi Z, Long W, Zhao C, Guo X, Shen R, Ding H.	placenta	mitochondria	SCX	LC-ESI MSMS	iTRAQ		label-free analysis: Data Dependent label-free quantitative analysis based in MS1 intensity
65	BMC Pregnancy Childbirth. 2018 Nov 7;18(1)	PMID:30404616 | PMCID:PMC6223002	Screening of differentially expressed proteins from syncytiotrophoblast for severe early-onset preeclampsia in women with gestational diabetes mellitus using tandem mass tag quantitative proteomics.	Sun X, Qu T, He X, Yang X, Guo N, Mao Y, Xu X, Sun X, Zhang X, Wang W.	syncytiotrophoblast			LC-ESI MSMS	TMT		spectral counting: label free quantitative analysis based in spectral counting
66	Gynecol Obstet Invest. 2007;64(1)	PMID:17199091	Proteomic analysis of proteins differentially expressed in preeclamptic trophoblasts.	Sun LZ, Yang NN, De W, Xiao YS.	throphoblast			2D-PAGE + MALDI-TOF MS			DML: non isobaric di-methyl labeling
67	Proteomics. 2011 Oct;11(20)	PMID:21800423	Differential proteomic analysis of highly purified placental cytotrophoblasts in pre-eclampsia demonstrates a state of increased oxidative stress and reduced cytotrophoblast antioxidant defense.	Johnstone ED, Sawicki G, Guilbert L, Winkler-Lowen B, Cadete VJ, Morrish DW.	placenta	cytotrophoblast	2D-PAGE	LC-ESI MSMS			ICAT: non-isobaric labeling with ICAT
68	Mol Cell Proteomics. 2013 Nov;12(11)	PMID:23897580 | PMCID:PMC3820930	A label-free selected reaction monitoring workflow identifies a subset of pregnancy specific glycoproteins as potential predictive markers of early-onset pre-eclampsia.	Blankley RT, Fisher C, Westwood M, North R, Baker PN, Walker MJ, Williamson A, Whetton AD, Lin W, McCowan L, Roberts CT, Cooper GJ, Unwin RD, Myers JE.	plasma		immunodepletion	LC-ESI MSMS; LC-MALDI; label-free analysis	iTRAQ		iTRAQ: isobaric labeling with iTRAQ
69	J Proteome Res. 2010 Aug 6;9(8)	PMID:20568817	Comprehensive maternal serum proteomic profiles of preclinical and clinical preeclampsia.	Rasanen J, Girsen A, Lu X, Lapidus JA, Standley M, Reddy A, Dasari S, Thomas A, Jacob T, Pouta A, Surcel HM, Tolosa JE, Gravett MG, Nagalla SR.	serum		SCX	LC-ESI MSMS; label-free analysis			TMT: isobarig labeling with TMT (tandem mass tags)
70	PLoS One. 2019 Jun 4;14(6)	PMID:31163045 | PMCID:PMC6548389	The prediction of early preeclampsia: Results from a longitudinal proteomics study.	Tarca AL, Romero R, Benshalom-Tirosh N, Than NG, Gudicha DW, Done B, Pacora P, Chaiworapongsa T, Panaitescu B, Tirosh D, Gomez-Lopez N, Draghici S, Hassan SS, Erez O.	plasma					SOMAmer
71	Genomics Proteomics Bioinformatics. 2013 Dec;11(6)	PMID:24296084 | PMCID:PMC4357835	Screening preeclamptic cord plasma for proteins associated with decreased breast cancer susceptibility.	Low HP, Tiwari A, Janjanam J, Qiu L, Chang CI, Strohsnitter WC, Norwitz ER, Tam SW, Evans JE, Green KM, Paulo JA, Lambe M, Hsieh CC.	plasma		immunodepletion	LC-ESI MSMS; label-free analysis
72	Front Immunol. 2018 Aug 8;9	PMID:30135684 | PMCID:PMC6092567	Integrated Systems Biology Approach Identifies Novel Maternal and Placental Pathways of Preeclampsia.	Than NG, Romero R, Tarca AL, Kekesi KA, Xu Y, Xu Z, Juhasz K, Bhatti G, Leavitt RJ, Gelencser Z, Palhalmi J, Chung TH, Gyorffy BA, Orosz L, Demeter A, Szecsi A, Hunyadi-Gulyas E, Darula Z, Simor A, Eder K, Szabo S, Topping V, et al.	serum		immunodepletion; 2D-DIGE	LC-ESI MSMS	DIGE
73	Taiwan J Obstet Gynecol. 2015 Oct;54(5)	PMID:26522099	Proteomic profiling reveals a1-antitrypsin, a1-microglobulin, and clusterin as preeclampsia-related serum proteins in pregnant women.	Hsu TY, Hsieh TT, Yang KD, Tsai CC, Ou CY, Cheng BH, Wong YH, Hung HN, Chou AK, Hsiao CC, Lin H.	serum			2D-PAGE + MALDI-TOF MS
74	Placenta. 2011 Feb;32(2)	PMID:21145106 | PMCID:PMC3039093	Proteomic analysis of human serum for finding pathogenic factors and potential biomarkers in preeclampsia.	Liu C, Zhang N, Yu H, Chen Y, Liang Y, Deng H, Zhang Z.	serum		Proteominer; 1D-PAGE	LC-ESI MSMS; spectral counting
75	J Proteomics. 2010 Mar 10;73(5):1004-17.	PMID:20079470	Serum profile in preeclampsia and intra-uterine growth restriction revealed by iTRAQ technology.	Auer J, Camoin L, Guillonneau F, Rigourd V, Chelbi ST, Leduc M, Laparre J, Mignot TM, Vaiman D.	serum		immunodepletion; SCX	LC-MALDI	iTRAQ
76	Proteomics. 2016 May;16(10)	PMID:27001287	Expression changes of proteins associated with the development of preeclampsia in maternal plasma: A case-control study.	Kim SM, Cho BK, Kang MJ, Norwitz ER, Lee SM, Lee J, Park CW, Kim BJ, Jun JK, Park JS, Yi EC.	plasma		immunodepletion; 1D-PAGE	LC-ESI MSMS; spectral counting
77	BJOG. 2009 Oct;116(11)	PMID:19663911	A proof-of-principle gel-free proteomics strategy for the identification of predictive biomarkers for the onset of pre-eclampsia.	Blankley RT, Gaskell SJ, Whetton AD, Dive C, Baker PN, Myers JE.	plasma			LC-MALDI	iTRAQ
78	Proteomics. 2009 Jun;9(11)	PMID:19444803	A proteomic approach identifies early pregnancy biomarkers for preeclampsia: novel linkages between a predisposition to preeclampsia and cardiovascular disease.	Blumenstein M, McMaster MT, Black MA, Wu S, Prakash R, Cooney J, McCowan LM, Cooper GJ, North RA.	plasma		immunodepletion; 2D-DIGE	LC-ESI MSMS	DIGE
79	J Biomed Biotechnol. 2012;2012	PMID:22570525 | PMCID:PMC3335425	Quantitative proteomic (iTRAQ) analysis of 1st trimester maternal plasma samples in pregnancies at risk for preeclampsia.	Kolla V, JenÃ¶ P, Moes S, Lapaire O, Hoesli I, Hahn S.	plasma		Proteominer; SCX	LC-MALDI	iTRAQ
80	Hypertens Pregnancy. 2019 Aug;38(3)	PMID:31284791	Screening of serum biomarkers of preeclampsia by proteomics combination with bioinformatics.	Ling Y, Su J, Lin J, Wang S.	serum		immunodepletion; basic pH LC	LC-ESI MSMS	iTRAQ
81	J Obstet Gynaecol Res. 2016 Sep;42(9)	PMID:27279411	Serum markers of pre-eclampsia identified on proteomics.	Lu Q, Liu C, Liu Y, Zhang N, Deng H, Zhang Z.	serum		Proteominer; 1D-PAGE	LC-ESI MSMS; label-free analysis
82	Cell Physiol Biochem. 2015;36(6)	PMID:26279434	Comparative Proteomic Profile of the Human Umbilical Cord Blood Exosomes between Normal and Preeclampsia Pregnancies with High-Resolution Mass Spectrometry.	Jia R, Li J, Rui C, Ji H, Ding H, Lu Y, De W, Sun L.	blood	exosomes		LC-ESI MSMS; label-free analysis
83	PLoS One. 2017 Jul 24;12(7)	PMID:28738067 | PMCID:PMC5524331	The prediction of late-onset preeclampsia: Results from a longitudinal proteomics study.	Erez O, Romero R, Maymon E, Chaemsaithong P, Done B, Pacora P, Panaitescu B, Chaiworapongsa T, Hassan SS, Tarca AL.	plasma					SOMAmer
84	J Hypertens. 2019 Jan;37(1)	PMID:30020241	Association of imbalanced sex hormone production with excessive procoagulation factor SerpinF2 in preeclampsia.	Shao X, Wang Y, Liu Y, Guo X, Li D, Huo R, Jia W, Cao G, Li YX, Liu M, Sha J, Zhao Y, Wang YL.	plasma			2D-PAGE + MALDI-TOF MS
85	Reprod Sci. 2012 Jun;19(6):650-7.	PMID:22378858	Plasma clusterin increased prior to small for gestational age (SGA) associated with preeclampsia and decreased prior to SGA in normotensive pregnancies.	Blumenstein M, McCowan LM, Wu S, Cooper GJ, North RA; SCOPE consortium..	plasma		immunodepletion; 2D-DIGE	LC-ESI MSMS
86	Proteomics. 2004 Feb;4(2):537-43.	PMID:14760726	Proteome analysis reveals elevated serum levels of clusterin in patients with preeclampsia.	Watanabe H, Hamada H, Yamada N, Sohda S, Yamakawa-Kobayashi K, Yoshikawa H, Arinami T.	serum			2D-PAGE + MALDI-TOF MS
87	Hypertension. 2013 Jun;61(6)	PMID:23547239	Integrated proteomics pipeline yields novel biomarkers for predicting preeclampsia.	Myers JE, Tuytten R, Thomas G, Laroy W, Kas K, Vanpoucke G, Roberts CT, Kenny LC, Simpson NA, Baker PN, North RA.	plasma		COFRADIC	LC-MALDI
88	Int J Mol Sci. 2019 Apr 25;20(8). pii	PMID:31027199 | PMCID:PMC6514549	Preeclampsia is Associated with Sex-Specific Transcriptional and Proteomic Changes in Fetal Erythroid Cells.	Masoumi Z, Maes GE, Herten K, CortÃ©s-Calabuig Ã, Alattar AG, Hanson E, Erlandsson L, Mezey E, Magnusson M, Vermeesch JR, Familari M, Hansson SR.	umbilical cord blood	hematopoietic stem/progenitor cells		LC-ESI MSMS; label-free analysis
89	J Cell Biochem. 2017 Dec;118(12)	PMID:28430386	Peptidome Analysis of Human Serum From Normal and Preeclamptic Pregnancies.	Dai X, Song X, Rui C, Meng L, Xue X, Ding H, Shen R, Li J, Li J, Lu Y, Long W.	serum			LC-ESI MSMS; label-free analysis
90	Clin Chem. 2007 Jan;53(1)	PMID:17202497	Innate immune response by ficolin binding in apoptotic placenta is associated with the clinical syndrome of preeclampsia.	Wang CC, Yim KW, Poon TC, Choy KW, Chu CY, Lui WT, Lau TK, Rogers MS, Leung TN.	plasma		albumin depletion	2D-PAGE + MALDI-TOF MS
91	Eur J Mass Spectrom (Chichester). 2019 Jul 10	PMID:31291787	The high-resolution mass spectrometry study of the protein composition of amyloid-like urine aggregates associated with preeclampsia.	Sergeeva VA, Zakharova NV, Bugrova AE, Starodubtseva NL, Indeykina MI, Kononikhin AS, Frankevich VE, Nikolaev EN.	urine			LC-ESI MSMS; spectral counting
92	Mol Med Rep. 2019 Apr;19(4)	PMID:30720087 | PMCID:PMC6423646	Potential urine biomarkers for gestational hypertension and preeclampsia.	Guo HX, Zhu YB, Wu CP, Zhong M, Hu SW.	urine			2D-DIGE + MALDI-TOF MS
93	Proteomics Clin Appl. 2011 Jun;5(5-6)	PMID:21538910	Urinary proteomics analysis for renal injury in hypertensive disorders of pregnancy with iTRAQ labeling and LC-MS/MS.	Chen G, Zhang Y, Jin X, Zhang L, Zhou Y, Niu J, Chen J, Gu Y.	urine		Proteominer; SCX	LC-ESI MSMS	iTRAQ
94	J Cell Mol Med. 2019 Aug;23(8)	PMID:31232531 | PMCID:PMC6652679	Isobaric tag for relative and absolute quantitation based quantitative proteomics reveals unique urinary protein profiles in patients with preeclampsia.	Ding W, Qiu B, Cram DS, Chen X, Li S, Zhou X, Liu J, Wu Z, Song Y.	urine		immunodepletion	LC-ESI MSMS	iTRAQ
95	Int J Mol Sci. 2020 Jan 30;21(3). pii	PMID:32019243 | PMCID:PMC7037458	SERPINA1 Peptides in Urine as A Potential Marker of Preeclampsia Severity.	Starodubtseva N, Nizyaeva N, Baev O, Bugrova A, Gapaeva M, Muminova K, Kononikhin A, Frankevich V, Nikolaev E, Sukhikh G.	urine	placenta		LC-ESI MSMS; spectral counting
96	J Proteomics. 2016 Oct 21;149:38-43.	PMID:27109351	An untargeted approach for the analysis of the urine peptidome of women with preeclampsia.	Kononikhin AS, Starodubtseva NL, Bugrova AE, Shirokova VA, Chagovets VV, Indeykina MI, Popov IA, Kostyukevich YI, Vavina OV, Muminova KT, Khodzhaeva ZS, Kan NE, Frankevich VE, Nikolaev EN, Sukhikh GT.	urine			LC-ESI MSMS; label-free analysis
97	Am J Obstet Gynecol. 2008 Nov;199(5)	PMID:18984079 | PMCID:PMC2679897	Proteomic profiling of urine identifies specific fragments of SERPINA1 and albumin as biomarkers of preeclampsia.	Buhimschi IA, Zhao G, Funai EF, Harris N, Sasson IE, Bernstein IM, Saade GR, Buhimschi CS.	urine			SELDI-TOF MS; LC-ESI MSMS
98	Hypertension. 2011 Mar;57(3)	PMID:21199994	Urinary proteomics for prediction of preeclampsia.	Carty DM, Siwy J, Brennand JE, ZÃ¼rbig P, Mullen W, Franke J, McCulloch JW, Roberts CT, North RA, Chappell LC, Mischak H, Poston L, Dominiczak AF, Delles C.	urine			CE-MS; label-free analysis

## Sheet: Sheet2
PMID	Title	Authors	Citation	First Author	Journal/Book	Publication Year	Create Date	PMCID	NIHMS ID	DOI
18579854	Identification of proteomic biomarkers of preeclampsia in amniotic fluid using SELDI-TOF mass spectrometry	Park JS, Oh KJ, Norwitz ER, Han JS, Choi HJ, Seong HS, Kang YD, Park CW, Kim BJ, Jun JK, Syn HC.	Reprod Sci. 2008 May;15(5):457-68. doi: 10.1177/1933719108316909.	Park JS	Reprod Sci	2008	2008-06-27			10.1177/1933719108316909
