# Supplementary material for: Quantitative proteomics-based analyses performed on pre-eclampsia samples in the 2004–2020 period: a systematic review
Source: Clin Proteomics. 2021 Jan 26;18:6. doi: 10.1186/s12014-021-09313-1 (PMC7836571; doi:10.1186/s12014-021-09313-1)
Supplement: Supplementary file 8 — Additional file 8: Table S6. Table summarizing the peptides and transitions for SRM validation of proteins of Tables 1, 2, 3. [file 12014_2021_9313_MOESM8_ESM.xlsx]

## Sheet: PLACENTA
Protein	Pre AA	Sequence	Fol AA	Adj SS	Source	Q1_mz	Q1_chg	Q3_mz	Q3_chg	Ion	Rank	RI	SSRT	RT_Cat	N_map
O95833	K	DFAPGSQLPILLYDSDAK	T	2.00	QTrap5500	650.67	3	235.11	3	b7	1	36909752	37.4	44.4	1		LEGEND
O95833	K	DFAPGSQLPILLYDSDAK	T	2.00	QTrap5500	650.67	3	698.30	1	y6	2	12772798	37.4	44.4	1		Protein	Protein Name/Accession.
O95833	K	DFAPGSQLPILLYDSDAK	T	2.00	QTrap5500	650.67	3	811.38	1	y7	3	12230206	37.4	44.4	1		Pre AA	Preceding (towards the N terminus) amino acid
O95833	K	DFAPGSQLPILLYDSDAK	T	2.00	QTrap5500	650.67	3	263.10	1	b2	4	10144486	37.4	44.4	1		Sequence	Amino acid sequence of detected pepide, including any mass modifications.
O95833	R	APLEHELAGEPQLR	E	1.58	QTrap5500	520.61	3	513.31	1	y4	1	24468796	28.1	23.5	1		Fol AA	Following (towards the C terminus) amino acid
O95833	R	APLEHELAGEPQLR	E	1.58	QTrap5500	520.61	3	257.16	2	y4	2	7814247	28.1	23.5	1		Adj SS	Final suitablity score, the greater of ESS and PSS, adjusted by PABST weightings.
O95833	R	APLEHELAGEPQLR	E	1.58	QTrap5500	520.61	3	699.38	1	y6	3	5016318	28.1	23.5	1		Source	Source from which transitions were obtained
O95833	R	APLEHELAGEPQLR	E	1.58	QTrap5500	780.41	2	513.31	1	y4	4	4954827	28.1	23.5	1		Q1_mz	Mass to charge ratio of Q1 (precursor) peptide ion.
O95833	K	NPVPAQDEALYQQLLR	A	1.49	QTrap5500	927.99	2	311.17	1	b3	1	80345408	34.6	38.5	1		Q1_chg	Charge on Q1 (precursor) peptide ion.
O95833	K	NPVPAQDEALYQQLLR	A	1.49	QTrap5500	927.99	2	772.91	2	y13	2	29369076	34.6	38.5	1		Q3_mz	Mass to charge ratio of Q3 (fragment) ion.
O95833	K	NPVPAQDEALYQQLLR	A	1.49	QTrap5500	927.99	2	820.47	1	y6	3	11412000	34.6	38.5	1		Q3_chg	Charge on Q3 (fragment) ion.
O95833	K	NPVPAQDEALYQQLLR	A	1.49	QTrap5500	927.99	2	822.44	2	y14	4	11394552	34.6	38.5	1		Ion	Ion-series designation for fragment ion (Q3).
O95833	K	ASEDGESVGHC[160]PSC[160]QR	L	0.66	QTrap5500	592.57	3	744.80	2	y13	1	23230	7.1	10.5	1		Rank	PABST Transition rank
O95833	K	ASEDGESVGHC[160]PSC[160]QR	L	0.66	QTrap5500	592.57	3	687.29	2	y12	2	12379	7.1	10.5	1		RI	Relative Intensity of peak in CID spectrum
O95833	K	ASEDGESVGHC[160]PSC[160]QR	L	0.66	QTrap5500	592.57	3	647.29	1	y5	3	11390	7.1	10.5	1		SSRT	Sequence Specific Retention time provides a hydrophobicity measure for each peptide using the algorithm of Krohkin et al. Version 3.0 [more]
O95833	K	ASEDGESVGHC[160]PSC[160]QR	L	0.66	QTrap5500	592.57	3	852.84	2	y15	4	9773	7.1	10.5	1		RT_Cat	Peptide retention time(minutes) on specified LC/MS system.
O95833	R	LTLADC[160]SLLPK	L	0.08	QTrap5500	615.84	2	903.46	1	y8	1	28606876	30.5	34.8	2		N_map	Number of proteins in target proteome to which peptide maps
O95833	R	LTLADC[160]SLLPK	L	0.08	QTrap5500	615.84	2	244.17	1	y2	2	23294548	30.5	34.8	2
O95833	R	LTLADC[160]SLLPK	L	0.08	QTrap5500	615.84	2	832.42	1	y7	3	20528152	30.5	34.8	2
O95833	R	LTLADC[160]SLLPK	L	0.08	QTrap5500	615.84	2	717.40	1	y6	4	9075557	30.5	34.8	2
Protein	Pre AA	Sequence	Fol AA	Adj SS	Source	Q1_mz	Q1_chg	Q3_mz	Q3_chg	Ion	Rank	RI	SSRT	RT_Cat	N_map
P00747	R	FVTWIEGVMR	N	1.62	QTrap5500	619.32	2	991.50	1	y8	1	78213	38.0	45.9	1
P00747	R	FVTWIEGVMR	N	1.62	QTrap5500	619.32	2	704.38	1	y6	2	75054	38.0	45.9	1
P00747	R	FVTWIEGVMR	N	1.62	QTrap5500	619.32	2	591.29	1	y5	3	48901	38.0	45.9	1
P00747	R	FVTWIEGVMR	N	1.62	QTrap5500	619.32	2	462.25	1	y4	4	28636	38.0	45.9	1
P00747	R	HSIFTPETNPR	A	1.37	QTrap5500	433.56	3	357.18	2	y6	1	4569126	21.6	17.1	1
P00747	R	HSIFTPETNPR	A	1.37	QTrap5500	433.56	3	713.36	1	y6	2	4244565	21.6	17.1	1
P00747	R	HSIFTPETNPR	A	1.37	QTrap5500	433.56	3	485.25	1	b4	3	3042958	21.6	17.1	1
P00747	R	HSIFTPETNPR	A	1.37	QTrap5500	433.56	3	225.10	1	b2	4	2995727	21.6	17.1	1
P00747	R	C[160]TTPPPSSGPTYQC[160]LK	G	1.13	QTrap5500	897.41	2	667.82	2	y12	1	456618	19.4	22.1	1
P00747	R	C[160]TTPPPSSGPTYQC[160]LK	G	1.13	QTrap5500	897.41	2	716.35	2	y13	2	454836	19.4	22.1	1
P00747	R	C[160]TTPPPSSGPTYQC[160]LK	G	1.13	QTrap5500	897.41	2	406.70	2	y6	3	180404	19.4	22.1	1
P00747	R	C[160]TTPPPSSGPTYQC[160]LK	G	1.13	QTrap5500	897.41	2	619.30	2	y11	4	158712	19.4	22.1	1
P00747	K	EAQLPVIENK	V	1.11	QTrap5500	570.82	2	699.40	1	y6	1	132704712	21.9	25.8	1
P00747	K	EAQLPVIENK	V	1.11	QTrap5500	570.82	2	442.23	1	b4	2	21197984	21.9	25.8	1
P00747	K	EAQLPVIENK	V	1.11	QTrap5500	570.82	2	390.20	1	y3	3	20355738	21.9	25.8	1
P00747	K	EAQLPVIENK	V	1.11	QTrap5500	570.82	2	350.21	2	y6	4	18751620	21.9	25.8	1
P00747	R	VVGGC[160]VAHPHSWPWQVSLR	T	1.04	QTrap5500	724.70	3	987.48	2	y17	1	5444904	35.7	39.6	1
P00747	R	VVGGC[160]VAHPHSWPWQVSLR	T	1.04	QTrap5500	724.70	3	696.86	2	y11	2	1418284	35.7	39.6	1
P00747	R	VVGGC[160]VAHPHSWPWQVSLR	T	1.04	QTrap5500	724.70	3	885.49	1	y7	3	1195009	35.7	39.6	1
P00747	R	VVGGC[160]VAHPHSWPWQVSLR	T	1.04	QTrap5500	724.70	3	443.25	2	y7	4	1179360	35.7	39.6	1
Protein	Pre AA	Sequence	Fol AA	Adj SS	Source	Q1_mz	Q1_chg	Q3_mz	Q3_chg	Ion	Rank	RI	SSRT	RT_Cat	N_map
P02008	R	FPADFTAEAHAAWDK	F	0.84	QTrap5500	838.89	2	431.19	1	b4	1	11895587	30.3	33.4	1
P02008	R	FPADFTAEAHAAWDK	F	0.84	QTrap5500	838.89	2	519.26	1	y4	2	7126990	30.3	33.4	1
P02008	R	FPADFTAEAHAAWDK	F	0.84	QTrap5500	838.89	2	262.14	1	y2	3	6574978	30.3	33.4	1
P02008	R	FPADFTAEAHAAWDK	F	0.84	QTrap5500	838.89	2	765.36	2	y14	4	5725656	30.3	33.4	1
P02008	K	TYFPHFDLHPGSAQLR	A	0.82	QTrap5500	629.32	3	728.41	1	y7	1	2683466	35.3	37.4	1
P02008	K	TYFPHFDLHPGSAQLR	A	0.82	QTrap5500	629.32	3	364.71	2	y7	2	2385046	35.3	37.4	1
P02008	K	TYFPHFDLHPGSAQLR	A	0.82	QTrap5500	629.32	3	492.26	3	y13	3	1738394	35.3	37.4	1
P02008	K	TYFPHFDLHPGSAQLR	A	0.82	QTrap5500	629.32	3	737.88	2	y13	4	1624396	35.3	37.4	1
P02008	K	FLSVVSSVLTEK	Y	0.80	QTrap5500	654.87	2	862.49	1	y8	1	13460530	33.1	44.6	1
P02008	K	FLSVVSSVLTEK	Y	0.80	QTrap5500	654.87	2	763.42	1	y7	2	12594957	33.1	44.6	1
P02008	K	FLSVVSSVLTEK	Y	0.80	QTrap5500	654.87	2	961.56	1	y9	3	6767474	33.1	44.6	1
P02008	K	FLSVVSSVLTEK	Y	0.80	QTrap5500	654.87	2	348.19	1	b3	4	6150295	33.1	44.6	1
P02008	K	LSELHAYILR	V	0.78	QTrap5500	405.57	3	551.31	2	y9	1	9036259	30.8	27.3	1
P02008	K	LSELHAYILR	V	0.78	QTrap5500	405.57	3	635.39	1	y5	2	4428080	30.8	27.3	1
P02008	K	LSELHAYILR	V	0.78	QTrap5500	405.57	3	386.73	2	y6	3	3869944	30.8	27.3	1
P02008	K	LSELHAYILR	V	0.78	QTrap5500	405.57	3	443.27	2	y7	4	2419003	30.8	27.3	1
P02008	K	VVAAVGDAVK	S	0.78	QTrap5500	464.78	2	730.41	1	y8	1	173531488	17.8	17.5	1
P02008	K	VVAAVGDAVK	S	0.78	QTrap5500	464.78	2	659.37	1	y7	2	45170464	17.8	17.5	1
P02008	K	VVAAVGDAVK	S	0.78	QTrap5500	464.78	2	588.34	1	y6	3	31751058	17.8	17.5	1
P02008	K	VVAAVGDAVK	S	0.78	QTrap5500	464.78	2	489.27	1	y5	4	29932086	17.8	17.5	1
Protein	Pre AA	Sequence	Fol AA	Adj SS	Source	Q1_mz	Q1_chg	Q3_mz	Q3_chg	Ion	Rank	RI	SSRT	RT_Cat	N_map
P02675	K	DNENVVNEYSSELEK	H	6.90	QTrap5500	884.90	2	572.23	1	b5	1	73051992	23.6	27.0	1
P02675	K	DNENVVNEYSSELEK	H	6.90	QTrap5500	884.90	2	855.41	1	y7	2	30983878	23.6	27.0	1
P02675	K	DNENVVNEYSSELEK	H	6.90	QTrap5500	884.90	2	692.35	1	y6	3	26967752	23.6	27.0	1
P02675	K	DNENVVNEYSSELEK	H	6.90	QTrap5500	884.90	2	473.16	1	b4	4	22650546	23.6	27.0	1
P02675	K	QGFGNVATNTDGK	N	6.90	QTrap5500	654.81	2	706.34	1	y7	1	1145233	14.0	17.0	1
P02675	K	QGFGNVATNTDGK	N	6.90	QTrap5500	654.81	2	635.30	1	y6	2	1145233	14.0	17.0	1
P02675	K	QGFGNVATNTDGK	N	6.90	QTrap5500	654.81	2	976.47	1	y10	3	1002079	14.0	17.0	1
P02675	K	QGFGNVATNTDGK	N	6.90	QTrap5500	654.81	2	488.74	2	y10	4	1002079	14.0	17.0	1
P02675	K	EDGGGWWYNR	C	5.40	QTrap5500	620.26	2	638.31	1	y4	1	9205499	24.3	26.9	1
P02675	K	EDGGGWWYNR	C	5.40	QTrap5500	620.26	2	452.23	1	y3	2	7481537	24.3	26.9	1
P02675	K	EDGGGWWYNR	C	5.40	QTrap5500	620.26	2	289.16	1	y2	3	3654214	24.3	26.9	1
P02675	K	EDGGGWWYNR	C	5.40	QTrap5500	620.26	2	555.74	2	y9	4	2389500	24.3	26.9	1
P02675	K	EDGGGWWYN[115]R	C	5.40	QTrap5500	620.76	2	639.29	1	y4	1	4994948	24.3	29.2	1
P02675	K	EDGGGWWYN[115]R	C	5.40	QTrap5500	620.76	2	453.21	1	y3	2	3757888	24.3	29.2	1
P02675	K	EDGGGWWYN[115]R	C	5.40	QTrap5500	620.76	2	996.43	1	y8	3	1638604	24.3	29.2	1
P02675	K	EDGGGWWYN[115]R	C	5.40	QTrap5500	620.76	2	556.23	2	y9	4	1519438	24.3	29.2	1
P02675	R	MGPTELLIEMEDWK	G	1.70	QTrap5500	846.41	2	950.43	1	y7	1	1369081	40.4	55.6	1
P02675	R	MGPTELLIEMEDWK	G	1.70	QTrap5500	846.41	2	333.19	1	y2	2	1186839	40.4	55.6	1
P02675	R	MGPTELLIEMEDWK	G	1.70	QTrap5500	564.61	3	837.35	1	y6	3	862047	40.4	55.6	1
P02675	R	MGPTELLIEMEDWK	G	1.70	QTrap5500	564.61	3	708.30	1	y5	4	775719	40.4	55.6	1
Protein	Pre AA	Sequence	Fol AA	Adj SS	Source	Q1_mz	Q1_chg	Q3_mz	Q3_chg	Ion	Rank	RI	SSRT	RT_Cat	N_map
P02679	K	YEASILTHDSSIR	Y	8.05	QTrap5500	497.92	3	600.32	2	y11	1	3411235	25.1	25.9	1
P02679	K	YEASILTHDSSIR	Y	8.05	QTrap5500	497.92	3	815.40	1	y7	2	2321368	25.1	25.9	1
P02679	K	YEASILTHDSSIR	Y	8.05	QTrap5500	497.92	3	293.11	1	b2	3	2011527	25.1	25.9	1
P02679	K	YEASILTHDSSIR	Y	8.05	QTrap5500	497.92	3	928.49	1	y8	4	1408233	25.1	25.9	1
P02679	R	YLQEIYNSNNQK	I	1.61	QTrap5500	757.37	2	867.40	1	y7	1	573135	19.6	22.0	1
P02679	R	YLQEIYNSNNQK	I	1.61	QTrap5500	757.37	2	704.33	1	y6	2	324488	19.6	22.0	1
P02679	R	YLQEIYNSNNQK	I	1.61	QTrap5500	757.37	2	534.26	1	b4	3	296602	19.6	22.0	1
P02679	R	YLQEIYNSNNQK	I	1.61	QTrap5500	757.37	2	980.48	1	y8	4	288521	19.6	22.0	1
P02679	K	EGFGHLSPTGTTEFWLGNEK	I	1.43	QTrap5500	736.35	3	746.38	1	y6	1	725856	37.2	42.7	1
P02679	K	EGFGHLSPTGTTEFWLGNEK	I	1.43	QTrap5500	736.35	3	560.30	1	y5	2	408830	37.2	42.7	1
P02679	K	EGFGHLSPTGTTEFWLGNEK	I	1.43	QTrap5500	736.35	3	728.34	1	b7	3	317408	37.2	42.7	1
P02679	K	EGFGHLSPTGTTEFWLGNEK	I	1.43	QTrap5500	736.35	3	447.22	1	y4	4	274156	37.2	42.7	1
P02679	K	IHLISTQSAIPYALR	V	1.39	QTrap5500	561.66	3	619.36	1	y5	1	29714156	35.4	40.7	1
P02679	K	IHLISTQSAIPYALR	V	1.39	QTrap5500	561.66	3	310.18	2	y5	2	7256543	35.4	40.7	1
P02679	K	IHLISTQSAIPYALR	V	1.39	QTrap5500	561.66	3	951.53	1	b9	3	6272396	35.4	40.7	1
P02679	K	IHLISTQSAIPYALR	V	1.39	QTrap5500	561.66	3	364.23	1	b3	4	3611781	35.4	40.7	1
P02679	K	ASTPNGYDNGIIWATWK	T	1.36	QTrap5500	631.98	3	691.36	1	y5	1	575806	35.3	41.1	1
P02679	K	ASTPNGYDNGIIWATWK	T	1.36	QTrap5500	631.98	3	804.44	1	y6	2	530778	35.3	41.1	1
P02679	K	ASTPNGYDNGIIWATWK	T	1.36	QTrap5500	631.98	3	505.28	1	y4	3	387808	35.3	41.1	1
P02679	K	ASTPNGYDNGIIWATWK	T	1.36	QTrap5500	631.98	3	434.24	1	y3	4	274430	35.3	41.1	1
Protein	Pre AA	Sequence	Fol AA	Adj SS	Source	Q1_mz	Q1_chg	Q3_mz	Q3_chg	Ion	Rank	RI	SSRT	RT_Cat	N_map
P02768	K	LVNEVTEFAK	T	7.40	QTrap5500	575.31	2	937.46	1	y8	1	12112818	24.5	27.1	1
P02768	K	LVNEVTEFAK	T	7.40	QTrap5500	575.31	2	694.38	1	y6	2	6070199	24.5	27.1	1
P02768	K	LVNEVTEFAK	T	7.40	QTrap5500	575.31	2	595.31	1	y5	3	4333378	24.5	27.1	1
P02768	K	LVNEVTEFAK	T	7.40	QTrap5500	575.31	2	213.16	1	b2	4	3320715	24.5	27.1	1
P02768	K	LVN[115]EVTEFAK	T	7.40	QTrap5500	575.80	2	938.45	1	y8	1	29152268	24.5	27.4	1
P02768	K	LVN[115]EVTEFAK	T	7.40	QTrap5500	575.80	2	213.16	1	b2	2	7760474	24.5	27.4	1
P02768	K	LVN[115]EVTEFAK	T	7.40	QTrap5500	575.80	2	595.31	1	y5	3	6224450	24.5	27.4	1
P02768	K	LVN[115]EVTEFAK	T	7.40	QTrap5500	575.80	2	694.38	1	y6	4	5182950	24.5	27.4	1
P02768	K	EFNAETFTFHADIC[160]TLSEK	E	1.83	QTrap5500	754.01	3	835.40	2	y14	1	1130835	39.3	39.8	1
P02768	K	EFNAETFTFHADIC[160]TLSEK	E	1.83	QTrap5500	754.01	3	231.60	2	b4	2	1108852	39.3	39.8	1
P02768	K	EFNAETFTFHADIC[160]TLSEK	E	1.83	QTrap5500	754.01	3	992.94	2	b17	3	665467	39.3	39.8	1
P02768	K	EFNAETFTFHADIC[160]TLSEK	E	1.83	QTrap5500	754.01	3	899.92	2	y15	4	665264	39.3	39.8	1
P02768	K	SLHTLFGDK	L	1.39	QTrap5500	339.85	3	319.16	1	y3	1	7786399	23.3	19.6	1
P02768	K	SLHTLFGDK	L	1.39	QTrap5500	339.85	3	466.23	1	y4	2	6681889	23.3	19.6	1
P02768	K	SLHTLFGDK	L	1.39	QTrap5500	339.85	3	262.14	1	y2	3	6090517	23.3	19.6	1
P02768	K	SLHTLFGDK	L	1.39	QTrap5500	339.85	3	252.81	3	b7	4	3725377	23.3	19.6	1
P02768	K	LVAASQAALGL	-	1.38	QTrap5500	507.30	2	712.40	1	b8	1	15772119	27.9	36.0	1
P02768	K	LVAASQAALGL	-	1.38	QTrap5500	507.30	2	641.36	1	b7	2	10347930	27.9	36.0	1
P02768	K	LVAASQAALGL	-	1.38	QTrap5500	507.30	2	213.16	1	b2	3	6291352	27.9	36.0	1
P02768	K	LVAASQAALGL	-	1.38	QTrap5500	507.30	2	570.33	1	b6	4	4610126	27.9	36.0	1
Protein	Pre AA	Sequence	Fol AA	Adj SS	Source	Q1_mz	Q1_chg	Q3_mz	Q3_chg	Ion	Rank	RI	SSRT	RT_Cat	N_map
P04040	R	FNTANDDN[115]VTQVR	A	1.84	QTrap5500	747.85	2	503.29	1	y4	1	3910049	15.6	21.6	1
P04040	R	FNTANDDN[115]VTQVR	A	1.84	QTrap5500	747.85	2	947.44	1	y8	2	3749533	15.6	21.6	1
P04040	R	FNTANDDN[115]VTQVR	A	1.84	QTrap5500	747.85	2	262.12	1	b2	3	2703378	15.6	21.6	1
P04040	R	FNTANDDN[115]VTQVR	A	1.84	QTrap5500	747.85	2	832.42	1	y7	4	2495184	15.6	21.6	1
P04040	R	AFYVNVLNEEQR	K	1.72	QTrap5500	741.37	2	788.39	1	y6	1	2332073	29.4	32.9	1
P04040	R	AFYVNVLNEEQR	K	1.72	QTrap5500	741.37	2	675.31	1	y5	2	1332613	29.4	32.9	1
P04040	R	AFYVNVLNEEQR	K	1.72	QTrap5500	741.37	2	382.18	1	b3	3	1249325	29.4	32.9	1
P04040	R	AFYVNVLNEEQR	K	1.72	QTrap5500	741.37	2	432.22	1	y3	4	749595	29.4	32.9	1
P04040	R	DPILFPSFIHSQK	R	1.64	QTrap5500	510.28	3	472.25	2	y8	1	50642888	36.9	35.4	1
P04040	R	DPILFPSFIHSQK	R	1.64	QTrap5500	510.28	3	545.79	2	y9	2	24704748	36.9	35.4	1
P04040	R	DPILFPSFIHSQK	R	1.64	QTrap5500	510.28	3	326.17	1	b3	3	18387542	36.9	35.4	1
P04040	R	DPILFPSFIHSQK	R	1.64	QTrap5500	510.28	3	943.50	1	y8	4	15370093	36.9	35.4	1
P04040	K	NAIHTFVQSGSHLAAR	E	1.60	QTrap5500	570.30	3	299.17	1	b3	1	4901150	26.3	30.1	1
P04040	K	NAIHTFVQSGSHLAAR	E	1.60	QTrap5500	570.30	3	470.91	3	y13	2	4789245	26.3	30.1	1
P04040	K	NAIHTFVQSGSHLAAR	E	1.60	QTrap5500	570.30	3	508.61	3	y14	3	4093327	26.3	30.1	1
P04040	K	NAIHTFVQSGSHLAAR	E	1.60	QTrap5500	570.30	3	705.87	2	y13	4	3752617	26.3	30.1	1
P04040	K	LVNANGEAVYC[160]K	F	1.51	QTrap5500	669.33	2	470.21	1	y3	1	1526849	17.2	18.6	1
P04040	K	LVNANGEAVYC[160]K	F	1.51	QTrap5500	669.33	2	307.14	1	y2	2	961417	17.2	18.6	1
P04040	K	LVNANGEAVYC[160]K	F	1.51	QTrap5500	669.33	2	640.31	1	y5	3	643745	17.2	18.6	1
P04040	K	LVNANGEAVYC[160]K	F	1.51	QTrap5500	669.33	2	327.20	1	b3	4	595917	17.2	18.6	1
Protein	Pre AA	Sequence	Fol AA	Adj SS	Source	Q1_mz	Q1_chg	Q3_mz	Q3_chg	Ion	Rank	RI	SSRT	RT_Cat	N_map
P04406	K	LVINGNPITIFQER	D	1.16	QTrap5500	807.45	2	579.29	1	y4	1	1385970	34.5	48.2	1
P04406	K	LVINGNPITIFQER	D	1.16	QTrap5500	538.64	3	793.42	1	y6	2	1267313	34.5	48.2	1
P04406	K	LVINGNPITIFQER	D	1.16	QTrap5500	807.45	2	793.42	1	y6	3	1071740	34.5	48.2	1
P04406	K	LVINGNPITIFQER	D	1.16	QTrap5500	538.64	3	611.35	1	b6	4	620997	34.5	48.2	1
P04406	K	LVIN[115]GNPITIFQER	D	1.16	QTrap5500	538.97	3	793.42	1	y6	1	773718	34.5	48.3	1
P04406	K	LVIN[115]GNPITIFQER	D	1.16	QTrap5500	538.97	3	579.29	1	y4	2	382465	34.5	48.3	1
P04406	K	LVIN[115]GNPITIFQER	D	1.16	QTrap5500	538.97	3	612.34	1	b6	3	287858	34.5	48.3	1
P04406	K	LVIN[115]GNPITIFQER	D	1.16	QTrap5500	538.97	3	692.37	1	y5	4	253579	34.5	48.3	1
P04406	K	LISWYDNEFGYSNR	V	1.15	QTrap5500	882.41	2	986.43	1	y8	1	97216	34.8	34.2	1
P04406	K	LISWYDNEFGYSNR	V	1.15	QTrap5500	882.41	2	743.35	1	y6	2	82414	34.8	34.2	1
P04406	K	LISWYDNEFGYSNR	V	1.15	QTrap5500	882.41	2	596.28	1	y5	3	70722	34.8	34.2	1
P04406	K	LISWYDNEFGYSNR	V	1.15	QTrap5500	882.41	2	872.39	1	y7	4	57461	34.8	34.2	1
P04406	K	LISWYDNEFGYSN[115]R	V	1.15	QTrap5500	588.93	3	597.26	1	y5	1	10982155	34.8	38.9	1
P04406	K	LISWYDNEFGYSN[115]R	V	1.15	QTrap5500	588.93	3	377.18	1	y3	2	3807201	34.8	38.9	1
P04406	K	LISWYDNEFGYSN[115]R	V	1.15	QTrap5500	588.93	3	744.33	1	y6	3	3358956	34.8	38.9	1
P04406	K	LISWYDNEFGYSN[115]R	V	1.15	QTrap5500	588.93	3	540.24	1	y4	4	2549570	34.8	38.9	1
P04406	R	GALQNIIPASTGAAK	A	0.97	QTrap5500	706.40	2	815.46	1	y9	1	66929	26.1	29.3	1
P04406	R	GALQNIIPASTGAAK	A	0.97	QTrap5500	706.40	2	242.15	1	b3	2	26696	26.1	29.3	1
P04406	R	GALQNIIPASTGAAK	A	0.97	QTrap5500	706.40	2	597.34	1	b6	3	26359	26.1	29.3	1
P04406	R	GALQNIIPASTGAAK	A	0.97	QTrap5500	706.40	2	928.55	1	y10	4	22169	26.1	29.3	1
Protein	Pre AA	Sequence	Fol AA	Adj SS	Source	Q1_mz	Q1_chg	Q3_mz	Q3_chg	Ion	Rank	RI	SSRT	RT_Cat	N_map
P04792	K	LATQSNEITIPVTFESR	A	1.79	QTrap5500	953.50	2	835.43	1	y7	1	19179780	32.9	36.9	1
P04792	K	LATQSNEITIPVTFESR	A	1.79	QTrap5500	953.50	2	948.52	1	y8	2	2732283	32.9	36.9	1
P04792	K	LATQSNEITIPVTFESR	A	1.79	QTrap5500	953.50	2	639.31	1	y5	3	1645438	32.9	36.9	1
P04792	K	LATQSNEITIPVTFESR	A	1.79	QTrap5500	953.50	2	857.44	1	b8	4	1339246	32.9	36.9	1
P04792	K	LATQSN[115]EITIPVTFESR	A	1.79	QTrap5500	636.33	3	835.43	1	y7	1	1224660	32.9	41.3	1
P04792	K	LATQSN[115]EITIPVTFESR	A	1.79	QTrap5500	636.33	3	418.22	2	y7	2	875963	32.9	41.3	1
P04792	K	LATQSN[115]EITIPVTFESR	A	1.79	QTrap5500	636.33	3	538.26	1	y4	3	176563	32.9	41.3	1
P04792	K	LATQSN[115]EITIPVTFESR	A	1.79	QTrap5500	636.33	3	959.47	1	b9	4	155442	32.9	41.3	1
P04792	R	VSLDVNHFAPDELTVK	T	1.61	QTrap5500	892.47	2	983.50	1	b9	1	57434540	33.8	37.5	1
P04792	R	VSLDVNHFAPDELTVK	T	1.61	QTrap5500	892.47	2	801.44	1	y7	2	39232936	33.8	37.5	1
P04792	R	VSLDVNHFAPDELTVK	T	1.61	QTrap5500	892.47	2	872.47	1	y8	3	38402292	33.8	37.5	1
P04792	R	VSLDVNHFAPDELTVK	T	1.61	QTrap5500	892.47	2	912.46	1	b8	4	28764342	33.8	37.5	1
P04792	R	LFDQAFGLPR	L	1.56	QTrap5500	582.31	2	903.47	1	y8	1	340719	33.7	37.7	1
P04792	R	LFDQAFGLPR	L	1.56	QTrap5500	582.31	2	589.35	1	y5	2	248152	33.7	37.7	1
P04792	R	LFDQAFGLPR	L	1.56	QTrap5500	582.31	2	660.38	1	y6	3	218450	33.7	37.7	1
P04792	R	LFDQAFGLPR	L	1.56	QTrap5500	582.31	2	442.28	1	y4	4	203386	33.7	37.7	1
P04792	R	AQLGGPEAAK	S	1.13	QTrap5500	471.26	2	742.41	1	y8	1	580339	11.0	10.5	1
P04792	R	AQLGGPEAAK	S	1.13	QTrap5500	471.26	2	629.33	1	y7	2	448434	11.0	10.5	1
P04792	R	AQLGGPEAAK	S	1.13	QTrap5500	471.26	2	572.30	1	y6	3	102202	11.0	10.5	1
P04792	R	AQLGGPEAAK	S	1.13	QTrap5500	471.26	2	313.19	1	b3	4	85579	11.0	10.5	1
Protein	Pre AA	Sequence	Fol AA	Adj SS	Source	Q1_mz	Q1_chg	Q3_mz	Q3_chg	Ion	Rank	RI	SSRT	RT_Cat	N_map
P05108	K	TLVQVAIYALGR	E	1.67	QTrap5500	652.39	2	763.45	1	y7	1	3179115	35.3	51.5	1
P05108	K	TLVQVAIYALGR	E	1.67	QTrap5500	652.39	2	862.52	1	y8	2	2439822	35.3	51.5	1
P05108	K	TLVQVAIYALGR	E	1.67	QTrap5500	652.39	2	990.57	1	y9	3	2277867	35.3	51.5	1
P05108	K	TLVQVAIYALGR	E	1.67	QTrap5500	652.39	2	579.33	1	y5	4	1395683	35.3	51.5	1
P05108	K	DHVAAWDVIFSK	A	1.46	QTrap5500	463.24	3	494.24	1	b5	1	1511028	40.7	43.8	1
P05108	K	DHVAAWDVIFSK	A	1.46	QTrap5500	463.24	3	234.15	1	y2	2	1211309	40.7	43.8	1
P05108	K	DHVAAWDVIFSK	A	1.46	QTrap5500	463.24	3	381.21	1	y3	3	1057031	40.7	43.8	1
P05108	K	DHVAAWDVIFSK	A	1.46	QTrap5500	463.24	3	253.09	1	b2	4	702734	40.7	43.8	1
P05108	R	FAFESITNVIFGER	Q	1.40	QTrap5500	815.42	2	935.50	1	y8	1	3214045	42.2	60.1	1
P05108	R	FAFESITNVIFGER	Q	1.40	QTrap5500	815.42	2	508.25	1	y4	2	1687428	42.2	60.1	1
P05108	R	FAFESITNVIFGER	Q	1.40	QTrap5500	815.42	2	621.34	1	y5	3	1460593	42.2	60.1	1
P05108	R	FAFESITNVIFGER	Q	1.40	QTrap5500	815.42	2	361.18	1	y3	4	1212068	42.2	60.1	1
P05108	R	NLGFGWGVR	Q	1.37	QTrap5500	503.27	2	778.40	1	y7	1	12798973	30.9	34.7	1
P05108	R	NLGFGWGVR	Q	1.37	QTrap5500	503.27	2	574.31	1	y5	2	3366405	30.9	34.7	1
P05108	R	NLGFGWGVR	Q	1.37	QTrap5500	503.27	2	228.13	1	b2	3	3319295	30.9	34.7	1
P05108	R	NLGFGWGVR	Q	1.37	QTrap5500	503.27	2	721.38	1	y6	4	2992012	30.9	34.7	1
P05108	K	ADIYTQNFYWELR	Q	1.36	QTrap5500	573.61	3	603.33	1	y4	1	2141098	39.4	45.7	1
P05108	K	ADIYTQNFYWELR	Q	1.36	QTrap5500	573.61	3	766.39	1	y5	2	1431895	39.4	45.7	1
P05108	K	ADIYTQNFYWELR	Q	1.36	QTrap5500	573.61	3	417.25	1	y3	3	990936	39.4	45.7	1
P05108	K	ADIYTQNFYWELR	Q	1.36	QTrap5500	573.61	3	766.88	2	y11	4	936881	39.4	45.7	1
Protein	Pre AA	Sequence	Fol AA	Adj SS	Source	Q1_mz	Q1_chg	Q3_mz	Q3_chg	Ion	Rank	RI	SSRT	RT_Cat	N_map
P08133	K	GLGTDEDTIIDIITHR	S	1.54	QTrap5500	590.31	3	754.42	1	y6	1	970350	38.5	52.4	1
P08133	K	GLGTDEDTIIDIITHR	S	1.54	QTrap5500	590.31	3	799.91	2	y14	2	802511	38.5	52.4	1
P08133	K	GLGTDEDTIIDIITHR	S	1.54	QTrap5500	590.31	3	526.31	1	y4	3	633969	38.5	52.4	1
P08133	K	GLGTDEDTIIDIITHR	S	1.54	QTrap5500	590.31	3	867.51	1	y7	4	560803	38.5	52.4	1
P08133	R	DLEADIIGDTSGHFQK	M	1.34	QTrap5500	582.62	3	976.45	1	y9	1	68037	28.8	37.9	1
P08133	R	DLEADIIGDTSGHFQK	M	1.34	QTrap5500	582.62	3	804.40	1	y7	2	32731	28.8	37.9	1
P08133	R	DLEADIIGDTSGHFQK	M	1.34	QTrap5500	582.62	3	422.24	1	y3	3	31333	28.8	37.9	1
P08133	R	DLEADIIGDTSGHFQK	M	1.34	QTrap5500	582.62	3	703.35	1	y6	4	30946	28.8	37.9	1
P08133	K	SLEDALSSDTSGHFR	R	1.23	QTrap5500	811.38	2	993.44	1	y9	1	101409456	25.8	30.3	1
P08133	K	SLEDALSSDTSGHFR	R	1.23	QTrap5500	811.38	2	516.27	1	y4	2	51025372	25.8	30.3	1
P08133	K	SLEDALSSDTSGHFR	R	1.23	QTrap5500	811.38	2	906.41	1	y8	3	38668348	25.8	30.3	1
P08133	K	SLEDALSSDTSGHFR	R	1.23	QTrap5500	811.38	2	322.19	1	y2	4	22524530	25.8	30.3	1
P08133	R	DAFVAIVQSVK	N	1.16	QTrap5500	588.84	2	744.46	1	y7	1	11411703	28.7	39.4	1
P08133	R	DAFVAIVQSVK	N	1.16	QTrap5500	588.84	2	843.53	1	y8	2	5038544	28.7	39.4	1
P08133	R	DAFVAIVQSVK	N	1.16	QTrap5500	588.84	2	673.42	1	y6	3	3284429	28.7	39.4	1
P08133	R	DAFVAIVQSVK	N	1.16	QTrap5500	588.84	2	560.34	1	y5	4	3087137	28.7	39.4	1
P08133	R	TNEQMHQLVAAYK	D	1.10	QTrap5500	511.59	3	465.26	2	y8	1	15775296	24.3	23.2	1
P08133	R	TNEQMHQLVAAYK	D	1.10	QTrap5500	766.88	2	310.18	1	y2	2	15754225	24.3	23.2	1
P08133	R	TNEQMHQLVAAYK	D	1.10	QTrap5500	766.88	2	452.25	1	y4	3	14911322	24.3	23.2	1
P08133	R	TNEQMHQLVAAYK	D	1.10	QTrap5500	766.88	2	929.52	1	y8	4	11133471	24.3	23.2	1
Protein	Pre AA	Sequence	Fol AA	Adj SS	Source	Q1_mz	Q1_chg	Q3_mz	Q3_chg	Ion	Rank	RI	SSRT	RT_Cat	N_map
P09525	K	SETSGSFEDALLAIVK	C	1.53	QTrap5500	556.29	3	543.39	1	y5	1	1184622	37.8	52.6	1
P09525	K	SETSGSFEDALLAIVK	C	1.53	QTrap5500	556.29	3	842.54	1	y8	2	1054112	37.8	52.6	1
P09525	K	SETSGSFEDALLAIVK	C	1.53	QTrap5500	556.29	3	656.47	1	y6	3	994918	37.8	52.6	1
P09525	K	SETSGSFEDALLAIVK	C	1.53	QTrap5500	556.29	3	430.30	1	y4	4	920091	37.8	52.6	1
P09525	K	AASGFNAMEDAQTLR	K	1.22	QTrap5500	791.37	2	963.46	1	y8	1	5260561	29.8		1
P09525	K	AASGFNAMEDAQTLR	K	1.22	QTrap5500	791.37	2	832.42	1	y7	2	4985384	29.8		1
P09525	K	AASGFNAMEDAQTLR	K	1.22	QTrap5500	791.37	2	703.37	1	y6	3	3627185	29.8		1
P09525	K	AASGFNAMEDAQTLR	K	1.22	QTrap5500	791.37	2	588.35	1	y5	4	3218841	29.8		1
P09525	R	AEIDMLDIR	A	1.04	QTrap5500	538.28	2	762.38	1	y6	1	2362679	28.4	33.3	1
P09525	R	AEIDMLDIR	A	1.04	QTrap5500	538.28	2	875.47	1	y7	2	2032082	28.4	33.3	1
P09525	R	AEIDMLDIR	A	1.04	QTrap5500	538.28	2	201.09	1	b2	3	1258090	28.4	33.3	1
P09525	R	AEIDMLDIR	A	1.04	QTrap5500	538.28	2	288.20	1	y2	4	1165022	28.4	33.3	1
P09525	R	SDTSFMFQR	V	0.84	QTrap5500	559.75	2	728.36	1	y5	1	73820	25.3	24.8	1
P09525	R	SDTSFMFQR	V	0.84	QTrap5500	559.75	2	815.39	1	y6	2	60643	25.3	24.8	1
P09525	R	SDTSFMFQR	V	0.84	QTrap5500	559.75	2	581.29	1	y4	3	57119	25.3	24.8	1
P09525	R	SDTSFMFQR	V	0.84	QTrap5500	559.75	2	450.25	1	y3	4	44536	25.3	24.8	1
P09525	K	VLLVLC[160]GGDD	-	0.68	QTrap5500	530.77	2	523.15	1	y5	1	633194	28.4	37.5	1
P09525	K	VLLVLC[160]GGDD	-	0.68	QTrap5500	530.77	2	213.16	1	b2	2	559827	28.4	37.5	1
P09525	K	VLLVLC[160]GGDD	-	0.68	QTrap5500	530.77	2	636.23	1	y6	3	498205	28.4	37.5	1
P09525	K	VLLVLC[160]GGDD	-	0.68	QTrap5500	530.77	2	326.24	1	b3	4	467019	28.4	37.5	1
Protein	Pre AA	Sequence	Fol AA	Adj SS	Source	Q1_mz	Q1_chg	Q3_mz	Q3_chg	Ion	Rank	RI	SSRT	RT_Cat	N_map
P11021	K	IEWLESHQDADIEDFK	A	1.30	QTrap5500	658.97	3	215.11	2	b3	1	2455972	34.9	34.2	1
P11021	K	IEWLESHQDADIEDFK	A	1.30	QTrap5500	658.97	3	866.89	2	y14	2	2057180	34.9	34.2	1
P11021	K	IEWLESHQDADIEDFK	A	1.30	QTrap5500	658.97	3	773.86	2	y13	3	1315031	34.9	34.2	1
P11021	K	IEWLESHQDADIEDFK	A	1.30	QTrap5500	658.97	3	294.18	1	y2	4	1004859	34.9	34.2	1
P11021	K	TFAPEEISAMVLTK	M	1.30	QTrap5500	768.90	2	609.33	2	y11	1	27183740	36.1	44.6	1
P11021	K	TFAPEEISAMVLTK	M	1.30	QTrap5500	768.90	2	320.16	1	b3	2	6506869	36.1	44.6	1
P11021	K	TFAPEEISAMVLTK	M	1.30	QTrap5500	768.90	2	749.42	1	y7	3	6005050	36.1	44.6	1
P11021	K	TFAPEEISAMVLTK	M	1.30	QTrap5500	768.90	2	361.25	1	y3	4	4096060	36.1	44.6	1
P11021	K	DNHLLGTFDLTGIPPAPR	G	1.22	QTrap5500	645.34	3	537.31	1	y5	1	27696808	38.0	41.0	1
P11021	K	DNHLLGTFDLTGIPPAPR	G	1.22	QTrap5500	645.34	3	440.26	1	y4	2	11047120	38.0	41.0	1
P11021	K	DNHLLGTFDLTGIPPAPR	G	1.22	QTrap5500	645.34	3	269.16	2	y5	3	6988361	38.0	41.0	1
P11021	K	DNHLLGTFDLTGIPPAPR	G	1.22	QTrap5500	645.34	3	707.42	1	y7	4	5843909	38.0	41.0	1
P11021	K	SQIFSTASDNQPTVTIK	V	1.21	QTrap5500	612.98	3	658.41	1	y6	1	27404222	29.7	30.7	1
P11021	K	SQIFSTASDNQPTVTIK	V	1.21	QTrap5500	612.98	3	216.10	1	b2	2	12324173	29.7	30.7	1
P11021	K	SQIFSTASDNQPTVTIK	V	1.21	QTrap5500	612.98	3	361.25	1	y3	3	11946595	29.7	30.7	1
P11021	K	SQIFSTASDNQPTVTIK	V	1.21	QTrap5500	612.98	3	329.71	2	y6	4	7865408	29.7	30.7	1
P11021	K	VTHAVVTVPAYFNDAQR	Q	1.19	QTrap5500	630.00	3	541.26	2	y9	1	956357	30.8	32.9	1
P11021	K	VTHAVVTVPAYFNDAQR	Q	1.19	QTrap5500	630.00	3	913.42	1	y7	2	751294	30.8	32.9	1
P11021	K	VTHAVVTVPAYFNDAQR	Q	1.19	QTrap5500	630.00	3	690.85	2	y12	3	648667	30.8	32.9	1
P11021	K	VTHAVVTVPAYFNDAQR	Q	1.19	QTrap5500	630.00	3	603.29	1	y5	4	647810	30.8	32.9	1
Protein	Pre AA	Sequence	Fol AA	Adj SS	Source	Q1_mz	Q1_chg	Q3_mz	Q3_chg	Ion	Rank	RI	SSRT	RT_Cat	N_map
P17948	R	VTSPN[115]ITVTLK	K	1.42	QTrap5500	587.34	2	443.77	2	y8	1	25650658	24.1	25.5	1
P17948	R	VTSPN[115]ITVTLK	K	1.42	QTrap5500	587.34	2	487.28	2	y9	2	22535628	24.1	25.5	1
P17948	R	VTSPN[115]ITVTLK	K	1.42	QTrap5500	587.34	2	973.56	1	y9	3	17651838	24.1	25.5	1
P17948	R	VTSPN[115]ITVTLK	K	1.42	QTrap5500	587.34	2	886.52	1	y8	4	16977890	24.1	25.5	1
P17948	K	SVN[115]TSVHIYDK	A	1.20	QTrap5500	632.32	2	425.20	1	y3	1	3998330	17.8	20.4	1
P17948	K	SVN[115]TSVHIYDK	A	1.20	QTrap5500	632.32	2	675.35	1	y5	2	3523503	17.8	20.4	1
P17948	K	SVN[115]TSVHIYDK	A	1.20	QTrap5500	632.32	2	302.14	1	b3	3	3166406	17.8	20.4	1
P17948	K	SVN[115]TSVHIYDK	A	1.20	QTrap5500	632.32	2	262.14	1	y2	4	2970179	17.8	20.4	1
P17948	R	GHTLVLN[115]C[160]TATTPLNTR	V	1.13	QTrap5500	935.48	2	600.35	1	y5	1	1516724	30.4	32.2	1
P17948	R	GHTLVLN[115]C[160]TATTPLNTR	V	1.13	QTrap5500	623.99	3	600.35	1	y5	2	1389507	30.4	32.2	1
P17948	R	GHTLVLN[115]C[160]TATTPLNTR	V	1.13	QTrap5500	935.48	2	508.29	1	b5	3	1283343	30.4	32.2	1
P17948	R	GHTLVLN[115]C[160]TATTPLNTR	V	1.13	QTrap5500	935.48	2	621.37	1	b6	4	952646	30.4	32.2	1
P17948	K	GSVESSAYLTVQGTSDK	S	0.94	QTrap5500	576.95	3	835.42	1	y8	1	2014776	22.6	25.2	1
P17948	K	GSVESSAYLTVQGTSDK	S	0.94	QTrap5500	576.95	3	507.24	1	y5	2	1727933	22.6	25.2	1
P17948	K	GSVESSAYLTVQGTSDK	S	0.94	QTrap5500	576.95	3	734.37	1	y7	3	1487100	22.6	25.2	1
P17948	K	GSVESSAYLTVQGTSDK	S	0.94	QTrap5500	864.92	2	835.42	1	y8	4	1347680	22.6	25.2	1
P17948	K	LGDLLQANVQQDGK	D	0.94	QTrap5500	749.90	2	987.49	1	y9	1	40771124	24.5	26.8	1
P17948	K	LGDLLQANVQQDGK	D	0.94	QTrap5500	749.90	2	859.43	1	y8	2	20659256	24.5	26.8	1
P17948	K	LGDLLQANVQQDGK	D	0.94	QTrap5500	749.90	2	286.14	1	b3	3	18609516	24.5	26.8	1
P17948	K	LGDLLQANVQQDGK	D	0.94	QTrap5500	749.90	2	399.22	1	b4	4	15682821	24.5	26.8	1
Protein	Pre AA	Sequence	Fol AA	Adj SS	Source	Q1_mz	Q1_chg	Q3_mz	Q3_chg	Ion	Rank	RI	SSRT	RT_Cat	N_map
P31939	K	ALFEEVPELLTEAEK	K	2.00	QTrap5500	573.30	3	690.37	1	y6	1	957087	39.6	52.2	1
P31939	K	ALFEEVPELLTEAEK	K	2.00	QTrap5500	573.30	3	515.28	2	y9	2	672879	39.6	52.2	1
P31939	K	ALFEEVPELLTEAEK	K	2.00	QTrap5500	573.30	3	689.35	1	b6	3	643533	39.6	52.2	1
P31939	K	ALFEEVPELLTEAEK	K	2.00	QTrap5500	573.30	3	803.45	1	y7	4	486713	39.6	52.2	1
P31939	R	DVSELTGFPEMLGGR	V	1.88	QTrap5500	804.39	2	759.38	1	y7	1	19087	34.1	45.9	1
P31939	R	DVSELTGFPEMLGGR	V	1.88	QTrap5500	804.39	2	963.47	1	y9	2	11215	34.1	45.9	1
P31939	R	DVSELTGFPEMLGGR	V	1.88	QTrap5500	804.39	2	215.10	1	b2	3	5482	34.1	45.9	1
P31939	R	DVSELTGFPEMLGGR	V	1.88	QTrap5500	804.39	2	533.29	1	y5	4	5224	34.1	45.9	1
P31939	K	HVSPAGAAVGIPLSEDEAK	V	1.66	QTrap5500	616.66	3	888.43	1	y8	1	8005880	28.4	28.2	1
P31939	K	HVSPAGAAVGIPLSEDEAK	V	1.66	QTrap5500	616.66	3	847.44	1	b10	2	4236194	28.4	28.2	1
P31939	K	HVSPAGAAVGIPLSEDEAK	V	1.66	QTrap5500	616.66	3	444.72	2	y8	3	3691038	28.4	28.2	1
P31939	K	HVSPAGAAVGIPLSEDEAK	V	1.66	QTrap5500	616.66	3	691.35	1	b8	4	3444879	28.4	28.2	1
P31939	K	TVASPGVTVEEAVEQIDIGGVTLLR	A	1.54	QTrap5500	851.80	3	715.45	1	y7	1	2041226	44.7	62.5	1
P31939	K	TVASPGVTVEEAVEQIDIGGVTLLR	A	1.54	QTrap5500	851.80	3	943.56	1	y9	2	1542648	44.7	62.5	1
P31939	K	TVASPGVTVEEAVEQIDIGGVTLLR	A	1.54	QTrap5500	851.80	3	828.53	1	y8	3	850716	44.7	62.5	1
P31939	K	TVASPGVTVEEAVEQIDIGGVTLLR	A	1.54	QTrap5500	851.80	3	658.43	1	y6	4	777901	44.7	62.5	1
P31939	K	NGQVIGIGAGQQSR	I	1.48	QTrap5500	692.87	2	873.45	1	y9	1	9143254	18.3	19.3	1
P31939	K	NGQVIGIGAGQQSR	I	1.48	QTrap5500	692.87	2	703.35	1	y7	2	7516304	18.3	19.3	1
P31939	K	NGQVIGIGAGQQSR	I	1.48	QTrap5500	692.87	2	986.54	1	y10	3	5227212	18.3	19.3	1
P31939	K	NGQVIGIGAGQQSR	I	1.48	QTrap5500	462.25	3	703.35	1	y7	4	3013461	18.3	19.3	1
Protein	Pre AA	Sequence	Fol AA	Adj SS	Source	Q1_mz	Q1_chg	Q3_mz	Q3_chg	Ion	Rank	RI	SSRT	RT_Cat	N_map
P32119	K	EGGLGPLNIPLLADVTR	R	1.74	QTrap5500	867.99	2	884.52	1	y8	1	14550846	39.6	56.8	1
P32119	K	EGGLGPLNIPLLADVTR	R	1.74	QTrap5500	867.99	2	561.30	1	y5	2	2909916	39.6	56.8	1
P32119	K	EGGLGPLNIPLLADVTR	R	1.74	QTrap5500	867.99	2	997.60	1	y9	3	2710917	39.6	56.8	1
P32119	K	EGGLGPLNIPLLADVTR	R	1.74	QTrap5500	867.99	2	689.91	2	y13	4	2554344	39.6	56.8	1
P32119	K	ATAVVDGAFK	E	1.47	QTrap5500	489.77	2	636.34	1	y6	1	10196696	21.7	21.3	1
P32119	K	ATAVVDGAFK	E	1.47	QTrap5500	489.77	2	806.44	1	y8	2	9141685	21.7	21.3	1
P32119	K	ATAVVDGAFK	E	1.47	QTrap5500	489.77	2	735.40	1	y7	3	6691636	21.7	21.3	1
P32119	K	ATAVVDGAFK	E	1.47	QTrap5500	489.77	2	537.27	1	y5	4	4689601	21.7	21.3	1
P32119	K	TDEGIAYR	G	1.17	QTrap5500	462.73	2	708.37	1	y6	1	9191917	13.0	15.0	1
P32119	K	TDEGIAYR	G	1.17	QTrap5500	462.73	2	409.22	1	y3	2	8918991	13.0	15.0	1
P32119	K	TDEGIAYR	G	1.17	QTrap5500	462.73	2	579.33	1	y5	3	7738333	13.0	15.0	1
P32119	K	TDEGIAYR	G	1.17	QTrap5500	462.73	2	217.08	1	b2	4	3964605	13.0	15.0	1
P32119	R	LSEDYGVLK	T	1.16	QTrap5500	512.27	2	910.45	1	y8	1	180786704	22.3	20.5	1
P32119	R	LSEDYGVLK	T	1.16	QTrap5500	512.27	2	823.42	1	y7	2	149703616	22.3	20.5	1
P32119	R	LSEDYGVLK	T	1.16	QTrap5500	512.27	2	694.38	1	y6	3	64607264	22.3	20.5	1
P32119	R	LSEDYGVLK	T	1.16	QTrap5500	512.27	2	579.35	1	y5	4	45918364	22.3	20.5	1
P32119	R	GLFIIDGK	G	1.04	QTrap5500	431.76	2	692.40	1	y6	1	14317598	29.2	36.5	1
P32119	R	GLFIIDGK	G	1.04	QTrap5500	431.76	2	432.25	1	y4	2	12281136	29.2	36.5	1
P32119	R	GLFIIDGK	G	1.04	QTrap5500	431.76	2	545.33	1	y5	3	9704501	29.2	36.5	1
P32119	R	GLFIIDGK	G	1.04	QTrap5500	431.76	2	204.13	1	y2	4	4884805	29.2	36.5	1
Protein	Pre AA	Sequence	Fol AA	Adj SS	Source	Q1_mz	Q1_chg	Q3_mz	Q3_chg	Ion	Rank	RI	SSRT	RT_Cat	N_map
P63261	R	AVFPSIVGR	X	0.22	QTrap5500	473.28	2	628.38	1	y6	1	62871444	22.2	32.2	n/a
P63261	R	AVFPSIVGR	X	0.22	QTrap5500	473.28	2	388.23	2	y7	2	38298992	22.2	32.2	n/a
P63261	R	AVFPSIVGR	X	0.22	QTrap5500	473.28	2	314.69	2	y6	3	34420000	22.2	32.2	n/a
P63261	R	AVFPSIVGR	X	0.22	QTrap5500	473.28	2	775.45	1	y7	4	24178752	22.2	32.2	n/a
P63261	R	HQGVMVGMGQK	D	0.15	QTrap5500	391.20	3	553.26	1	b5	1	1253120	18.2	17.7	7
P63261	R	HQGVMVGMGQK	D	0.15	QTrap5500	391.20	3	422.22	1	b4	2	1197211	18.2	17.7	7
P63261	R	HQGVMVGMGQK	D	0.15	QTrap5500	391.20	3	520.26	1	y5	3	1071597	18.2	17.7	7
P63261	R	HQGVMVGMGQK	D	0.15	QTrap5500	391.20	3	619.32	1	y6	4	467655	18.2	17.7	7
P63261	K	LC[160]YVALDFEQEMATAASSSSLEK	S	0.15	QTrap5500	850.73	3	808.41	1	y8	1	926194	42.5		3
P63261	K	LC[160]YVALDFEQEMATAASSSSLEK	S	0.15	QTrap5500	850.73	3	980.49	1	y10	2	723305	42.5		3
P63261	K	LC[160]YVALDFEQEMATAASSSSLEK	S	0.15	QTrap5500	850.73	3	879.44	1	y9	3	668746	42.5		3
P63261	K	LC[160]YVALDFEQEMATAASSSSLEK	S	0.15	QTrap5500	850.73	3	720.34	2	y14	4	595655	42.5		3
P63261	K	QEYDESGPSIVHR	K	0.15	QTrap5500	506.24	3	411.25	1	y3	1	1338826	16.7	21.1	7
P63261	K	QEYDESGPSIVHR	K	0.15	QTrap5500	506.24	3	611.36	1	y5	2	780550	16.7	21.1	7
P63261	K	QEYDESGPSIVHR	K	0.15	QTrap5500	506.24	3	524.33	1	y4	3	741953	16.7	21.1	7
P63261	K	QEYDESGPSIVHR	K	0.15	QTrap5500	506.24	3	312.18	1	y2	4	597108	16.7	21.1	7
P63261	K	SYELPDGQVITIGNER	F	0.15	QTrap5500	597.64	3	689.36	1	y6	1	700892	31.2	41.4	10
P63261	K	SYELPDGQVITIGNER	F	0.15	QTrap5500	597.64	3	475.23	1	y4	2	671688	31.2	41.4	10
P63261	K	SYELPDGQVITIGNER	F	0.15	QTrap5500	597.64	3	380.15	1	b3	3	292038	31.2	41.4	10
P63261	K	SYELPDGQVITIGNER	F	0.15	QTrap5500	597.64	3	251.10	1	b2	4	262834	31.2	41.4	10
Protein	Pre AA	Sequence	Fol AA	Adj SS	Source	Q1_mz	Q1_chg	Q3_mz	Q3_chg	Ion	Rank	RI	SSRT	RT_Cat	N_map
Q9BXP8	R	SLLLGGDSSEDGHYFR	G	2.00	QTrap5500	584.95	3	663.77	2	y12	1	98500768	31.8	29.8	1
Q9BXP8	R	SLLLGGDSSEDGHYFR	G	2.00	QTrap5500	584.95	3	720.31	2	y13	2	65478868	31.8	29.8	1
Q9BXP8	R	SLLLGGDSSEDGHYFR	G	2.00	QTrap5500	584.95	3	634.79	2	b13	3	31444350	31.8	29.8	1
Q9BXP8	R	SLLLGGDSSEDGHYFR	G	2.00	QTrap5500	584.95	3	201.12	1	b2	4	30490360	31.8	29.8	1
Q9BXP8	R	LLLRPEVLAEIPR	E	1.70	QTrap5500	506.98	3	821.52	1	b7	1	4097451	38.6	44.5	1
Q9BXP8	R	LLLRPEVLAEIPR	E	1.70	QTrap5500	506.98	3	585.34	1	y5	2	4037836	38.6	44.5	1
Q9BXP8	R	LLLRPEVLAEIPR	E	1.70	QTrap5500	506.98	3	646.89	2	y11	3	3891966	38.6	44.5	1
Q9BXP8	R	LLLRPEVLAEIPR	E	1.70	QTrap5500	506.98	3	514.30	1	y4	4	2923045	38.6	44.5	1
Q9BXP8	R	LQHEALNEAFSR	Y	1.64	QTrap5500	707.86	2	907.46	1	y8	1	121551	25.3	22.6	1
Q9BXP8	R	LQHEALNEAFSR	Y	1.64	QTrap5500	707.86	2	836.43	1	y7	2	116049	25.3	22.6	1
Q9BXP8	R	LQHEALNEAFSR	Y	1.64	QTrap5500	707.86	2	723.34	1	y6	3	89397	25.3	22.6	1
Q9BXP8	R	LQHEALNEAFSR	Y	1.64	QTrap5500	707.86	2	587.29	2	y10	4	85641	25.3	22.6	1
Q9BXP8	R	KPTPIPIPPMVIGQTNK	S	1.46	QTrap5500	611.02	3	542.80	2	y10	1	29164040	32.4	36.0	1
Q9BXP8	R	KPTPIPIPPMVIGQTNK	S	1.46	QTrap5500	611.02	3	747.48	1	b7	2	23664524	32.4	36.0	1
Q9BXP8	R	KPTPIPIPPMVIGQTNK	S	1.46	QTrap5500	611.02	3	537.34	1	b5	3	10121041	32.4	36.0	1
Q9BXP8	R	KPTPIPIPPMVIGQTNK	S	1.46	QTrap5500	611.02	3	987.53	1	y9	4	7939942	32.4	36.0	1
Q9BXP8	R	KPTPIPIPPMVIGQTN[115]K	S	1.46	QTrap5500	611.35	3	543.29	2	y10	1	7299693	32.4		1
Q9BXP8	R	KPTPIPIPPMVIGQTN[115]K	S	1.46	QTrap5500	611.35	3	747.48	1	b7	2	5030997	32.4		1
Q9BXP8	R	KPTPIPIPPMVIGQTN[115]K	S	1.46	QTrap5500	611.35	3	537.34	1	b5	3	2902898	32.4		1
Q9BXP8	R	KPTPIPIPPMVIGQTN[115]K	S	1.46	QTrap5500	611.35	3	988.51	1	y9	4	1607446	32.4		1

## Sheet: SERUM-PLASMA
Protein	Pre AA	Sequence	Fol AA	Adj SS	Source	Q1_mz	Q1_chg	Q3_mz	Q3_chg	Ion	Rank	RI	SSRT	RT_Cat	N_map
P00740	K	WIVTAAHC[160]VETGVK	I	1.56	QTrap5500	524.27	3	404.25	1	y4	1	2234533	30.3	28.0	1
P00740	K	WIVTAAHC[160]VETGVK	I	1.56	QTrap5500	524.27	3	465.23	2	y8	2	2021832	30.3	28.0	1
P00740	K	WIVTAAHC[160]VETGVK	I	1.56	QTrap5500	524.27	3	586.79	2	y11	3	1671607	30.3	28.0	1
P00740	K	WIVTAAHC[160]VETGVK	I	1.56	QTrap5500	524.27	3	792.39	1	y7	4	1582335	30.3	28.0	1
P00740	K	ITVVAGEHNIEETEHTEQK	R	1.43	QTrap5500	722.02	3	876.40	2	y15	1	3133037	22.2	22.3	1
P00740	K	ITVVAGEHNIEETEHTEQK	R	1.43	QTrap5500	722.02	3	925.93	2	y16	2	2638833	22.2	22.3	1
P00740	K	ITVVAGEHNIEETEHTEQK	R	1.43	QTrap5500	722.02	3	975.46	2	y17	3	2472627	22.2	22.3	1
P00740	K	ITVVAGEHNIEETEHTEQK	R	1.43	QTrap5500	722.02	3	840.88	2	y14	4	1567722	22.2	22.3	1
P00740	K	SC[160]EPAVPFPC[160]GR	V	1.30	QTrap5500	688.81	2	733.35	1	y6	1	347179	22.1	28.3	1
P00740	K	SC[160]EPAVPFPC[160]GR	V	1.30	QTrap5500	688.81	2	500.76	2	y9	2	79083	22.1	28.3	1
P00740	K	SC[160]EPAVPFPC[160]GR	V	1.30	QTrap5500	688.81	2	377.11	1	b3	3	67337	22.1	28.3	1
P00740	K	SC[160]EPAVPFPC[160]GR	V	1.30	QTrap5500	688.81	2	489.22	1	y4	4	62588	22.1	28.3	1
P00740	K	NC[160]ELDVTC[160]NIK	N	1.26	QTrap5500	683.31	2	849.41	1	y7	1	48253292	20.9	21.2	1
P00740	K	NC[160]ELDVTC[160]NIK	N	1.26	QTrap5500	683.31	2	962.50	1	y8	2	43220368	20.9	21.2	1
P00740	K	NC[160]ELDVTC[160]NIK	N	1.26	QTrap5500	683.31	2	275.08	1	b2	3	40194084	20.9	21.2	1
P00740	K	NC[160]ELDVTC[160]NIK	N	1.26	QTrap5500	683.31	2	635.32	1	y5	4	36596804	20.9	21.2	1
P00740	R	SALVLQYLR	V	1.19	QTrap5500	531.82	2	692.41	1	y5	1	57299340	32.8	38.3	1
P00740	R	SALVLQYLR	V	1.19	QTrap5500	531.82	2	579.33	1	y4	2	29465956	32.8	38.3	1
P00740	R	SALVLQYLR	V	1.19	QTrap5500	531.82	2	226.14	2	y3	3	24387250	32.8	38.3	1
P00740	R	SALVLQYLR	V	1.19	QTrap5500	531.82	2	791.48	1	y6	4	23806608	32.8	38.3	1
Protein	Pre AA	Sequence	Fol AA	Adj SS	Source	Q1_mz	Q1_chg	Q3_mz	Q3_chg	Ion	Rank	RI	SSRT	RT_Cat	N_map
P00751	R	IVLDPSGSMNIYLVLDGSDSIGASDFTGAK	X	0.22	QTrap5500	1014.84	3	853.40	1	y9	1	164106	22.2	56.8	n/a
P00751	R	IVLDPSGSMNIYLVLDGSDSIGASDFTGAK	X	0.22	QTrap5500	1014.84	3	441.27	1	b4	2	65642	22.2	56.8	n/a
P00751	R	IVLDPSGSMNIYLVLDGSDSIGASDFTGAK	X	0.22	QTrap5500	761.38	4	853.40	1	y9	3	53731	22.2	56.8	n/a
P00751	R	IVLDPSGSMNIYLVLDGSDSIGASDFTGAK	X	0.22	QTrap5500	1014.84	3	725.35	1	y7	4	51967	22.2	56.8	n/a
P00751	R	SPYYNVSDEISFHC[160]YDGYTLR	G	0.17	QTrap5500	862.71	3	931.89	2	b15	1	2261987	37.9	41.8	1
P00751	R	SPYYNVSDEISFHC[160]YDGYTLR	G	0.17	QTrap5500	862.71	3	348.16	1	b3	2	1806241	37.9	41.8	1
P00751	R	SPYYNVSDEISFHC[160]YDGYTLR	G	0.17	QTrap5500	862.71	3	609.34	1	y5	3	1084724	37.9	41.8	1
P00751	R	SPYYNVSDEISFHC[160]YDGYTLR	G	0.17	QTrap5500	862.71	3	981.44	2	y16	4	794632	37.9	41.8	1
P00751	R	FLC[160]TGGVSPYADPNTC[160]R	G	0.14	QTrap5500	638.95	3	647.29	1	y5	1	264729	25.5	29.4	1
P00751	R	FLC[160]TGGVSPYADPNTC[160]R	G	0.14	QTrap5500	638.95	3	324.15	2	y5	2	120057	25.5	29.4	1
P00751	R	FLC[160]TGGVSPYADPNTC[160]R	G	0.14	QTrap5500	638.95	3	833.36	1	y7	3	108638	25.5	29.4	1
P00751	R	FLC[160]TGGVSPYADPNTC[160]R	G	0.14	QTrap5500	638.95	3	547.24	2	y9	4	89221	25.5	29.4	1
P00751	K	EAGIPEFYDYDVALIK	L	0.12	QTrap5500	614.98	3	936.50	1	y8	1	1743852	40.1	46.5	1
P00751	K	EAGIPEFYDYDVALIK	L	0.12	QTrap5500	614.98	3	658.41	1	y6	2	1455499	40.1	46.5	1
P00751	K	EAGIPEFYDYDVALIK	L	0.12	QTrap5500	614.98	3	821.48	1	y7	3	1275876	40.1	46.5	1
P00751	K	EAGIPEFYDYDVALIK	L	0.12	QTrap5500	614.98	3	444.32	1	y4	4	1241487	40.1	46.5	1
P00751	K	YGQTIRPIC[160]LPC[160]TEGTTR	A	0.12	QTrap5500	708.35	3	921.41	1	y8	1	3966302	28.4	32.2	1
P00751	K	YGQTIRPIC[160]LPC[160]TEGTTR	A	0.12	QTrap5500	708.35	3	461.21	2	y8	2	3042576	28.4	32.2	1
P00751	K	YGQTIRPIC[160]LPC[160]TEGTTR	A	0.12	QTrap5500	708.35	3	887.95	2	y15	3	1264068	28.4	32.2	1
P00751	K	YGQTIRPIC[160]LPC[160]TEGTTR	A	0.12	QTrap5500	708.35	3	545.28	2	b9	4	1105544	28.4	32.2	1
Protein	Pre AA	Sequence	Fol AA	Adj SS	Source	Q1_mz	Q1_chg	Q3_mz	Q3_chg	Ion	Rank	RI	SSRT	RT_Cat	N_map
P01009	K	LSITGTYDLK	S	7.45	QTrap5500	555.81	2	797.40	1	y7	1	80085096	24.5	29.3	1
P01009	K	LSITGTYDLK	S	7.45	QTrap5500	555.81	2	696.36	1	y6	2	41547904	24.5	29.3	1
P01009	K	LSITGTYDLK	S	7.45	QTrap5500	555.81	2	997.52	1	y9	3	34924328	24.5	29.3	1
P01009	K	LSITGTYDLK	S	7.45	QTrap5500	555.81	2	260.20	1	y2	4	27096460	24.5	29.3	1
P01009	K	AVLTIDEK	G	7.10	QTrap5500	444.76	2	718.40	1	y6	1	283343136	18.6	19.6	2
P01009	K	AVLTIDEK	G	7.10	QTrap5500	444.76	2	605.31	1	y5	2	140457216	18.6	19.6	2
P01009	K	AVLTIDEK	G	7.10	QTrap5500	444.76	2	504.27	1	y4	3	57204004	18.6	19.6	2
P01009	K	AVLTIDEK	G	7.10	QTrap5500	444.76	2	391.18	1	y3	4	43481732	18.6	19.6	2
P01009	K	DTEEEDFHVDQVTTVK	V	6.40	QTrap5500	631.29	3	513.78	2	y9	1	6201820	26.0	27.0	1
P01009	K	DTEEEDFHVDQVTTVK	V	6.40	QTrap5500	631.29	3	790.43	1	y7	2	5867185	26.0	27.0	1
P01009	K	DTEEEDFHVDQVTTVK	V	6.40	QTrap5500	631.29	3	889.50	1	y8	3	5514857	26.0	27.0	1
P01009	K	DTEEEDFHVDQVTTVK	V	6.40	QTrap5500	631.29	3	347.23	1	y3	4	3917354	26.0	27.0	1
P01009	K	VFSNGADLSGVTEEAPLK	L	1.62	QTrap5500	917.47	2	357.25	1	y3	1	1641808	32.7	33.7	1
P01009	K	VFSNGADLSGVTEEAPLK	L	1.62	QTrap5500	917.47	2	787.42	1	y7	2	1516354	32.7	33.7	1
P01009	K	VFSNGADLSGVTEEAPLK	L	1.62	QTrap5500	917.47	2	794.40	2	y16	3	1455654	32.7	33.7	1
P01009	K	VFSNGADLSGVTEEAPLK	L	1.62	QTrap5500	917.47	2	943.51	1	y9	4	1408265	32.7	33.7	1
P01009	K	VFSN[115]GADLSGVTEEAPLK	L	1.62	QTrap5500	917.96	2	357.25	1	y3	1	32663196	32.7	31.5	1
P01009	K	VFSN[115]GADLSGVTEEAPLK	L	1.62	QTrap5500	917.96	2	787.42	1	y7	2	26798878	32.7	31.5	1
P01009	K	VFSN[115]GADLSGVTEEAPLK	L	1.62	QTrap5500	917.96	2	943.51	1	y9	3	23923356	32.7	31.5	1
P01009	K	VFSN[115]GADLSGVTEEAPLK	L	1.62	QTrap5500	917.96	2	428.29	1	y4	4	17454956	32.7	31.5	1
Protein	Pre AA	Sequence	Fol AA	Adj SS	Source	Q1_mz	Q1_chg	Q3_mz	Q3_chg	Ion	Rank	RI	SSRT	RT_Cat	N_map
P01023	K	DMYSFLEDMGLK	A	5.80	QTrap5500	724.83	2	805.41	1	y7	1	2328669	40.0	57.0	1
P01023	K	DMYSFLEDMGLK	A	5.80	QTrap5500	724.83	2	952.48	1	y8	2	1917392	40.0	57.0	1
P01023	K	DMYSFLEDMGLK	A	5.80	QTrap5500	724.83	2	692.33	1	y6	3	1645933	40.0	57.0	1
P01023	K	DMYSFLEDMGLK	A	5.80	QTrap5500	724.83	2	448.26	1	y4	4	1059896	40.0	57.0	1
P01023	K	AIGYLN[115]TGYQR	Q	5.05	QTrap5500	628.82	2	739.34	1	y6	1	43686	21.7	27.2	1
P01023	K	AIGYLN[115]TGYQR	Q	5.05	QTrap5500	628.82	2	852.42	1	y7	2	36083	21.7	27.2	1
P01023	K	AIGYLN[115]TGYQR	Q	5.05	QTrap5500	628.82	2	405.21	1	b4	3	14668	21.7	27.2	1
P01023	K	AIGYLN[115]TGYQR	Q	5.05	QTrap5500	628.82	2	523.26	1	y4	4	14182	21.7	27.2	1
P01023	K	LPPNVVEESAR	A	4.85	QTrap5500	605.83	2	549.28	2	y10	1	11801632	18.0	21.5	1
P01023	K	LPPNVVEESAR	A	4.85	QTrap5500	605.83	2	500.76	2	y9	2	3917341	18.0	21.5	1
P01023	K	LPPNVVEESAR	A	4.85	QTrap5500	605.83	2	690.34	1	y6	3	2229008	18.0	21.5	1
P01023	K	LPPNVVEESAR	A	4.85	QTrap5500	605.83	2	211.14	1	b2	4	1429242	18.0	21.5	1
P01023	K	FSGQLNSHGC[160]FYQQVK	T	1.25	QTrap5500	633.97	3	833.39	2	y14	1	2952705	27.3	22.6	1
P01023	K	FSGQLNSHGC[160]FYQQVK	T	1.25	QTrap5500	633.97	3	876.91	2	y15	2	2138586	27.3	22.6	1
P01023	K	FSGQLNSHGC[160]FYQQVK	T	1.25	QTrap5500	633.97	3	740.85	2	y12	3	1781024	27.3	22.6	1
P01023	K	FSGQLNSHGC[160]FYQQVK	T	1.25	QTrap5500	633.97	3	877.39	2	b15	4	1377360	27.3	22.6	1
P01023	K	LHTEAQIQEEGTVVELTGR	Q	1.18	QTrap5500	704.03	3	674.38	1	y6	1	6228574	30.5	27.9	1
P01023	K	LHTEAQIQEEGTVVELTGR	Q	1.18	QTrap5500	704.03	3	575.32	1	y5	2	4500144	30.5	27.9	1
P01023	K	LHTEAQIQEEGTVVELTGR	Q	1.18	QTrap5500	704.03	3	773.45	1	y7	3	3336366	30.5	27.9	1
P01023	K	LHTEAQIQEEGTVVELTGR	Q	1.18	QTrap5500	704.03	3	680.34	1	b6	4	3012703	30.5	27.9	1
Protein	Pre AA	Sequence	Fol AA	Adj SS	Source	Q1_mz	Q1_chg	Q3_mz	Q3_chg	Ion	Rank	RI	SSRT	RT_Cat	N_map
P02649	K	SELEEQLTPVAEETR	A	6.95	QTrap5500	865.93	2	801.41	1	y7	1	109176136	26.4	30.0	1
P02649	K	SELEEQLTPVAEETR	A	6.95	QTrap5500	865.93	2	902.46	1	y8	2	67888880	26.4	30.0	1
P02649	K	SELEEQLTPVAEETR	A	6.95	QTrap5500	865.93	2	459.21	1	b4	3	35900952	26.4	30.0	1
P02649	K	SELEEQLTPVAEETR	A	6.95	QTrap5500	865.93	2	605.29	1	y5	4	21294566	26.4	30.0	1
P02649	R	LGPLVEQGR	V	6.45	QTrap5500	484.78	2	399.73	2	y7	1	65397544	20.5	21.2	1
P02649	R	LGPLVEQGR	V	6.45	QTrap5500	484.78	2	489.24	1	y4	2	29397312	20.5	21.2	1
P02649	R	LGPLVEQGR	V	6.45	QTrap5500	484.78	2	588.31	1	y5	3	20935764	20.5	21.2	1
P02649	R	LGPLVEQGR	V	6.45	QTrap5500	484.78	2	428.24	2	y8	4	8777659	20.5	21.2	1
P02649	R	AATVGSLAGQPLQER	A	1.68	QTrap5500	499.94	3	642.36	1	y5	1	6366672	24.1	23.9	1
P02649	R	AATVGSLAGQPLQER	A	1.68	QTrap5500	499.94	3	321.68	2	y5	2	3317062	24.1	23.9	1
P02649	R	AATVGSLAGQPLQER	A	1.68	QTrap5500	499.94	3	432.22	1	y3	3	1570817	24.1	23.9	1
P02649	R	AATVGSLAGQPLQER	A	1.68	QTrap5500	499.94	3	244.13	1	b3	4	1399593	24.1	23.9	1
P02649	K	VQAAVGTSAAPVPSDNH	-	1.67	QTrap5500	540.94	3	569.23	1	y5	1	32880	18.8	20.8	1
P02649	K	VQAAVGTSAAPVPSDNH	-	1.67	QTrap5500	540.94	3	765.35	1	y7	2	16466	18.8	20.8	1
P02649	K	VQAAVGTSAAPVPSDNH	-	1.67	QTrap5500	540.94	3	383.18	2	y7	3	10245	18.8	20.8	1
P02649	K	VQAAVGTSAAPVPSDNH	-	1.67	QTrap5500	540.94	3	285.12	2	y5	4	6899	18.8	20.8	1
P02649	K	SWFEPLVEDMQR	Q	1.28	QTrap5500	512.91	3	678.29	1	y5	1	6341642	39.0	46.2	1
P02649	K	SWFEPLVEDMQR	Q	1.28	QTrap5500	512.91	3	549.25	1	y4	2	3676705	39.0	46.2	1
P02649	K	SWFEPLVEDMQR	Q	1.28	QTrap5500	512.91	3	777.36	1	y6	3	3495904	39.0	46.2	1
P02649	K	SWFEPLVEDMQR	Q	1.28	QTrap5500	512.91	3	274.12	1	b2	4	2234875	39.0	46.2	1
Protein	Pre AA	Sequence	Fol AA	Adj SS	Source	Q1_mz	Q1_chg	Q3_mz	Q3_chg	Ion	Rank	RI	SSRT	RT_Cat	N_map
P02679	K	YEASILTHDSSIR	Y	8.05	QTrap5500	497.92	3	600.32	2	y11	1	3411235	25.1	25.9	1
P02679	K	YEASILTHDSSIR	Y	8.05	QTrap5500	497.92	3	815.40	1	y7	2	2321368	25.1	25.9	1
P02679	K	YEASILTHDSSIR	Y	8.05	QTrap5500	497.92	3	293.11	1	b2	3	2011527	25.1	25.9	1
P02679	K	YEASILTHDSSIR	Y	8.05	QTrap5500	497.92	3	928.49	1	y8	4	1408233	25.1	25.9	1
P02679	R	YLQEIYNSNNQK	I	1.61	QTrap5500	757.37	2	867.40	1	y7	1	573135	19.6	22.0	1
P02679	R	YLQEIYNSNNQK	I	1.61	QTrap5500	757.37	2	704.33	1	y6	2	324488	19.6	22.0	1
P02679	R	YLQEIYNSNNQK	I	1.61	QTrap5500	757.37	2	534.26	1	b4	3	296602	19.6	22.0	1
P02679	R	YLQEIYNSNNQK	I	1.61	QTrap5500	757.37	2	980.48	1	y8	4	288521	19.6	22.0	1
P02679	K	EGFGHLSPTGTTEFWLGNEK	I	1.43	QTrap5500	736.35	3	746.38	1	y6	1	725856	37.2	42.7	1
P02679	K	EGFGHLSPTGTTEFWLGNEK	I	1.43	QTrap5500	736.35	3	560.30	1	y5	2	408830	37.2	42.7	1
P02679	K	EGFGHLSPTGTTEFWLGNEK	I	1.43	QTrap5500	736.35	3	728.34	1	b7	3	317408	37.2	42.7	1
P02679	K	EGFGHLSPTGTTEFWLGNEK	I	1.43	QTrap5500	736.35	3	447.22	1	y4	4	274156	37.2	42.7	1
P02679	K	IHLISTQSAIPYALR	V	1.39	QTrap5500	561.66	3	619.36	1	y5	1	29714156	35.4	40.7	1
P02679	K	IHLISTQSAIPYALR	V	1.39	QTrap5500	561.66	3	310.18	2	y5	2	7256543	35.4	40.7	1
P02679	K	IHLISTQSAIPYALR	V	1.39	QTrap5500	561.66	3	951.53	1	b9	3	6272396	35.4	40.7	1
P02679	K	IHLISTQSAIPYALR	V	1.39	QTrap5500	561.66	3	364.23	1	b3	4	3611781	35.4	40.7	1
P02679	K	ASTPNGYDNGIIWATWK	T	1.36	QTrap5500	631.98	3	691.36	1	y5	1	575806	35.3	41.1	1
P02679	K	ASTPNGYDNGIIWATWK	T	1.36	QTrap5500	631.98	3	804.44	1	y6	2	530778	35.3	41.1	1
P02679	K	ASTPNGYDNGIIWATWK	T	1.36	QTrap5500	631.98	3	505.28	1	y4	3	387808	35.3	41.1	1
P02679	K	ASTPNGYDNGIIWATWK	T	1.36	QTrap5500	631.98	3	434.24	1	y3	4	274430	35.3	41.1	1
Protein	Pre AA	Sequence	Fol AA	Adj SS	Source	Q1_mz	Q1_chg	Q3_mz	Q3_chg	Ion	Rank	RI	SSRT	RT_Cat	N_map
P02741	K	ESDTSYVSLK	A	7.65	QTrap5500	564.78	2	609.36	1	y5	1	35267580	18.7	20.8	1
P02741	K	ESDTSYVSLK	A	7.65	QTrap5500	564.78	2	696.39	1	y6	2	34923840	18.7	20.8	1
P02741	K	ESDTSYVSLK	A	7.65	QTrap5500	564.78	2	347.23	1	y3	3	31641474	18.7	20.8	1
P02741	K	ESDTSYVSLK	A	7.65	QTrap5500	564.78	2	446.30	1	y4	4	24637632	18.7	20.8	1
P02741	R	GYSIFSYATK	R	6.00	QTrap5500	568.79	2	716.36	1	y6	1	15448771	26.8	33.2	1
P02741	R	GYSIFSYATK	R	6.00	QTrap5500	568.79	2	916.48	1	y8	2	10625824	26.8	33.2	1
P02741	R	GYSIFSYATK	R	6.00	QTrap5500	568.79	2	569.29	1	y5	3	5545896	26.8	33.2	1
P02741	R	GYSIFSYATK	R	6.00	QTrap5500	568.79	2	308.12	1	b3	4	4678736	26.8	33.2	1
P02741	K	YEVQGEVFTKPQLWP	-	1.57	QTrap5500	910.97	2	302.15	1	y2	1	388536	35.9	44.6	1
P02741	K	YEVQGEVFTKPQLWP	-	1.57	QTrap5500	910.97	2	715.38	2	y12	2	387494	35.9	44.6	1
P02741	K	YEVQGEVFTKPQLWP	-	1.57	QTrap5500	910.97	2	805.37	1	b7	3	375097	35.9	44.6	1
P02741	K	YEVQGEVFTKPQLWP	-	1.57	QTrap5500	910.97	2	768.44	1	y6	4	326491	35.9	44.6	1
P02741	R	QDNEILIFWSK	D	1.15	QTrap5500	696.86	2	793.46	1	y6	1	1334699	36.9	47.3	1
P02741	R	QDNEILIFWSK	D	1.15	QTrap5500	696.86	2	567.29	1	y4	2	1307927	36.9	47.3	1
P02741	R	QDNEILIFWSK	D	1.15	QTrap5500	696.86	2	420.22	1	y3	3	665445	36.9	47.3	1
P02741	R	QDNEILIFWSK	D	1.15	QTrap5500	696.86	2	234.15	1	y2	4	412751	36.9	47.3	1
P02741	K	APLTKPLK	A	0.73	QTrap5500	289.86	3	266.18	3	y7	1	205310384	19.7	13.8	1
P02741	K	APLTKPLK	A	0.73	QTrap5500	289.86	3	357.25	1	y3	2	94096424	19.7	13.8	1
P02741	K	APLTKPLK	A	0.73	QTrap5500	289.86	3	398.77	2	y7	3	94062344	19.7	13.8	1
P02741	K	APLTKPLK	A	0.73	QTrap5500	289.86	3	350.24	2	y6	4	81817424	19.7	13.8	1
Protein	Pre AA	Sequence	Fol AA	Adj SS	Source	Q1_mz	Q1_chg	Q3_mz	Q3_chg	Ion	Rank	RI	SSRT	RT_Cat	N_map
P02746	R	FDHVITNMNNNYEPR	S	1.75	QTrap5500	621.95	3	272.17	1	y2	1	3904186	27.5	22.9	1
P02746	R	FDHVITNMNNNYEPR	S	1.75	QTrap5500	621.95	3	564.28	1	y4	2	1681228	27.5	22.9	1
P02746	R	FDHVITNMNNNYEPR	S	1.75	QTrap5500	621.95	3	678.32	1	y5	3	1215666	27.5	22.9	1
P02746	R	FDHVITNMNNNYEPR	S	1.75	QTrap5500	621.95	3	612.31	1	b5	4	1051947	27.5	22.9	1
P02746	K	LEQGENVFLQATDK	N	1.62	QTrap5500	796.40	2	822.44	1	y7	1	1930616	26.6	26.8	1
P02746	K	LEQGENVFLQATDK	N	1.62	QTrap5500	796.40	2	675.37	1	y6	2	1751582	26.6	26.8	1
P02746	K	LEQGENVFLQATDK	N	1.62	QTrap5500	796.40	2	665.84	2	b12	3	1725230	26.6	26.8	1
P02746	K	LEQGENVFLQATDK	N	1.62	QTrap5500	796.40	2	434.23	1	y4	4	1389873	26.6	26.8	1
P02746	R	TINVPLR	R	1.36	QTrap5500	406.75	2	598.37	1	y5	1	305286752	21.0	23.6	1
P02746	R	TINVPLR	R	1.36	QTrap5500	406.75	2	385.26	1	y3	2	92303312	21.0	23.6	1
P02746	R	TINVPLR	R	1.36	QTrap5500	406.75	2	484.32	1	y4	3	43207164	21.0	23.6	1
P02746	R	TINVPLR	R	1.36	QTrap5500	406.75	2	215.14	1	b2	4	29052830	21.0	23.6	1
P02746	R	GNLC[160]VNLMR	G	0.95	QTrap5500	538.77	2	792.39	1	y6	1	990796	25.8	29.5	1
P02746	R	GNLC[160]VNLMR	G	0.95	QTrap5500	538.77	2	632.36	1	y5	2	921688	25.8	29.5	1
P02746	R	GNLC[160]VNLMR	G	0.95	QTrap5500	538.77	2	533.29	1	y4	3	647111	25.8	29.5	1
P02746	R	GNLC[160]VNLMR	G	0.95	QTrap5500	538.77	2	285.16	1	b3	4	365716	25.8	29.5	1
P02746	K	IAFSATR	T	0.81	QTrap5500	383.22	2	581.30	1	y5	1	69727264	14.4	17.2	1
P02746	K	IAFSATR	T	0.81	QTrap5500	383.22	2	652.34	1	y6	2	40169372	14.4	17.2	1
P02746	K	IAFSATR	T	0.81	QTrap5500	383.22	2	434.24	1	y4	3	23665100	14.4	17.2	1
P02746	K	IAFSATR	T	0.81	QTrap5500	383.22	2	291.16	2	y5	4	9572417	14.4	17.2	1
Protein	Pre AA	Sequence	Fol AA	Adj SS	Source	Q1_mz	Q1_chg	Q3_mz	Q3_chg	Ion	Rank	RI	SSRT	RT_Cat	N_map
P02751	R	VTWAPPPSIDLTN[115]FLVR	Y	5.55	QTrap5500	643.02	3	750.41	1	y6	1	137143	44.6	59.3	1
P02751	R	VTWAPPPSIDLTN[115]FLVR	Y	5.55	QTrap5500	643.02	3	534.34	1	y4	2	102398	44.6	59.3	1
P02751	R	VTWAPPPSIDLTN[115]FLVR	Y	5.55	QTrap5500	643.02	3	649.37	1	y5	3	98744	44.6	59.3	1
P02751	R	VTWAPPPSIDLTN[115]FLVR	Y	5.55	QTrap5500	643.02	3	978.53	1	y8	4	90456	44.6	59.3	1
P02751	K	LDAPTNLQFVNETDSTVLVR	W	1.56	QTrap5500	1116.58	2	387.27	1	y3	1	352362	37.6	43.1	1
P02751	K	LDAPTNLQFVNETDSTVLVR	W	1.56	QTrap5500	1116.58	2	967.01	2	y17	2	347802	37.6	43.1	1
P02751	K	LDAPTNLQFVNETDSTVLVR	W	1.56	QTrap5500	1116.58	2	725.38	1	b7	3	226871	37.6	43.1	1
P02751	K	LDAPTNLQFVNETDSTVLVR	W	1.56	QTrap5500	1116.58	2	890.49	1	y8	4	208944	37.6	43.1	1
P02751	K	LDAPTNLQFVN[115]ETDSTVLVR	W	1.56	QTrap5500	745.05	3	789.45	1	y7	1	892658	37.6	42.2	1
P02751	K	LDAPTNLQFVN[115]ETDSTVLVR	W	1.56	QTrap5500	745.05	3	674.42	1	y6	2	777387	37.6	42.2	1
P02751	K	LDAPTNLQFVN[115]ETDSTVLVR	W	1.56	QTrap5500	745.05	3	387.27	1	y3	3	666615	37.6	42.2	1
P02751	K	LDAPTNLQFVN[115]ETDSTVLVR	W	1.56	QTrap5500	745.05	3	890.49	1	y8	4	659468	37.6	42.2	1
P02751	R	VPGTSTSATLTGLTR	G	1.39	QTrap5500	731.40	2	681.87	2	y14	1	3436299	23.1	27.5	1
P02751	R	VPGTSTSATLTGLTR	G	1.39	QTrap5500	731.40	2	761.45	1	y7	2	1079419	23.1	27.5	1
P02751	R	VPGTSTSATLTGLTR	G	1.39	QTrap5500	731.40	2	919.52	1	y9	3	969188	23.1	27.5	1
P02751	R	VPGTSTSATLTGLTR	G	1.39	QTrap5500	731.40	2	832.49	1	y8	4	903332	23.1	27.5	1
P02751	R	FLATTPN[115]SLLVSWQPPR	A	1.26	QTrap5500	643.35	3	369.23	1	y3	1	1979858	39.2		1
P02751	R	FLATTPN[115]SLLVSWQPPR	A	1.26	QTrap5500	643.35	3	770.39	1	y6	2	1660213	39.2		1
P02751	R	FLATTPN[115]SLLVSWQPPR	A	1.26	QTrap5500	643.35	3	869.46	1	y7	3	1100478	39.2		1
P02751	R	FLATTPN[115]SLLVSWQPPR	A	1.26	QTrap5500	643.35	3	497.28	1	y4	4	896494	39.2		1
Protein	Pre AA	Sequence	Fol AA	Adj SS	Source	Q1_mz	Q1_chg	Q3_mz	Q3_chg	Ion	Rank	RI	SSRT	RT_Cat	N_map
P02760	R	AFIQLWAFDAVK	G	4.85	QTrap5500	704.89	2	836.43	1	y7	1	300993	47.7	56.0	1
P02760	R	AFIQLWAFDAVK	G	4.85	QTrap5500	704.89	2	949.51	1	y8	2	183119	47.7	56.0	1
P02760	R	AFIQLWAFDAVK	G	4.85	QTrap5500	704.89	2	216.63	2	y4	3	182810	47.7	56.0	1
P02760	R	AFIQLWAFDAVK	G	4.85	QTrap5500	704.89	2	650.35	1	y6	4	143725	47.7	56.0	1
P02760	R	TVAAC[160]NLPIVR	G	1.87	QTrap5500	607.34	2	484.32	1	y4	1	913937	26.2	29.8	1
P02760	R	TVAAC[160]NLPIVR	G	1.87	QTrap5500	607.34	2	942.52	1	y8	2	469531	26.2	29.8	1
P02760	R	TVAAC[160]NLPIVR	G	1.87	QTrap5500	607.34	2	871.48	1	y7	3	464969	26.2	29.8	1
P02760	R	TVAAC[160]NLPIVR	G	1.87	QTrap5500	607.34	2	711.45	1	y6	4	454617	26.2	29.8	1
P02760	R	VVAQGVGIPEDSIFTMADR	G	1.68	QTrap5500	669.01	3	740.34	1	y6	1	544743	39.3		1
P02760	R	VVAQGVGIPEDSIFTMADR	G	1.68	QTrap5500	669.01	3	411.25	2	b9	2	524846	39.3		1
P02760	R	VVAQGVGIPEDSIFTMADR	G	1.68	QTrap5500	669.01	3	724.44	1	b8	3	479080	39.3		1
P02760	R	VVAQGVGIPEDSIFTMADR	G	1.68	QTrap5500	669.01	3	641.29	2	y11	4	420927	39.3		1
P02760	R	GEC[160]VPGEQEPEPILIPR	V	1.57	QTrap5500	640.66	3	347.10	1	b3	1	12475071	32.5	32.6	1
P02760	R	GEC[160]VPGEQEPEPILIPR	V	1.57	QTrap5500	640.66	3	708.48	1	y6	2	12301729	32.5	32.6	1
P02760	R	GEC[160]VPGEQEPEPILIPR	V	1.57	QTrap5500	640.66	3	934.57	1	y8	3	8819029	32.5	32.6	1
P02760	R	GEC[160]VPGEQEPEPILIPR	V	1.57	QTrap5500	640.66	3	737.90	2	y13	4	7893833	32.5	32.6	1
P02760	R	ETLLQDFR	V	1.49	QTrap5500	511.27	2	565.27	1	y4	1	4002453	27.9	34.7	1
P02760	R	ETLLQDFR	V	1.49	QTrap5500	511.27	2	678.36	1	y5	2	2067934	27.9	34.7	1
P02760	R	ETLLQDFR	V	1.49	QTrap5500	511.27	2	322.19	1	y2	3	1801104	27.9	34.7	1
P02760	R	ETLLQDFR	V	1.49	QTrap5500	511.27	2	437.21	1	y3	4	1600981	27.9	34.7	1
Protein	Pre AA	Sequence	Fol AA	Adj SS	Source	Q1_mz	Q1_chg	Q3_mz	Q3_chg	Ion	Rank	RI	SSRT	RT_Cat	N_map
P02766	K	AADDTWEPFASGK	T	7.80	QTrap5500	697.82	2	606.33	1	y6	1	7117192	24.2	30.0	1
P02766	K	AADDTWEPFASGK	T	7.80	QTrap5500	697.82	2	921.45	1	y8	2	3138028	24.2	30.0	1
P02766	K	AADDTWEPFASGK	T	7.80	QTrap5500	697.82	2	735.37	1	y7	3	3032348	24.2	30.0	1
P02766	K	AADDTWEPFASGK	T	7.80	QTrap5500	697.82	2	474.18	1	b5	4	1660590	24.2	30.0	1
P02766	K	ALGISPFHEHAEVVFTANDSGPR	R	1.95	QTrap5500	817.74	3	645.30	1	y6	1	5499685	37.3	34.3	1
P02766	K	ALGISPFHEHAEVVFTANDSGPR	R	1.95	QTrap5500	817.74	3	694.85	2	b13	2	5181729	37.3	34.3	1
P02766	K	ALGISPFHEHAEVVFTANDSGPR	R	1.95	QTrap5500	817.74	3	964.45	1	y9	3	4174424	37.3	34.3	1
P02766	K	ALGISPFHEHAEVVFTANDSGPR	R	1.95	QTrap5500	817.74	3	744.39	2	b14	4	3223861	37.3	34.3	1
P02766	K	ALGISPFHEHAEVVFTAN[115]DSGPR	R	1.95	QTrap5500	818.07	3	965.43	1	y9	1	56264	37.3	37.5	1
P02766	K	ALGISPFHEHAEVVFTAN[115]DSGPR	R	1.95	QTrap5500	818.07	3	645.32	2	b12	2	38993	37.3	37.5	1
P02766	K	ALGISPFHEHAEVVFTAN[115]DSGPR	R	1.95	QTrap5500	818.07	3	744.39	2	b14	3	36971	37.3	37.5	1
P02766	K	ALGISPFHEHAEVVFTAN[115]DSGPR	R	1.95	QTrap5500	818.07	3	646.28	1	y6	4	31438	37.3	37.5	1
P02766	R	GSPAINVAVHVFR	K	1.53	QTrap5500	456.26	3	558.32	1	y4	1	933122	32.0	32.0	1
P02766	R	GSPAINVAVHVFR	K	1.53	QTrap5500	456.26	3	728.42	1	y6	2	930285	32.0	32.0	1
P02766	R	GSPAINVAVHVFR	K	1.53	QTrap5500	456.26	3	657.38	1	y5	3	765843	32.0	32.0	1
P02766	R	GSPAINVAVHVFR	K	1.53	QTrap5500	456.26	3	421.26	1	y3	4	707437	32.0	32.0	1
P02766	K	TSESGELHGLTTEEEFVEGIYK	V	1.70	QQQ	819.06	3	1134.04	2	y20	1	317	37.9	38.7	1
P02766	K	TSESGELHGLTTEEEFVEGIYK	V	1.70	QQQ	819.06	3	855.46	1	y7	2	301	37.9	38.7	1
P02766	K	TSESGELHGLTTEEEFVEGIYK	V	1.70	QQQ	819.06	3	609.32	1	y5	3	284	37.9	38.7	1
P02766	K	TSESGELHGLTTEEEFVEGIYK	V	1.70	QQQ	819.06	3	1069.52	2	y19	4	267	37.9	38.7	1
Protein	Pre AA	Sequence	Fol AA	Adj SS	Source	Q1_mz	Q1_chg	Q3_mz	Q3_chg	Ion	Rank	RI	SSRT	RT_Cat	N_map
P02787	K	SASDLTWDN[115]LK	G	6.05	QTrap5500	625.80	2	777.38	1	y6	1	6929504	26.9	27.2	1
P02787	K	SASDLTWDN[115]LK	G	6.05	QTrap5500	625.80	2	676.33	1	y5	2	5301633	26.9	27.2	1
P02787	K	SASDLTWDN[115]LK	G	6.05	QTrap5500	625.80	2	361.14	1	b4	3	3235235	26.9	27.2	1
P02787	K	SASDLTWDN[115]LK	G	6.05	QTrap5500	625.80	2	890.46	1	y7	4	2548675	26.9	27.2	1
P02787	K	DGAGDVAFVK	H	5.80	QTrap5500	489.75	2	735.40	1	y7	1	136437520	21.2	18.2	1
P02787	K	DGAGDVAFVK	H	5.80	QTrap5500	489.75	2	563.36	1	y5	2	73525920	21.2	18.2	1
P02787	K	DGAGDVAFVK	H	5.80	QTrap5500	489.75	2	464.29	1	y4	3	56991476	21.2	18.2	1
P02787	K	DGAGDVAFVK	H	5.80	QTrap5500	489.75	2	678.38	1	y6	4	45299676	21.2	18.2	1
P02787	K	IMN[115]GEADAMSLDGGFVYIAGK	C	1.60	QTrap5500	720.67	3	551.32	1	y5	1	1757084	38.5	45.1	1
P02787	K	IMN[115]GEADAMSLDGGFVYIAGK	C	1.60	QTrap5500	720.67	3	911.50	1	y9	2	1129081	38.5	45.1	1
P02787	K	IMN[115]GEADAMSLDGGFVYIAGK	C	1.60	QTrap5500	720.67	3	275.17	1	y3	3	936763	38.5	45.1	1
P02787	K	IMN[115]GEADAMSLDGGFVYIAGK	C	1.60	QTrap5500	720.67	3	388.26	1	y4	4	881820	38.5	45.1	1
P02787	R	QQQHLFGSNVTDC[160]SGNFC[160]LFR	S	1.60	QTrap5500	839.05	3	1000.47	1	y8	1	61142	38.1	43.1	1
P02787	R	QQQHLFGSNVTDC[160]SGNFC[160]LFR	S	1.60	QTrap5500	839.05	3	913.44	1	y7	2	44467	38.1	43.1	1
P02787	R	QQQHLFGSNVTDC[160]SGNFC[160]LFR	S	1.60	QTrap5500	839.05	3	520.75	2	b9	3	42614	38.1	43.1	1
P02787	R	QQQHLFGSNVTDC[160]SGNFC[160]LFR	S	1.60	QTrap5500	839.05	3	322.19	1	y2	4	35203	38.1	43.1	1
P02787	K	MYLGYEYVTAIR	N	1.53	QTrap5500	739.87	2	851.46	1	y7	1	1168397	35.2	40.9	1
P02787	K	MYLGYEYVTAIR	N	1.53	QTrap5500	739.87	2	460.29	1	y4	2	597530	35.2	40.9	1
P02787	K	MYLGYEYVTAIR	N	1.53	QTrap5500	739.87	2	559.36	1	y5	3	534578	35.2	40.9	1
P02787	K	MYLGYEYVTAIR	N	1.53	QTrap5500	739.87	2	295.11	1	b2	4	470760	35.2	40.9	1
Protein	Pre AA	Sequence	Fol AA	Adj SS	Source	Q1_mz	Q1_chg	Q3_mz	Q3_chg	Ion	Rank	RI	SSRT	RT_Cat	N_map
P04114	K	GFEPTLEALFGK	Q	7.55	QTrap5500	654.85	2	488.28	2	y9	1	1292496	35.5	51.0	1
P04114	K	GFEPTLEALFGK	Q	7.55	QTrap5500	654.85	2	975.55	1	y9	2	1245509	35.5	51.0	1
P04114	K	GFEPTLEALFGK	Q	7.55	QTrap5500	654.85	2	204.13	1	y2	3	366289	35.5	51.0	1
P04114	K	GFEPTLEALFGK	Q	7.55	QTrap5500	654.85	2	664.37	1	y6	4	354094	35.5	51.0	1
P04114	K	TEVIPPLIENR	Q	5.05	QTrap5500	640.86	2	838.48	1	y7	1	6235021	28.2	36.2	1
P04114	K	TEVIPPLIENR	Q	5.05	QTrap5500	640.86	2	419.74	2	y7	2	4907868	28.2	36.2	1
P04114	K	TEVIPPLIENR	Q	5.05	QTrap5500	640.86	2	231.10	1	b2	3	4223676	28.2	36.2	1
P04114	K	TEVIPPLIENR	Q	5.05	QTrap5500	640.86	2	330.17	1	b3	4	3733224	28.2	36.2	1
P04114	R	FNSSYLQGTNQITGR	Y	1.68	QTrap5500	843.42	2	974.50	1	y9	1	7991306	24.1	30.3	1
P04114	R	FNSSYLQGTNQITGR	Y	1.68	QTrap5500	843.42	2	333.19	1	y3	2	3906571	24.1	30.3	1
P04114	R	FNSSYLQGTNQITGR	Y	1.68	QTrap5500	843.42	2	262.12	1	b2	3	2123525	24.1	30.3	1
P04114	R	FNSSYLQGTNQITGR	Y	1.68	QTrap5500	843.42	2	446.27	1	y4	4	1913704	24.1	30.3	1
P04114	R	FNSSYLQGTN[115]QITGR	Y	1.68	QTrap5500	562.94	3	333.19	1	y3	1	768072	24.1	30.8	1
P04114	R	FNSSYLQGTN[115]QITGR	Y	1.68	QTrap5500	562.94	3	689.36	1	y6	2	628730	24.1	30.8	1
P04114	R	FNSSYLQGTN[115]QITGR	Y	1.68	QTrap5500	562.94	3	847.43	1	y8	3	539500	24.1	30.8	1
P04114	R	FNSSYLQGTN[115]QITGR	Y	1.68	QTrap5500	562.94	3	446.27	1	y4	4	502536	24.1	30.8	1
P04114	R	FN[115]SSYLQGTNQITGR	Y	1.68	QTrap5500	843.91	2	974.50	1	y9	1	18577936	24.1	28.0	1
P04114	R	FN[115]SSYLQGTNQITGR	Y	1.68	QTrap5500	843.91	2	333.19	1	y3	2	14872774	24.1	28.0	1
P04114	R	FN[115]SSYLQGTNQITGR	Y	1.68	QTrap5500	843.91	2	688.37	1	y6	3	5280098	24.1	28.0	1
P04114	R	FN[115]SSYLQGTNQITGR	Y	1.68	QTrap5500	843.91	2	789.42	1	y7	4	4808094	24.1	28.0	1
Protein	Pre AA	Sequence	Fol AA	Adj SS	Source	Q1_mz	Q1_chg	Q3_mz	Q3_chg	Ion	Rank	RI	SSRT	RT_Cat	N_map
P04196	K	DSPVLIDFFEDTER	Y	9.85	QTrap5500	841.90	2	512.27	1	b5	1	1262963	43.1	52.7	1
P04196	K	DSPVLIDFFEDTER	Y	9.85	QTrap5500	841.90	2	398.68	2	y6	2	1234097	43.1	52.7	1
P04196	K	DSPVLIDFFEDTER	Y	9.85	QTrap5500	841.90	2	740.87	2	y12	3	983341	43.1	52.7	1
P04196	K	DSPVLIDFFEDTER	Y	9.85	QTrap5500	841.90	2	943.42	1	y7	4	767205	43.1	52.7	1
P04196	R	VIDFNC[160]TTSSVSSALANTK	D	2.00	QTrap5500	672.33	3	791.43	1	y8	1	1662186	30.1	37.1	1
P04196	R	VIDFNC[160]TTSSVSSALANTK	D	2.00	QTrap5500	672.33	3	704.39	1	y7	2	922607	30.1	37.1	1
P04196	R	VIDFNC[160]TTSSVSSALANTK	D	2.00	QTrap5500	672.33	3	546.33	1	y5	3	579083	30.1	37.1	1
P04196	R	VIDFNC[160]TTSSVSSALANTK	D	2.00	QTrap5500	672.33	3	617.36	1	y6	4	480735	30.1	37.1	1
P04196	R	ADLFYDVEALDLESPK	N	1.75	QTrap5500	912.95	2	331.20	1	y3	1	8088365	42.4	48.9	1
P04196	R	ADLFYDVEALDLESPK	N	1.75	QTrap5500	912.95	2	872.47	1	y8	2	6162604	42.4	48.9	1
P04196	R	ADLFYDVEALDLESPK	N	1.75	QTrap5500	912.95	2	447.22	1	b4	3	5868645	42.4	48.9	1
P04196	R	ADLFYDVEALDLESPK	N	1.75	QTrap5500	912.95	2	300.16	1	b3	4	5784777	42.4	48.9	1
P04196	R	DGYLFQLLR	I	1.50	QTrap5500	562.81	2	676.41	1	y5	1	23610814	39.6	49.0	1
P04196	R	DGYLFQLLR	I	1.50	QTrap5500	562.81	2	789.50	1	y6	2	18247054	39.6	49.0	1
P04196	R	DGYLFQLLR	I	1.50	QTrap5500	562.81	2	529.35	1	y4	3	11633030	39.6	49.0	1
P04196	R	DGYLFQLLR	I	1.50	QTrap5500	562.81	2	336.12	1	b3	4	7782016	39.6	49.0	1
P04196	R	GGEGTGYFVDFSVR	N	1.39	QTrap5500	745.85	2	623.32	1	y5	1	1341477	31.6	35.4	1
P04196	R	GGEGTGYFVDFSVR	N	1.39	QTrap5500	745.85	2	869.45	1	y7	2	1324124	31.6	35.4	1
P04196	R	GGEGTGYFVDFSVR	N	1.39	QTrap5500	745.85	2	508.29	1	y4	3	881436	31.6	35.4	1
P04196	R	GGEGTGYFVDFSVR	N	1.39	QTrap5500	745.85	2	361.22	1	y3	4	503074	31.6	35.4	1
Protein	Pre AA	Sequence	Fol AA	Adj SS	Source	Q1_mz	Q1_chg	Q3_mz	Q3_chg	Ion	Rank	RI	SSRT	RT_Cat	N_map
P05155	R	VLSNNSDANLELINTWVAK	N	1.56	QTrap5500	701.04	3	831.47	1	y7	1	309590	41.5	44.6	1
P05155	R	VLSNNSDANLELINTWVAK	N	1.56	QTrap5500	701.04	3	718.39	1	y6	2	224716	41.5	44.6	1
P05155	R	VLSNNSDANLELINTWVAK	N	1.56	QTrap5500	701.04	3	202.12	3	y5	3	194640	41.5	44.6	1
P05155	R	VLSNNSDANLELINTWVAK	N	1.56	QTrap5500	701.04	3	944.56	1	y8	4	177029	41.5	44.6	1
P05155	R	VLSN[115]NSDANLELINTWVAK	N	1.56	QTrap5500	701.36	3	831.47	1	y7	1	804115	41.5	43.5	1
P05155	R	VLSN[115]NSDANLELINTWVAK	N	1.56	QTrap5500	701.36	3	718.39	1	y6	2	687369	41.5	43.5	1
P05155	R	VLSN[115]NSDANLELINTWVAK	N	1.56	QTrap5500	701.36	3	944.56	1	y8	3	593836	41.5	43.5	1
P05155	R	VLSN[115]NSDANLELINTWVAK	N	1.56	QTrap5500	701.36	3	916.40	1	b9	4	272559	41.5	43.5	1
P05155	K	GVTSVSQIFHSPDLAIR	D	1.01	QTrap5500	609.66	3	692.37	2	y12	1	1021575	35.2	38.2	1
P05155	K	GVTSVSQIFHSPDLAIR	D	1.01	QTrap5500	609.66	3	835.95	2	y15	2	927214	35.2	38.2	1
P05155	K	GVTSVSQIFHSPDLAIR	D	1.01	QTrap5500	609.66	3	771.44	1	y7	3	805052	35.2	38.2	1
P05155	K	GVTSVSQIFHSPDLAIR	D	1.01	QTrap5500	609.66	3	684.40	1	y6	4	666543	35.2	38.2	1
P05155	K	TNLESILSYPK	D	0.96	QTrap5500	632.84	2	807.46	1	y7	1	3636695	30.2	39.7	1
P05155	K	TNLESILSYPK	D	0.96	QTrap5500	632.84	2	216.10	1	b2	2	3596024	30.2	39.7	1
P05155	K	TNLESILSYPK	D	0.96	QTrap5500	632.84	2	936.50	1	y8	3	2361839	30.2	39.7	1
P05155	K	TNLESILSYPK	D	0.96	QTrap5500	632.84	2	244.17	1	y2	4	1991316	30.2	39.7	1
P05155	R	LVLLN[115]AIYLSAK	W	0.94	QTrap5500	659.90	2	880.48	1	y8	1	12269294	45.7	50.2	1
P05155	R	LVLLN[115]AIYLSAK	W	0.94	QTrap5500	659.90	2	213.16	1	b2	2	11656675	45.7	50.2	1
P05155	R	LVLLN[115]AIYLSAK	W	0.94	QTrap5500	659.90	2	993.56	1	y9	3	10212855	45.7	50.2	1
P05155	R	LVLLN[115]AIYLSAK	W	0.94	QTrap5500	440.27	3	581.33	1	y5	4	9382338	45.7	50.2	1
Protein	Pre AA	Sequence	Fol AA	Adj SS	Source	Q1_mz	Q1_chg	Q3_mz	Q3_chg	Ion	Rank	RI	SSRT	RT_Cat	N_map
P08514	K	ASVQLLVQDSLNPAVK	S	1.63	QTrap5500	841.48	2	414.27	1	y4	1	20677160	32.8	41.4	1
P08514	K	ASVQLLVQDSLNPAVK	S	1.63	QTrap5500	841.48	2	971.52	1	y9	2	13289849	32.8	41.4	1
P08514	K	ASVQLLVQDSLNPAVK	S	1.63	QTrap5500	841.48	2	612.37	1	b6	3	11976483	32.8	41.4	1
P08514	K	ASVQLLVQDSLNPAVK	S	1.63	QTrap5500	841.48	2	499.29	1	b5	4	9132713	32.8	41.4	1
P08514	R	NVGSQTLQTFK	A	1.55	QTrap5500	611.83	2	214.12	1	b2	1	15464687	20.4	24.0	1
P08514	R	NVGSQTLQTFK	A	1.55	QTrap5500	611.83	2	737.42	1	y6	2	12673547	20.4	24.0	1
P08514	R	NVGSQTLQTFK	A	1.55	QTrap5500	611.83	2	523.29	1	y4	3	9979413	20.4	24.0	1
P08514	R	NVGSQTLQTFK	A	1.55	QTrap5500	611.83	2	952.51	1	y8	4	9104203	20.4	24.0	1
P08514	R	GPHALGAPSLLLTGTQLYGR	F	1.54	QTrap5500	674.71	3	794.42	1	y7	1	2487367	37.7	41.7	1
P08514	R	GPHALGAPSLLLTGTQLYGR	F	1.54	QTrap5500	674.71	3	895.46	1	y8	2	2395114	37.7	41.7	1
P08514	R	GPHALGAPSLLLTGTQLYGR	F	1.54	QTrap5500	674.71	3	901.49	1	b10	3	1385984	37.7	41.7	1
P08514	R	GPHALGAPSLLLTGTQLYGR	F	1.54	QTrap5500	674.71	3	508.29	1	y4	4	1184047	37.7	41.7	1
P08514	R	ALSNVEGFER	L	1.42	QTrap5500	561.28	2	637.29	1	y5	1	49370932	21.2		1
P08514	R	ALSNVEGFER	L	1.42	QTrap5500	561.28	2	937.44	1	y8	2	44871336	21.2		1
P08514	R	ALSNVEGFER	L	1.42	QTrap5500	561.28	2	508.25	1	y4	3	29525156	21.2		1
P08514	R	ALSNVEGFER	L	1.42	QTrap5500	561.28	2	736.36	1	y6	4	18080114	21.2		1
P08514	R	GEAQVWTQLLR	A	1.39	QTrap5500	650.85	2	816.47	1	y6	1	1812249	34.2	44.7	1
P08514	R	GEAQVWTQLLR	A	1.39	QTrap5500	650.85	2	915.54	1	y7	2	1005520	34.2	44.7	1
P08514	R	GEAQVWTQLLR	A	1.39	QTrap5500	650.85	2	485.24	1	b5	3	943574	34.2	44.7	1
P08514	R	GEAQVWTQLLR	A	1.39	QTrap5500	650.85	2	630.39	1	y5	4	852754	34.2	44.7	1
Protein	Pre AA	Sequence	Fol AA	Adj SS	Source	Q1_mz	Q1_chg	Q3_mz	Q3_chg	Ion	Rank	RI	SSRT	RT_Cat	N_map
P08697	K	LGNQEPGGQTALK	S	6.65	QTrap5500	656.85	2	771.44	1	y8	1	189711248	15.4	15.4	1
P08697	K	LGNQEPGGQTALK	S	6.65	QTrap5500	656.85	2	542.26	1	b5	2	62540756	15.4	15.4	1
P08697	K	LGNQEPGGQTALK	S	6.65	QTrap5500	656.85	2	900.48	1	y9	3	40546416	15.4	15.4	1
P08697	K	LGNQEPGGQTALK	S	6.65	QTrap5500	656.85	2	413.21	1	b4	4	27959704	15.4	15.4	1
P08697	R	LQQVLHAGSGPC[160]LPHLLSR	L	1.63	QTrap5500	695.05	3	722.43	1	y6	1	53103	35.2	37.3	1
P08697	R	LQQVLHAGSGPC[160]LPHLLSR	L	1.63	QTrap5500	695.05	3	361.72	2	y6	2	32273	35.2	37.3	1
P08697	R	LQQVLHAGSGPC[160]LPHLLSR	L	1.63	QTrap5500	695.05	3	921.49	2	y17	3	22524	35.2	37.3	1
P08697	R	LQQVLHAGSGPC[160]LPHLLSR	L	1.63	QTrap5500	695.05	3	546.80	2	y9	4	21697	35.2	37.3	1
P08697	R	LC[160]QDLGPGAFR	L	1.48	QTrap5500	617.31	2	604.32	1	y6	1	12483753	24.1	28.9	1
P08697	R	LC[160]QDLGPGAFR	L	1.48	QTrap5500	617.31	2	960.49	1	y9	2	11541157	24.1	28.9	1
P08697	R	LC[160]QDLGPGAFR	L	1.48	QTrap5500	617.31	2	547.30	1	y5	3	7071677	24.1	28.9	1
P08697	R	LC[160]QDLGPGAFR	L	1.48	QTrap5500	617.31	2	832.43	1	y8	4	6049023	24.1	28.9	1
P08697	K	DFLQSLK	G	0.93	QTrap5500	425.74	2	588.37	1	y5	1	2828493	24.7	28.9	1
P08697	K	DFLQSLK	G	0.93	QTrap5500	425.74	2	475.29	1	y4	2	1148182	24.7	28.9	1
P08697	K	DFLQSLK	G	0.93	QTrap5500	425.74	2	347.23	1	y3	3	536337	24.7	28.9	1
P08697	K	DFLQSLK	G	0.93	QTrap5500	425.74	2	263.10	1	b2	4	447717	24.7	28.9	1
P08697	K	LVPPMEEDYPQFGSPK	-	0.87	QTrap5500	611.96	3	380.70	2	y7	1	77254	31.2	37.4	1
P08697	K	LVPPMEEDYPQFGSPK	-	0.87	QTrap5500	611.96	3	760.40	1	y7	2	75207	31.2	37.4	1
P08697	K	LVPPMEEDYPQFGSPK	-	0.87	QTrap5500	611.96	3	811.36	2	y14	3	41763	31.2	37.4	1
P08697	K	LVPPMEEDYPQFGSPK	-	0.87	QTrap5500	611.96	3	535.29	1	y5	4	37744	31.2	37.4	1
Protein	Pre AA	Sequence	Fol AA	Adj SS	Source	Q1_mz	Q1_chg	Q3_mz	Q3_chg	Ion	Rank	RI	SSRT	RT_Cat	N_map
P09237	R	DLPHITVDR	L	1.04	QTrap5500	355.86	3	201.79	3	y5	1	21348840	20.8	22.1	1
P09237	R	DLPHITVDR	L	1.04	QTrap5500	355.86	3	419.23	2	y7	2	16052239	20.8	22.1	1
P09237	R	DLPHITVDR	L	1.04	QTrap5500	355.86	3	603.35	1	y5	3	9773750	20.8	22.1	1
P09237	R	DLPHITVDR	L	1.04	QTrap5500	355.86	3	370.71	2	y6	4	7944826	20.8	22.1	1
P09237	R	C[160]GVPDVAEYSLFPNSPK	W	0.85	QTrap5500	940.45	2	542.29	1	y5	1	999951	34.9	42.7	1
P09237	R	C[160]GVPDVAEYSLFPNSPK	W	0.85	QTrap5500	940.45	2	782.39	2	y14	2	962441	34.9	42.7	1
P09237	R	C[160]GVPDVAEYSLFPNSPK	W	0.85	QTrap5500	940.45	2	889.48	1	y8	3	288104	34.9	42.7	1
P09237	R	C[160]GVPDVAEYSLFPNSPK	W	0.85	QTrap5500	940.45	2	628.28	1	b6	4	262390	34.9	42.7	1
P09237	R	FYLYDSETK	N	0.38	QTrap5500	583.27	2	742.33	1	y6	1	106569	23.1		1
P09237	R	FYLYDSETK	N	0.38	QTrap5500	583.27	2	855.41	1	y7	2	89101	23.1		1
P09237	R	FYLYDSETK	N	0.38	QTrap5500	583.27	2	464.24	1	y4	3	79631	23.1		1
P09237	R	FYLYDSETK	N	0.38	QTrap5500	583.27	2	311.14	1	b2	4	20593	23.1		1
P09237	K	LSQDDIK	G	0.09	QTrap5500	409.72	2	705.34	1	y6	1	158978192	10.9	12.4	2
P09237	K	LSQDDIK	G	0.09	QTrap5500	409.72	2	618.31	1	y5	2	74775232	10.9	12.4	2
P09237	K	LSQDDIK	G	0.09	QTrap5500	409.72	2	260.20	1	y2	3	33667608	10.9	12.4	2
P09237	K	LSQDDIK	G	0.09	QTrap5500	409.72	2	201.12	1	b2	4	26222846	10.9	12.4	2
Protein	Pre AA	Sequence	Fol AA	Adj SS	Source	Q1_mz	Q1_chg	Q3_mz	Q3_chg	Ion	Rank	RI	SSRT	RT_Cat	N_map
P0C0L5	K	AEMADQASAWLTR	Q	0.70	QTrap5500	725.34	2	804.44	1	y7	1	3201769	30.0	32.2	2
P0C0L5	K	AEMADQASAWLTR	Q	0.70	QTrap5500	725.34	2	733.40	1	y6	2	2595672	30.0	32.2	2
P0C0L5	K	AEMADQASAWLTR	Q	0.70	QTrap5500	725.34	2	201.09	1	b2	3	1989574	30.0	32.2	2
P0C0L5	K	AEMADQASAWLTR	Q	0.70	QTrap5500	725.34	2	932.50	1	y8	4	1849617	30.0	32.2	2
P0C0L5	R	FSDGLESNSSTQFEVK	K	0.19	QTrap5500	887.91	2	375.22	1	y3	1	12666145	26.6	28.9	2
P0C0L5	R	FSDGLESNSSTQFEVK	K	0.19	QTrap5500	887.91	2	522.29	1	y4	2	10132916	26.6	28.9	2
P0C0L5	R	FSDGLESNSSTQFEVK	K	0.19	QTrap5500	887.91	2	838.43	1	y7	3	9288506	26.6	28.9	2
P0C0L5	R	FSDGLESNSSTQFEVK	K	0.19	QTrap5500	887.91	2	235.11	1	b2	4	8444097	26.6	28.9	2
P0C0L5	R	FSDGLESN[115]SSTQFEVK	K	0.19	QTrap5500	888.40	2	925.46	1	y8	1	3038227	26.6	27.5	2
P0C0L5	R	FSDGLESN[115]SSTQFEVK	K	0.19	QTrap5500	888.40	2	520.75	2	y9	2	2548471	26.6	27.5	2
P0C0L5	R	FSDGLESN[115]SSTQFEVK	K	0.19	QTrap5500	888.40	2	649.28	1	b6	3	2082722	26.6	27.5	2
P0C0L5	R	FSDGLESN[115]SSTQFEVK	K	0.19	QTrap5500	888.40	2	522.29	1	y4	4	1587336	26.6	27.5	2
P0C0L5	R	GLNVTLSSTGR	N	0.18	QTrap5500	552.80	2	721.38	1	y7	1	31323786	19.5	24.3	2
P0C0L5	R	GLNVTLSSTGR	N	0.18	QTrap5500	552.80	2	620.34	1	y6	2	18101642	19.5	24.3	2
P0C0L5	R	GLNVTLSSTGR	N	0.18	QTrap5500	552.80	2	507.25	1	y5	3	17208208	19.5	24.3	2
P0C0L5	R	GLNVTLSSTGR	N	0.18	QTrap5500	552.80	2	934.50	1	y9	4	7060223	19.5	24.3	2
P0C0L5	R	GLN[115]VTLSSTGR	N	0.18	QTrap5500	553.30	2	721.38	1	y7	1	1421719	19.5	22.7	2
P0C0L5	R	GLN[115]VTLSSTGR	N	0.18	QTrap5500	553.30	2	507.25	1	y5	2	1017108	19.5	22.7	2
P0C0L5	R	GLN[115]VTLSSTGR	N	0.18	QTrap5500	553.30	2	286.14	1	b3	3	941325	19.5	22.7	2
P0C0L5	R	GLN[115]VTLSSTGR	N	0.18	QTrap5500	553.30	2	620.34	1	y6	4	816436	19.5	22.7	2
Protein	Pre AA	Sequence	Fol AA	Adj SS	Source	Q1_mz	Q1_chg	Q3_mz	Q3_chg	Ion	Rank	RI	SSRT	RT_Cat	N_map
P10909	R	ASSIIDELFQDR	F	7.45	QTrap5500	697.35	2	922.43	1	y7	1	2266644	34.9	47.7	1
P10909	R	ASSIIDELFQDR	F	7.45	QTrap5500	697.35	2	565.27	1	y4	2	1307329	34.9	47.7	1
P10909	R	ASSIIDELFQDR	F	7.45	QTrap5500	697.35	2	807.40	1	y6	3	734723	34.9	47.7	1
P10909	R	ASSIIDELFQDR	F	7.45	QTrap5500	697.35	2	678.36	1	y5	4	580448	34.9	47.7	1
P10909	K	LFDSDPITVTVPVEVSR	K	6.55	QTrap5500	625.34	3	686.38	1	y6	1	6194265	36.7	41.2	1
P10909	K	LFDSDPITVTVPVEVSR	K	6.55	QTrap5500	625.34	3	232.11	2	b4	2	1567374	36.7	41.2	1
P10909	K	LFDSDPITVTVPVEVSR	K	6.55	QTrap5500	625.34	3	343.70	2	y6	3	1541084	36.7	41.2	1
P10909	K	LFDSDPITVTVPVEVSR	K	6.55	QTrap5500	625.34	3	886.50	1	y8	4	1101943	36.7	41.2	1
P10909	R	LANLTQGEDQYYLR	V	1.62	QTrap5500	842.42	2	299.17	1	b3	1	12412494	28.1	32.8	1
P10909	R	LANLTQGEDQYYLR	V	1.62	QTrap5500	842.42	2	513.30	1	b5	2	8228609	28.1	32.8	1
P10909	R	LANLTQGEDQYYLR	V	1.62	QTrap5500	842.42	2	412.26	1	b4	3	7755790	28.1	32.8	1
P10909	R	LANLTQGEDQYYLR	V	1.62	QTrap5500	842.42	2	451.27	1	y3	4	7142464	28.1	32.8	1
P10909	R	LAN[115]LTQGEDQYYLR	V	1.62	QTrap5500	562.28	3	451.27	1	y3	1	6697356	28.1	31.3	1
P10909	R	LAN[115]LTQGEDQYYLR	V	1.62	QTrap5500	562.28	3	614.33	1	y4	2	4239312	28.1	31.3	1
P10909	R	LAN[115]LTQGEDQYYLR	V	1.62	QTrap5500	562.28	3	300.16	1	b3	3	2646570	28.1	31.3	1
P10909	R	LAN[115]LTQGEDQYYLR	V	1.62	QTrap5500	562.28	3	857.42	1	y6	4	2603656	28.1	31.3	1
P10909	R	ELDESLQVAER	L	1.29	QTrap5500	644.82	2	474.27	1	y4	1	2634264	21.9	25.6	1
P10909	R	ELDESLQVAER	L	1.29	QTrap5500	644.82	2	802.44	1	y7	2	2520962	21.9	25.6	1
P10909	R	ELDESLQVAER	L	1.29	QTrap5500	644.82	2	602.33	1	y5	3	1954454	21.9	25.6	1
P10909	R	ELDESLQVAER	L	1.29	QTrap5500	644.82	2	715.41	1	y6	4	1897803	21.9	25.6	1
Protein	Pre AA	Sequence	Fol AA	Adj SS	Source	Q1_mz	Q1_chg	Q3_mz	Q3_chg	Ion	Rank	RI	SSRT	RT_Cat	N_map
P11464	R	ETAYSNASLLIQNVTR	E	0.92	QTrap5500	593.98	3	843.51	1	y7	1	4272757	35.2	36.0	2
P11464	R	ETAYSNASLLIQNVTR	E	0.92	QTrap5500	593.98	3	617.34	1	y5	2	4005710	35.2	36.0	2
P11464	R	ETAYSNASLLIQNVTR	E	0.92	QTrap5500	593.98	3	730.42	1	y6	3	3471615	35.2	36.0	2
P11464	R	ETAYSNASLLIQNVTR	E	0.92	QTrap5500	593.98	3	502.26	3	b14	4	2937520	35.2	36.0	2
P11464	R	ETAYSN[115]ASLLIQN[115]VTR	E	0.92	QTrap5500	891.45	2	618.32	1	y5	1	806833	35.2	45.8	2
P11464	R	ETAYSN[115]ASLLIQN[115]VTR	E	0.92	QTrap5500	891.45	2	844.49	1	y7	2	760579	35.2	45.8	2
P11464	R	ETAYSN[115]ASLLIQN[115]VTR	E	0.92	QTrap5500	891.45	2	731.41	1	y6	3	710580	35.2	45.8	2
P11464	R	ETAYSN[115]ASLLIQN[115]VTR	E	0.92	QTrap5500	891.45	2	490.26	1	y4	4	333301	35.2	45.8	2
P11464	R	EDAGSYTLHIIK	G	0.92	QTrap5500	673.85	2	724.47	1	y6	1	6961381	25.5	30.3	6
P11464	R	EDAGSYTLHIIK	G	0.92	QTrap5500	673.85	2	887.54	1	y7	2	6417402	25.5	30.3	6
P11464	R	EDAGSYTLHIIK	G	0.92	QTrap5500	673.85	2	373.28	1	y3	3	6328875	25.5	30.3	6
P11464	R	EDAGSYTLHIIK	G	0.92	QTrap5500	673.85	2	510.34	1	y4	4	6097944	25.5	30.3	6
P11464	R	FTFTLHLETPKPSISSSNLNPR	E	0.88	QTrap5500	829.44	3	586.31	2	y11	1	65194	37.3	42.1	2
P11464	R	FTFTLHLETPKPSISSSNLNPR	E	0.88	QTrap5500	829.44	3	874.44	1	y8	2	63598	37.3	42.1	2
P11464	R	FTFTLHLETPKPSISSSNLNPR	E	0.88	QTrap5500	829.44	3	939.00	2	y17	3	62163	37.3	42.1	2
P11464	R	FTFTLHLETPKPSISSSNLNPR	E	0.88	QTrap5500	829.44	3	870.47	2	y16	4	37749	37.3	42.1	2
P11464	K	LPKPYITINNLNPR	E	0.82	QTrap5500	551.65	3	727.39	1	y6	1	19013294	31.3	31.6	3
P11464	K	LPKPYITINNLNPR	E	0.82	QTrap5500	551.65	3	386.22	1	y3	2	11637925	31.3	31.6	3
P11464	K	LPKPYITINNLNPR	E	0.82	QTrap5500	551.65	3	499.30	1	y4	3	10178017	31.3	31.6	3
P11464	K	LPKPYITINNLNPR	E	0.82	QTrap5500	551.65	3	613.34	1	y5	4	8297109	31.3	31.6	3
Protein	Pre AA	Sequence	Fol AA	Adj SS	Source	Q1_mz	Q1_chg	Q3_mz	Q3_chg	Ion	Rank	RI	SSRT	RT_Cat	N_map
P17813	R	GC[160]HLEGVAGHK	E	1.73	QTrap5500	388.86	3	412.23	1	y4	1	1549179	11.8		1
P17813	R	GC[160]HLEGVAGHK	E	1.73	QTrap5500	388.86	3	341.19	1	y3	2	457526	11.8		1
P17813	R	GC[160]HLEGVAGHK	E	1.73	QTrap5500	388.86	3	474.26	2	y9	3	422367	11.8		1
P17813	R	GC[160]HLEGVAGHK	E	1.73	QTrap5500	388.86	3	568.32	1	y6	4	387055	11.8		1
P17813	R	GPITSAAELNDPQSILLR	L	1.27	QTrap5500	632.35	3	413.76	2	y7	1	29324388	39.2	40.7	1
P17813	R	GPITSAAELNDPQSILLR	L	1.27	QTrap5500	632.35	3	826.52	1	y7	2	21200904	39.2	40.7	1
P17813	R	GPITSAAELNDPQSILLR	L	1.27	QTrap5500	632.35	3	601.40	1	y5	3	18970574	39.2	40.7	1
P17813	R	GPITSAAELNDPQSILLR	L	1.27	QTrap5500	632.35	3	401.29	1	y3	4	11056197	39.2	40.7	1
P17813	R	GEVTYTTSQVSK	G	1.21	QTrap5500	650.33	2	750.40	1	y7	1	694209	13.3	15.2	1
P17813	R	GEVTYTTSQVSK	G	1.21	QTrap5500	650.33	2	913.46	1	y8	2	390492	13.3	15.2	1
P17813	R	GEVTYTTSQVSK	G	1.21	QTrap5500	650.33	2	387.19	1	b4	3	303716	13.3	15.2	1
P17813	R	GEVTYTTSQVSK	G	1.21	QTrap5500	650.33	2	333.21	1	y3	4	216940	13.3	15.2	1
P17813	K	LPDTPQGLLGEAR	M	1.08	QTrap5500	456.25	3	432.22	1	y4	1	3365069	25.7	32.8	1
P17813	K	LPDTPQGLLGEAR	M	1.08	QTrap5500	456.25	3	545.30	1	y5	2	2128015	25.7	32.8	1
P17813	K	LPDTPQGLLGEAR	M	1.08	QTrap5500	456.25	3	709.35	1	b7	3	1264938	25.7	32.8	1
P17813	K	LPDTPQGLLGEAR	M	1.08	QTrap5500	456.25	3	246.16	1	y2	4	1101419	25.7	32.8	1
P17813	K	TQILEWAAER	G	1.02	QTrap5500	608.82	2	987.53	1	y8	1	20857236	33.8	36.3	1
P17813	K	TQILEWAAER	G	1.02	QTrap5500	608.82	2	874.44	1	y7	2	17251998	33.8	36.3	1
P17813	K	TQILEWAAER	G	1.02	QTrap5500	608.82	2	761.36	1	y6	3	14088489	33.8	36.3	1
P17813	K	TQILEWAAER	G	1.02	QTrap5500	608.82	2	632.32	1	y5	4	13089939	33.8	36.3	1
Protein	Pre AA	Sequence	Fol AA	Adj SS	Source	Q1_mz	Q1_chg	Q3_mz	Q3_chg	Ion	Rank	RI	SSRT	RT_Cat	N_map
P20742	K	DLFHC[160]VSFTLPR	I	1.04	QTrap5500	497.92	3	633.37	1	y5	1	1336691	36.3	45.9	1
P20742	K	DLFHC[160]VSFTLPR	I	1.04	QTrap5500	497.92	3	272.17	1	y2	2	1143694	36.3	45.9	1
P20742	K	DLFHC[160]VSFTLPR	I	1.04	QTrap5500	497.92	3	372.86	3	y9	3	761623	36.3	45.9	1
P20742	K	DLFHC[160]VSFTLPR	I	1.04	QTrap5500	497.92	3	385.26	1	y3	4	745161	36.3	45.9	1
P20742	R	SLFTDLVAEK	D	0.85	QTrap5500	561.81	2	922.49	1	y8	1	13685089	34.2	41.7	1
P20742	R	SLFTDLVAEK	D	0.85	QTrap5500	561.81	2	775.42	1	y7	2	8198508	34.2	41.7	1
P20742	R	SLFTDLVAEK	D	0.85	QTrap5500	561.81	2	201.12	1	b2	3	4344041	34.2	41.7	1
P20742	R	SLFTDLVAEK	D	0.85	QTrap5500	561.81	2	674.37	1	y6	4	3953614	34.2	41.7	1
P20742	K	TFSSMTC[160]ASGANVSEQLSLK	L	0.74	QTrap5500	706.67	3	804.45	1	y7	1	854277	31.7	34.2	1
P20742	K	TFSSMTC[160]ASGANVSEQLSLK	L	0.74	QTrap5500	706.67	3	717.41	1	y6	2	211337	31.7	34.2	1
P20742	K	TFSSMTC[160]ASGANVSEQLSLK	L	0.74	QTrap5500	706.67	3	588.37	1	y5	3	171275	31.7	34.2	1
P20742	K	TFSSMTC[160]ASGANVSEQLSLK	L	0.74	QTrap5500	706.67	3	347.23	1	y3	4	119073	31.7	34.2	1
P20742	K	AVGYLITGYQR	Q	0.68	QTrap5500	620.84	2	737.39	1	y6	1	2165514	26.0	31.1	1
P20742	K	AVGYLITGYQR	Q	0.68	QTrap5500	620.84	2	624.31	1	y5	2	2120473	26.0	31.1	1
P20742	K	AVGYLITGYQR	Q	0.68	QTrap5500	620.84	2	850.48	1	y7	3	1906744	26.0	31.1	1
P20742	K	AVGYLITGYQR	Q	0.68	QTrap5500	620.84	2	523.26	1	y4	4	1398188	26.0	31.1	1
P20742	R	ISEITNIVSK	L	0.67	QTrap5500	552.32	2	990.55	1	y9	1	69166656	23.1	26.0	1
P20742	R	ISEITNIVSK	L	0.67	QTrap5500	552.32	2	903.52	1	y8	2	67537072	23.1	26.0	1
P20742	R	ISEITNIVSK	L	0.67	QTrap5500	552.32	2	661.39	1	y6	3	62512372	23.1	26.0	1
P20742	R	ISEITNIVSK	L	0.67	QTrap5500	552.32	2	774.47	1	y7	4	38282056	23.1	26.0	1
Protein	Pre AA	Sequence	Fol AA	Adj SS	Source	Q1_mz	Q1_chg	Q3_mz	Q3_chg	Ion	Rank	RI	SSRT	RT_Cat	N_map
P22352	K	QEPGENSEILPTLK	Y	2.00	QTrap5500	777.90	2	649.35	2	y12	1	36268924	26.2	32.7	1
P22352	K	QEPGENSEILPTLK	Y	2.00	QTrap5500	777.90	2	458.30	1	y4	2	16298306	26.2	32.7	1
P22352	K	QEPGENSEILPTLK	Y	2.00	QTrap5500	777.90	2	571.38	1	y5	3	6486292	26.2	32.7	1
P22352	K	QEPGENSEILPTLK	Y	2.00	QTrap5500	777.90	2	258.11	1	b2	4	5215918	26.2	32.7	1
P22352	K	YVRPGGGFVPNFQLFEK	G	1.85	QTrap5500	652.34	3	834.43	1	b8	1	29556288	38.5	46.7	1
P22352	K	YVRPGGGFVPNFQLFEK	G	1.85	QTrap5500	652.34	3	511.77	2	y8	2	25862286	38.5	46.7	1
P22352	K	YVRPGGGFVPNFQLFEK	G	1.85	QTrap5500	652.34	3	933.49	1	b9	3	13954438	38.5	46.7	1
P22352	K	YVRPGGGFVPNFQLFEK	G	1.85	QTrap5500	652.34	3	904.96	2	b16	4	9497488	38.5	46.7	1
P22352	K	FLVGPDGIPIMR	W	1.74	QTrap5500	657.87	2	955.50	1	y9	1	3555121	35.6	43.8	1
P22352	K	FLVGPDGIPIMR	W	1.74	QTrap5500	657.87	2	516.30	1	y4	2	3029846	35.6	43.8	1
P22352	K	FLVGPDGIPIMR	W	1.74	QTrap5500	657.87	2	898.48	1	y8	3	2134076	35.6	43.8	1
P22352	K	FLVGPDGIPIMR	W	1.74	QTrap5500	657.87	2	449.74	2	y8	4	2110303	35.6	43.8	1
P22352	K	NSC[160]PPTSELLGTSDR	L	1.44	QTrap5500	545.25	3	535.25	1	y5	1	3551614	20.5	25.6	1
P22352	K	NSC[160]PPTSELLGTSDR	L	1.44	QTrap5500	545.25	3	648.33	1	y6	2	2286639	20.5	25.6	1
P22352	K	NSC[160]PPTSELLGTSDR	L	1.44	QTrap5500	545.25	3	890.46	1	y8	3	1658515	20.5	25.6	1
P22352	K	NSC[160]PPTSELLGTSDR	L	1.44	QTrap5500	545.25	3	329.14	2	b6	4	1647028	20.5	25.6	1
P22352	K	MDILSYMR	R	1.00	QTrap5500	514.75	2	556.26	1	y4	1	1697899	30.6	40.6	1
P22352	K	MDILSYMR	R	1.00	QTrap5500	514.75	2	669.34	1	y5	2	1658740	30.6	40.6	1
P22352	K	MDILSYMR	R	1.00	QTrap5500	514.75	2	782.42	1	y6	3	1074104	30.6	40.6	1
P22352	K	MDILSYMR	R	1.00	QTrap5500	514.75	2	247.08	1	b2	4	766294	30.6	40.6	1
Protein	Pre AA	Sequence	Fol AA	Adj SS	Source	Q1_mz	Q1_chg	Q3_mz	Q3_chg	Ion	Rank	RI	SSRT	RT_Cat	N_map
P36955	K	LAAAVSNFGYDLYR	V	1.58	QTrap5500	520.60	3	729.36	1	y5	1	3489301	34.3	39.4	1
P36955	K	LAAAVSNFGYDLYR	V	1.58	QTrap5500	520.60	3	566.29	1	y4	2	3436687	34.3	39.4	1
P36955	K	LAAAVSNFGYDLYR	V	1.58	QTrap5500	520.60	3	786.38	1	y6	3	3392783	34.3	39.4	1
P36955	K	LAAAVSNFGYDLYR	V	1.58	QTrap5500	780.40	2	786.38	1	y6	4	3021502	34.3	39.4	1
P36955	K	LQSLFDSPDFSK	I	1.19	QTrap5500	692.34	2	942.42	1	y8	1	3509075	31.1	37.5	1
P36955	K	LQSLFDSPDFSK	I	1.19	QTrap5500	692.34	2	795.35	1	y7	2	2565705	31.1	37.5	1
P36955	K	LQSLFDSPDFSK	I	1.19	QTrap5500	692.34	2	242.15	1	b2	3	2295143	31.1	37.5	1
P36955	K	LQSLFDSPDFSK	I	1.19	QTrap5500	692.34	2	680.33	1	y6	4	2258242	31.1	37.5	1
P36955	R	ALYYDLISSPDIHGTYK	E	1.11	QTrap5500	652.66	3	930.47	1	y8	1	1501196	39.3	35.2	1
P36955	R	ALYYDLISSPDIHGTYK	E	1.11	QTrap5500	652.66	3	465.74	2	y8	2	1184210	39.3	35.2	1
P36955	R	ALYYDLISSPDIHGTYK	E	1.11	QTrap5500	652.66	3	552.77	2	y10	3	828778	39.3	35.2	1
P36955	R	ALYYDLISSPDIHGTYK	E	1.11	QTrap5500	652.66	3	303.16	2	y5	4	785139	39.3	35.2	1
P36955	K	ELLDTVTAPQK	N	0.98	QTrap5500	607.84	2	859.45	1	y8	1	2393704	23.5	25.3	1
P36955	K	ELLDTVTAPQK	N	0.98	QTrap5500	607.84	2	372.22	1	y3	2	2374246	23.5	25.3	1
P36955	K	ELLDTVTAPQK	N	0.98	QTrap5500	607.84	2	544.31	1	y5	3	2220063	23.5	25.3	1
P36955	K	ELLDTVTAPQK	N	0.98	QTrap5500	607.84	2	744.43	1	y7	4	1632355	23.5	25.3	1
P36955	K	TVQAVLTVPK	L	0.97	QTrap5500	528.33	2	855.53	1	y8	1	72163536	23.2	26.9	1
P36955	K	TVQAVLTVPK	L	0.97	QTrap5500	528.33	2	727.47	1	y7	2	44315068	23.2	26.9	1
P36955	K	TVQAVLTVPK	L	0.97	QTrap5500	528.33	2	244.17	1	y2	3	42117112	23.2	26.9	1
P36955	K	TVQAVLTVPK	L	0.97	QTrap5500	528.33	2	444.28	1	y4	4	31306178	23.2	26.9	1
Protein	Pre AA	Sequence	Fol AA	Adj SS	Source	Q1_mz	Q1_chg	Q3_mz	Q3_chg	Ion	Rank	RI	SSRT	RT_Cat	N_map
P49763	R	ADAPSFLPPR	R	2.00	QTrap5500	535.79	2	369.23	1	y3	1	4893840	23.7	28.7	1
P49763	R	ADAPSFLPPR	R	2.00	QTrap5500	535.79	2	407.24	2	y7	2	4251841	23.7	28.7	1
P49763	R	ADAPSFLPPR	R	2.00	QTrap5500	535.79	2	813.46	1	y7	3	2638176	23.7	28.7	1
P49763	R	ADAPSFLPPR	R	2.00	QTrap5500	535.79	2	482.31	1	y4	4	2025170	23.7	28.7	1
P49763	R	SGDRPSYVELTFSQHVR	C	0.75	QTrap5500	660.00	3	773.41	1	y6	1	47678	29.8	33.6	1
P49763	R	SGDRPSYVELTFSQHVR	C	0.75	QTrap5500	660.00	3	626.34	1	y5	2	46970	29.8	33.6	1
P49763	R	SGDRPSYVELTFSQHVR	C	0.75	QTrap5500	660.00	3	991.45	1	b9	3	35054	29.8	33.6	1
P49763	R	SGDRPSYVELTFSQHVR	C	0.75	QTrap5500	660.00	3	387.21	2	y6	4	30143	29.8	33.6	1
P49763	R	SLPMLFR	M	0.04	QTrap5500	432.24	2	332.19	2	y5	1	392796	32.3	39.8	1
P49763	R	SLPMLFR	M	0.04	QTrap5500	432.24	2	663.37	1	y5	2	274216	32.3	39.8	1
P49763	R	SLPMLFR	M	0.04	QTrap5500	432.24	2	566.31	1	y4	3	64230	32.3	39.8	1
P49763	R	SLPMLFR	M	0.04	QTrap5500	432.24	2	201.12	1	b2	4	51878	32.3	39.8	1
P49763	R	MEWGC[160]ALTGSQSAVWPSSPVPEEIPR	M	0.03	QTrap5500	957.79	3	697.36	2	y12	1	3154304	40.9	46.9	1
P49763	R	MEWGC[160]ALTGSQSAVWPSSPVPEEIPR	M	0.03	QTrap5500	957.79	3	740.39	1	y6	2	3016921	40.9	46.9	1
P49763	R	MEWGC[160]ALTGSQSAVWPSSPVPEEIPR	M	0.03	QTrap5500	957.79	3	936.52	1	y8	3	2718135	40.9	46.9	1
P49763	R	MEWGC[160]ALTGSQSAVWPSSPVPEEIPR	M	0.03	QTrap5500	957.79	3	604.32	2	y11	4	2456735	40.9	46.9	1
P49763	R	C[160]TGC[160]C[160]GDENLHC[160]VPVETAN[115]VTMQLLK	I	0.01	QTrap5500	752.58	4	782.28	2	b13	1	76230	35.1		1
P49763	R	C[160]TGC[160]C[160]GDENLHC[160]VPVETAN[115]VTMQLLK	I	0.01	QTrap5500	752.58	4	733.43	1	y6	2	66701	35.1		1
P49763	R	C[160]TGC[160]C[160]GDENLHC[160]VPVETAN[115]VTMQLLK	I	0.01	QTrap5500	752.58	4	947.52	1	y8	3	60348	35.1		1
P49763	R	C[160]TGC[160]C[160]GDENLHC[160]VPVETAN[115]VTMQLLK	I	0.01	QTrap5500	752.58	4	832.50	1	y7	4	34938	35.1		1
Protein	Pre AA	Sequence	Fol AA	Adj SS	Source	Q1_mz	Q1_chg	Q3_mz	Q3_chg	Ion	Rank	RI	SSRT	RT_Cat	N_map
Q14624	K	LPTQNITFQTESSVAEQEAEFQSPK	Y	1.63	QTrap5500	703.09	4	806.40	1	y7	1	332679	33.0	40.8	1
Q14624	K	LPTQNITFQTESSVAEQEAEFQSPK	Y	1.63	QTrap5500	703.09	4	735.37	1	y6	2	281955	33.0	40.8	1
Q14624	K	LPTQNITFQTESSVAEQEAEFQSPK	Y	1.63	QTrap5500	703.09	4	768.86	2	y14	3	235836	33.0	40.8	1
Q14624	K	LPTQNITFQTESSVAEQEAEFQSPK	Y	1.63	QTrap5500	703.09	4	606.33	1	y5	4	212324	33.0	40.8	1
Q14624	R	LGVYELLLK	V	1.50	QTrap5500	524.33	2	778.47	1	y6	1	10202893	39.5	43.3	1
Q14624	R	LGVYELLLK	V	1.50	QTrap5500	524.33	2	934.56	1	y8	2	7967239	39.5	43.3	1
Q14624	R	LGVYELLLK	V	1.50	QTrap5500	524.33	2	615.41	1	y5	3	3380141	39.5	43.3	1
Q14624	R	LGVYELLLK	V	1.50	QTrap5500	524.33	2	877.54	1	y7	4	3173428	39.5	43.3	1
Q14624	K	AEAQAQYSAAVAK	G	1.20	QTrap5500	654.33	2	908.48	1	y9	1	4297475	11.7	15.9	1
Q14624	K	AEAQAQYSAAVAK	G	1.20	QTrap5500	654.33	2	709.39	1	y7	2	3055361	11.7	15.9	1
Q14624	K	AEAQAQYSAAVAK	G	1.20	QTrap5500	654.33	2	200.60	2	b4	3	2862956	11.7	15.9	1
Q14624	K	AEAQAQYSAAVAK	G	1.20	QTrap5500	654.33	2	201.09	1	b2	4	2294394	11.7	15.9	1
Q14624	K	ILDDLSPR	D	1.20	QTrap5500	464.76	2	702.34	1	y6	1	27181480	22.5	21.3	1
Q14624	K	ILDDLSPR	D	1.20	QTrap5500	464.76	2	815.43	1	y7	2	11732355	22.5	21.3	1
Q14624	K	ILDDLSPR	D	1.20	QTrap5500	464.76	2	587.32	1	y5	3	9039899	22.5	21.3	1
Q14624	K	ILDDLSPR	D	1.20	QTrap5500	464.76	2	472.29	1	y4	4	8916333	22.5	21.3	1
Q14624	K	SPEQQETVLDGNLIIR	Y	1.13	QTrap5500	906.48	2	913.55	1	y8	1	4053344	32.3	35.7	1
Q14624	K	SPEQQETVLDGNLIIR	Y	1.13	QTrap5500	906.48	2	800.46	1	y7	2	3164550	32.3	35.7	1
Q14624	K	SPEQQETVLDGNLIIR	Y	1.13	QTrap5500	906.48	2	685.44	1	y6	3	1994386	32.3	35.7	1
Q14624	K	SPEQQETVLDGNLIIR	Y	1.13	QTrap5500	906.48	2	442.19	1	b4	4	1532298	32.3	35.7	1
Protein	Pre AA	Sequence	Fol AA	Adj SS	Source	Q1_mz	Q1_chg	Q3_mz	Q3_chg	Ion	Rank	RI	SSRT	RT_Cat	N_map
Q15485	R	VDLVDFEDNYQFAK	Y	2.00	QTrap5500	851.90	2	328.67	2	y5	1	23345934	36.6	38.7	1
Q15485	R	VDLVDFEDNYQFAK	Y	2.00	QTrap5500	851.90	2	365.22	1	y3	2	13584692	36.6	38.7	1
Q15485	R	VDLVDFEDNYQFAK	Y	2.00	QTrap5500	851.90	2	885.41	1	y7	3	11157587	36.6	38.7	1
Q15485	R	VDLVDFEDNYQFAK	Y	2.00	QTrap5500	851.90	2	493.28	1	y4	4	9366260	36.6	38.7	1
Q15485	R	GTHGSFANGINWK	S	0.90	QTrap5500	463.56	3	447.24	1	y3	1	2966278	25.5	26.0	1
Q15485	R	GTHGSFANGINWK	S	0.90	QTrap5500	463.56	3	617.34	1	y5	2	2064582	25.5	26.0	1
Q15485	R	GTHGSFANGINWK	S	0.90	QTrap5500	463.56	3	731.38	1	y6	3	1526223	25.5	26.0	1
Q15485	R	GTHGSFANGINWK	S	0.90	QTrap5500	463.56	3	314.82	3	b10	4	1291995	25.5	26.0	1
Q15485	R	VDGSVDFYR	D	0.89	QTrap5500	529.25	2	843.40	1	y7	1	2633461	22.0	20.7	1
Q15485	R	VDGSVDFYR	D	0.89	QTrap5500	529.25	2	958.43	1	y8	2	1902056	22.0	20.7	1
Q15485	R	VDGSVDFYR	D	0.89	QTrap5500	529.25	2	600.28	1	y4	3	1791933	22.0	20.7	1
Q15485	R	VDGSVDFYR	D	0.89	QTrap5500	529.25	2	699.35	1	y5	4	1013898	22.0	20.7	1
Q15485	K	GYNYSYK	V	0.47	QTrap5500	447.70	2	674.32	1	y5	1	8498376	9.9	15.1	1
Q15485	K	GYNYSYK	V	0.47	QTrap5500	447.70	2	560.27	1	y4	2	2683806	9.9	15.1	1
Q15485	K	GYNYSYK	V	0.47	QTrap5500	447.70	2	397.21	1	y3	3	1778933	9.9	15.1	1
Q15485	K	GYNYSYK	V	0.47	QTrap5500	447.70	2	310.18	1	y2	4	1101680	9.9	15.1	1
Q15485	K	GYN[115]YSYK	V	0.47	QTrap5500	448.20	2	675.30	1	y5	1	32571204	9.9	15.1	1
Q15485	K	GYN[115]YSYK	V	0.47	QTrap5500	448.20	2	560.27	1	y4	2	9429739	9.9	15.1	1
Q15485	K	GYN[115]YSYK	V	0.47	QTrap5500	448.20	2	397.21	1	y3	3	6874382	9.9	15.1	1
Q15485	K	GYN[115]YSYK	V	0.47	QTrap5500	448.20	2	310.18	1	y2	4	4150699	9.9	15.1	1
Protein	Pre AA	Sequence	Fol AA	Adj SS	Source	Q1_mz	Q1_chg	Q3_mz	Q3_chg	Ion	Rank	RI	SSRT	RT_Cat	N_map
Q16610	K	EVGPPLPQEAVPLQK	E	1.68	QTrap5500	534.64	3	485.31	1	y4	1	28341890	28.5	28.3	1
Q16610	K	EVGPPLPQEAVPLQK	E	1.68	QTrap5500	534.64	3	505.29	2	y9	2	20313730	28.5	28.3	1
Q16610	K	EVGPPLPQEAVPLQK	E	1.68	QTrap5500	534.64	3	584.38	1	y5	3	12304584	28.5	28.3	1
Q16610	K	EVGPPLPQEAVPLQK	E	1.68	QTrap5500	534.64	3	784.46	1	y7	4	11235478	28.5	28.3	1
Q16610	R	FSC[160]FQEEAPQPHYQLR	A	1.57	QTrap5500	679.65	3	813.44	1	y6	1	4148657	30.3	30.2	1
Q16610	R	FSC[160]FQEEAPQPHYQLR	A	1.57	QTrap5500	679.65	3	519.78	2	y8	2	1857078	30.3	30.2	1
Q16610	R	FSC[160]FQEEAPQPHYQLR	A	1.57	QTrap5500	679.65	3	555.30	2	y9	3	1760624	30.3	30.2	1
Q16610	R	FSC[160]FQEEAPQPHYQLR	A	1.57	QTrap5500	679.65	3	748.37	2	y12	4	1711234	30.3	30.2	1
Q16610	K	HIPGLIHNMTAR	C	1.48	QTrap5500	453.92	3	555.30	2	y10	1	74232272	25.2	26.6	1
Q16610	K	HIPGLIHNMTAR	C	1.48	QTrap5500	453.92	3	251.15	1	b2	2	63338952	25.2	26.6	1
Q16610	K	HIPGLIHNMTAR	C	1.48	QTrap5500	453.92	3	592.29	1	y5	3	32049826	25.2	26.6	1
Q16610	K	HIPGLIHNMTAR	C	1.48	QTrap5500	453.92	3	729.35	1	y6	4	29833264	25.2	26.6	1
Q16610	K	HIPGLIHN[115]MTAR	C	1.48	QTrap5500	454.24	3	555.79	2	y10	1	858756	25.2	28.0	1
Q16610	K	HIPGLIHN[115]MTAR	C	1.48	QTrap5500	454.24	3	251.15	1	b2	2	558396	25.2	28.0	1
Q16610	K	HIPGLIHN[115]MTAR	C	1.48	QTrap5500	454.24	3	593.27	1	y5	3	215074	25.2	28.0	1
Q16610	K	HIPGLIHN[115]MTAR	C	1.48	QTrap5500	454.24	3	365.67	2	y6	4	205335	25.2	28.0	1
Q16610	K	ELPSLQHPNEQK	E	1.17	QTrap5500	710.37	2	589.30	2	y10	1	14425940	17.0	16.2	1
Q16610	K	ELPSLQHPNEQK	E	1.17	QTrap5500	710.37	2	615.31	1	y5	2	3500033	17.0	16.2	1
Q16610	K	ELPSLQHPNEQK	E	1.17	QTrap5500	710.37	2	752.37	1	y6	3	2887319	17.0	16.2	1
Q16610	K	ELPSLQHPNEQK	E	1.17	QTrap5500	710.37	2	518.26	1	y4	4	1507129	17.0	16.2	1

## Sheet: URINE
Protein	Pre AA	Sequence	Fol AA	Adj SS	Source	Q1_mz	Q1_chg	Q3_mz	Q3_chg	Ion	Rank	RI	SSRT	RT_Cat	N_map
P00450	K	EHEGAIYPDNTTDFQR	A	1.54	QTrap5500	631.62	3	547.25	2	y9	1	20504330	24.2	21.3	1
P00450	K	EHEGAIYPDNTTDFQR	A	1.54	QTrap5500	631.62	3	800.36	1	b7	2	17566050	24.2	21.3	1
P00450	K	EHEGAIYPDNTTDFQR	A	1.54	QTrap5500	631.62	3	666.32	1	y5	3	15787663	24.2	21.3	1
P00450	K	EHEGAIYPDNTTDFQR	A	1.54	QTrap5500	631.62	3	637.29	1	b6	4	14562776	24.2	21.3	1
P00450	K	EHEGAIYPDN[115]TTDFQR	A	1.54	QTrap5500	631.95	3	637.29	1	b6	1	7510760	24.2	22.8	1
P00450	K	EHEGAIYPDN[115]TTDFQR	A	1.54	QTrap5500	631.95	3	547.74	2	y9	2	5606272	24.2	22.8	1
P00450	K	EHEGAIYPDN[115]TTDFQR	A	1.54	QTrap5500	631.95	3	800.36	1	b7	3	5600824	24.2	22.8	1
P00450	K	EHEGAIYPDN[115]TTDFQR	A	1.54	QTrap5500	631.95	3	666.32	1	y5	4	3593624	24.2	22.8	1
P00450	K	EN[115]LTAPGSDSAVFFEQGTTR	I	1.30	QTrap5500	1064.50	2	799.88	2	y15	1	3328710	32.4	35.8	1
P00450	K	EN[115]LTAPGSDSAVFFEQGTTR	I	1.30	QTrap5500	1064.50	2	985.47	1	y8	2	1467688	32.4	35.8	1
P00450	K	EN[115]LTAPGSDSAVFFEQGTTR	I	1.30	QTrap5500	1064.50	2	562.29	1	y5	3	934746	32.4	35.8	1
P00450	K	EN[115]LTAPGSDSAVFFEQGTTR	I	1.30	QTrap5500	1064.50	2	835.39	2	y16	4	727500	32.4	35.8	1
P00450	K	ELHHLQEQN[115]VSNAFLDK	G	1.28	QTrap5500	675.00	3	794.40	1	y7	1	4048185	31.8	25.6	1
P00450	K	ELHHLQEQN[115]VSNAFLDK	G	1.28	QTrap5500	675.00	3	565.77	2	b9	2	2921191	31.8	25.6	1
P00450	K	ELHHLQEQN[115]VSNAFLDK	G	1.28	QTrap5500	675.00	3	444.22	2	b7	3	1681510	31.8	25.6	1
P00450	K	ELHHLQEQN[115]VSNAFLDK	G	1.28	QTrap5500	675.00	3	508.25	2	b8	4	1343328	31.8	25.6	1
P00450	K	ALYLQYTDETFR	T	1.24	QTrap5500	760.38	2	931.42	1	y7	1	4737414	32.2	37.6	1
P00450	K	ALYLQYTDETFR	T	1.24	QTrap5500	760.38	2	768.35	1	y6	2	2912097	32.2	37.6	1
P00450	K	ALYLQYTDETFR	T	1.24	QTrap5500	760.38	2	348.19	1	b3	3	2585407	32.2	37.6	1
P00450	K	ALYLQYTDETFR	T	1.24	QTrap5500	760.38	2	667.31	1	y5	4	1386313	32.2	37.6	1
Protein	Pre AA	Sequence	Fol AA	Adj SS	Source	Q1_mz	Q1_chg	Q3_mz	Q3_chg	Ion	Rank	RI	SSRT	RT_Cat	N_map
P00747	R	FVTWIEGVMR	N	1.62	QTrap5500	619.32	2	991.50	1	y8	1	78213	38.0	45.9	1
P00747	R	FVTWIEGVMR	N	1.62	QTrap5500	619.32	2	704.38	1	y6	2	75054	38.0	45.9	1
P00747	R	FVTWIEGVMR	N	1.62	QTrap5500	619.32	2	591.29	1	y5	3	48901	38.0	45.9	1
P00747	R	FVTWIEGVMR	N	1.62	QTrap5500	619.32	2	462.25	1	y4	4	28636	38.0	45.9	1
P00747	R	HSIFTPETNPR	A	1.37	QTrap5500	433.56	3	357.18	2	y6	1	4569126	21.6	17.1	1
P00747	R	HSIFTPETNPR	A	1.37	QTrap5500	433.56	3	713.36	1	y6	2	4244565	21.6	17.1	1
P00747	R	HSIFTPETNPR	A	1.37	QTrap5500	433.56	3	485.25	1	b4	3	3042958	21.6	17.1	1
P00747	R	HSIFTPETNPR	A	1.37	QTrap5500	433.56	3	225.10	1	b2	4	2995727	21.6	17.1	1
P00747	R	C[160]TTPPPSSGPTYQC[160]LK	G	1.13	QTrap5500	897.41	2	667.82	2	y12	1	456618	19.4	22.1	1
P00747	R	C[160]TTPPPSSGPTYQC[160]LK	G	1.13	QTrap5500	897.41	2	716.35	2	y13	2	454836	19.4	22.1	1
P00747	R	C[160]TTPPPSSGPTYQC[160]LK	G	1.13	QTrap5500	897.41	2	406.70	2	y6	3	180404	19.4	22.1	1
P00747	R	C[160]TTPPPSSGPTYQC[160]LK	G	1.13	QTrap5500	897.41	2	619.30	2	y11	4	158712	19.4	22.1	1
P00747	K	EAQLPVIENK	V	1.11	QTrap5500	570.82	2	699.40	1	y6	1	132704712	21.9	25.8	1
P00747	K	EAQLPVIENK	V	1.11	QTrap5500	570.82	2	442.23	1	b4	2	21197984	21.9	25.8	1
P00747	K	EAQLPVIENK	V	1.11	QTrap5500	570.82	2	390.20	1	y3	3	20355738	21.9	25.8	1
P00747	K	EAQLPVIENK	V	1.11	QTrap5500	570.82	2	350.21	2	y6	4	18751620	21.9	25.8	1
P00747	R	VVGGC[160]VAHPHSWPWQVSLR	T	1.04	QTrap5500	724.70	3	987.48	2	y17	1	5444904	35.7	39.6	1
P00747	R	VVGGC[160]VAHPHSWPWQVSLR	T	1.04	QTrap5500	724.70	3	696.86	2	y11	2	1418284	35.7	39.6	1
P00747	R	VVGGC[160]VAHPHSWPWQVSLR	T	1.04	QTrap5500	724.70	3	885.49	1	y7	3	1195009	35.7	39.6	1
P00747	R	VVGGC[160]VAHPHSWPWQVSLR	T	1.04	QTrap5500	724.70	3	443.25	2	y7	4	1179360	35.7	39.6	1
Protein	Pre AA	Sequence	Fol AA	Adj SS	Source	Q1_mz	Q1_chg	Q3_mz	Q3_chg	Ion	Rank	RI	SSRT	RT_Cat	N_map
P01009	K	LSITGTYDLK	S	7.45	QTrap5500	555.81	2	797.40	1	y7	1	80085096	24.5	29.3	1
P01009	K	LSITGTYDLK	S	7.45	QTrap5500	555.81	2	696.36	1	y6	2	41547904	24.5	29.3	1
P01009	K	LSITGTYDLK	S	7.45	QTrap5500	555.81	2	997.52	1	y9	3	34924328	24.5	29.3	1
P01009	K	LSITGTYDLK	S	7.45	QTrap5500	555.81	2	260.20	1	y2	4	27096460	24.5	29.3	1
P01009	K	AVLTIDEK	G	7.10	QTrap5500	444.76	2	718.40	1	y6	1	283343136	18.6	19.6	2
P01009	K	AVLTIDEK	G	7.10	QTrap5500	444.76	2	605.31	1	y5	2	140457216	18.6	19.6	2
P01009	K	AVLTIDEK	G	7.10	QTrap5500	444.76	2	504.27	1	y4	3	57204004	18.6	19.6	2
P01009	K	AVLTIDEK	G	7.10	QTrap5500	444.76	2	391.18	1	y3	4	43481732	18.6	19.6	2
P01009	K	DTEEEDFHVDQVTTVK	V	6.40	QTrap5500	631.29	3	513.78	2	y9	1	6201820	26.0	27.0	1
P01009	K	DTEEEDFHVDQVTTVK	V	6.40	QTrap5500	631.29	3	790.43	1	y7	2	5867185	26.0	27.0	1
P01009	K	DTEEEDFHVDQVTTVK	V	6.40	QTrap5500	631.29	3	889.50	1	y8	3	5514857	26.0	27.0	1
P01009	K	DTEEEDFHVDQVTTVK	V	6.40	QTrap5500	631.29	3	347.23	1	y3	4	3917354	26.0	27.0	1
P01009	K	VFSNGADLSGVTEEAPLK	L	1.62	QTrap5500	917.47	2	357.25	1	y3	1	1641808	32.7	33.7	1
P01009	K	VFSNGADLSGVTEEAPLK	L	1.62	QTrap5500	917.47	2	787.42	1	y7	2	1516354	32.7	33.7	1
P01009	K	VFSNGADLSGVTEEAPLK	L	1.62	QTrap5500	917.47	2	794.40	2	y16	3	1455654	32.7	33.7	1
P01009	K	VFSNGADLSGVTEEAPLK	L	1.62	QTrap5500	917.47	2	943.51	1	y9	4	1408265	32.7	33.7	1
P01009	K	VFSN[115]GADLSGVTEEAPLK	L	1.62	QTrap5500	917.96	2	357.25	1	y3	1	32663196	32.7	31.5	1
P01009	K	VFSN[115]GADLSGVTEEAPLK	L	1.62	QTrap5500	917.96	2	787.42	1	y7	2	26798878	32.7	31.5	1
P01009	K	VFSN[115]GADLSGVTEEAPLK	L	1.62	QTrap5500	917.96	2	943.51	1	y9	3	23923356	32.7	31.5	1
P01009	K	VFSN[115]GADLSGVTEEAPLK	L	1.62	QTrap5500	917.96	2	428.29	1	y4	4	17454956	32.7	31.5	1
Protein	Pre AA	Sequence	Fol AA	Adj SS	Source	Q1_mz	Q1_chg	Q3_mz	Q3_chg	Ion	Rank	RI	SSRT	RT_Cat	N_map
P01024	K	TVLTPATNHMGNVTFTIPANR	E	1.54	QTrap5500	752.39	3	457.25	1	y4	1	35547100	34.9	38.2	1
P01024	K	TVLTPATNHMGNVTFTIPANR	E	1.54	QTrap5500	752.39	3	920.96	2	y17	2	28591880	34.9	38.2	1
P01024	K	TVLTPATNHMGNVTFTIPANR	E	1.54	QTrap5500	752.39	3	971.48	2	y18	3	18053142	34.9	38.2	1
P01024	K	TVLTPATNHMGNVTFTIPANR	E	1.54	QTrap5500	752.39	3	671.38	1	y6	4	12853594	34.9	38.2	1
P01024	K	TVLTPATNHMGN[115]VTFTIPANR	E	1.54	QTrap5500	752.72	3	457.25	1	y4	1	17507686	34.9	36.0	1
P01024	K	TVLTPATNHMGN[115]VTFTIPANR	E	1.54	QTrap5500	752.72	3	971.98	2	y18	2	5239526	34.9	36.0	1
P01024	K	TVLTPATNHMGN[115]VTFTIPANR	E	1.54	QTrap5500	752.72	3	671.38	1	y6	3	3706006	34.9	36.0	1
P01024	K	TVLTPATNHMGN[115]VTFTIPANR	E	1.54	QTrap5500	752.72	3	919.50	1	y8	4	3322626	34.9	36.0	1
P01024	K	TVLTPATN[115]HMGNVTFTIPANR	E	1.54	QTrap5500	752.72	3	457.25	1	y4	1	8758869	34.9	35.8	1
P01024	K	TVLTPATN[115]HMGNVTFTIPANR	E	1.54	QTrap5500	752.72	3	921.45	2	y17	2	7563297	34.9	35.8	1
P01024	K	TVLTPATN[115]HMGNVTFTIPANR	E	1.54	QTrap5500	752.72	3	971.98	2	y18	3	2902013	34.9	35.8	1
P01024	K	TVLTPATN[115]HMGNVTFTIPANR	E	1.54	QTrap5500	752.72	3	919.50	1	y8	4	2668919	34.9	35.8	1
P01024	R	IHWESASLLR	S	1.30	QTrap5500	606.33	2	961.51	1	y8	1	94625	31.9	33.4	1
P01024	R	IHWESASLLR	S	1.30	QTrap5500	606.33	2	251.15	1	b2	2	63377	31.9	33.4	1
P01024	R	IHWESASLLR	S	1.30	QTrap5500	606.33	2	775.43	1	y7	3	62411	31.9	33.4	1
P01024	R	IHWESASLLR	S	1.30	QTrap5500	606.33	2	646.39	1	y6	4	48175	31.9	33.4	1
P01024	R	LVAYYTLIGASGQR	E	1.05	QTrap5500	756.41	2	575.29	1	y6	1	2938631	31.2	39.7	1
P01024	R	LVAYYTLIGASGQR	E	1.05	QTrap5500	756.41	2	688.37	1	y7	2	2384241	31.2	39.7	1
P01024	R	LVAYYTLIGASGQR	E	1.05	QTrap5500	756.41	2	902.51	1	y9	3	2152876	31.2	39.7	1
P01024	R	LVAYYTLIGASGQR	E	1.05	QTrap5500	756.41	2	801.46	1	y8	4	1592660	31.2	39.7	1
Protein	Pre AA	Sequence	Fol AA	Adj SS	Source	Q1_mz	Q1_chg	Q3_mz	Q3_chg	Ion	Rank	RI	SSRT	RT_Cat	N_map
P01042	K	TVGSDTFYSFK	Y	5.35	QTrap5500	626.30	2	201.12	1	b2	1	13413240	26.6	29.5	1
P01042	K	TVGSDTFYSFK	Y	5.35	QTrap5500	626.30	2	381.21	1	y3	2	11646514	26.6	29.5	1
P01042	K	TVGSDTFYSFK	Y	5.35	QTrap5500	626.30	2	544.28	1	y4	3	9038785	26.6	29.5	1
P01042	K	TVGSDTFYSFK	Y	5.35	QTrap5500	626.30	2	907.42	1	y7	4	6971983	26.6	29.5	1
P01042	K	LNAENNATFYFK	I	1.60	QTrap5500	716.35	2	228.13	1	b2	1	9072521	27.4	32.7	1
P01042	K	LNAENNATFYFK	I	1.60	QTrap5500	716.35	2	457.25	1	y3	2	8400505	27.4	32.7	1
P01042	K	LNAENNATFYFK	I	1.60	QTrap5500	716.35	2	299.17	1	b3	3	7999877	27.4	32.7	1
P01042	K	LNAENNATFYFK	I	1.60	QTrap5500	716.35	2	890.44	1	y7	4	7226099	27.4	32.7	1
P01042	K	LNAENN[115]ATFYFK	I	1.60	QTrap5500	716.84	2	457.25	1	y3	1	6197746	27.4	28.4	1
P01042	K	LNAENN[115]ATFYFK	I	1.60	QTrap5500	716.84	2	229.13	2	y3	2	6138441	27.4	28.4	1
P01042	K	LNAENN[115]ATFYFK	I	1.60	QTrap5500	716.84	2	776.40	1	y6	3	5191880	27.4	28.4	1
P01042	K	LNAENN[115]ATFYFK	I	1.60	QTrap5500	716.84	2	299.17	1	b3	4	4261912	27.4	28.4	1
P01042	K	LNAEN[115]NATFYFK	I	1.60	QTrap5500	716.84	2	457.25	1	y3	1	6670104	27.4	29.2	1
P01042	K	LNAEN[115]NATFYFK	I	1.60	QTrap5500	716.84	2	705.36	1	y5	2	4731139	27.4	29.2	1
P01042	K	LNAEN[115]NATFYFK	I	1.60	QTrap5500	716.84	2	604.31	1	y4	3	3724953	27.4	29.2	1
P01042	K	LNAEN[115]NATFYFK	I	1.60	QTrap5500	716.84	2	890.44	1	y7	4	3602684	27.4	29.2	1
P01042	K	LN[115]AENNATFYFK	I	1.60	QTrap5500	716.84	2	457.25	1	y3	1	3635730	27.4	29.7	1
P01042	K	LN[115]AENNATFYFK	I	1.60	QTrap5500	716.84	2	604.31	1	y4	2	2465424	27.4	29.7	1
P01042	K	LN[115]AENNATFYFK	I	1.60	QTrap5500	716.84	2	705.36	1	y5	3	2362799	27.4	29.7	1
P01042	K	LN[115]AENNATFYFK	I	1.60	QTrap5500	716.84	2	776.40	1	y6	4	2265763	27.4	29.7	1
Protein	Pre AA	Sequence	Fol AA	Adj SS	Source	Q1_mz	Q1_chg	Q3_mz	Q3_chg	Ion	Rank	RI	SSRT	RT_Cat	N_map
P02452	K	VLC[160]DDVIC[160]DETK	N	1.32	QTrap5500	733.83	2	765.35	1	y6	1	3152336	22.0	21.8	1
P02452	K	VLC[160]DDVIC[160]DETK	N	1.32	QTrap5500	733.83	2	627.75	2	y10	2	3011925	22.0	21.8	1
P02452	K	VLC[160]DDVIC[160]DETK	N	1.32	QTrap5500	733.83	2	652.26	1	y5	3	2430161	22.0	21.8	1
P02452	K	VLC[160]DDVIC[160]DETK	N	1.32	QTrap5500	733.83	2	979.44	1	y8	4	1465388	22.0	21.8	1
P02452	K	NSVAYMDQQTGNLK	K	0.74	QTrap5500	784.87	2	301.15	1	b3	1	41729376	21.8	23.2	1
P02452	K	NSVAYMDQQTGNLK	K	0.74	QTrap5500	784.87	2	903.45	1	y8	2	22861088	21.8	23.2	1
P02452	K	NSVAYMDQQTGNLK	K	0.74	QTrap5500	784.87	2	372.19	1	b4	3	15157722	21.8	23.2	1
P02452	K	NSVAYMDQQTGNLK	K	0.74	QTrap5500	784.87	2	532.31	1	y5	4	12950364	21.8	23.2	1
P02452	K	GESGPSGPAGPTGAR	G	0.60	QTrap5500	649.31	2	484.25	2	y11	1	3608634	7.0	11.8	1
P02452	K	GESGPSGPAGPTGAR	G	0.60	QTrap5500	649.31	2	726.39	1	y8	2	2739702	7.0	11.8	1
P02452	K	GESGPSGPAGPTGAR	G	0.60	QTrap5500	649.31	2	783.41	1	y9	3	2168513	7.0	11.8	1
P02452	K	GESGPSGPAGPTGAR	G	0.60	QTrap5500	649.31	2	512.76	2	y12	4	1996135	7.0	11.8	1
P02452	R	GPAGPQGPR	G	1.00	IonTrap	418.72	2	682.36	1	y7	1	10000	6.7		1
P02452	R	GPAGPQGPR	G	1.00	IonTrap	418.72	2	611.33	1	y6	2	9757	6.7		1
P02452	R	GPAGPQGPR	G	1.00	IonTrap	418.72	2	554.31	1	y5	3	9295	6.7		1
P02452	R	GPAGPQGPR	G	1.00	IonTrap	418.72	2	226.12	1	b3	4	5399	6.7		1
P02452	R	GFSGLDGAK	G	0.83	IonTrap	426.22	2	647.34	1	y7	1	10000	15.7		1
P02452	R	GFSGLDGAK	G	0.83	IonTrap	426.22	2	205.10	1	b2	2	4941	15.7		1
P02452	R	GFSGLDGAK	G	0.83	IonTrap	426.22	2	560.30	1	y6	3	3435	15.7		1
P02452	R	GFSGLDGAK	G	0.83	IonTrap	426.22	2	275.17	1	y3	4	2424	15.7		1
Protein	Pre AA	Sequence	Fol AA	Adj SS	Source	Q1_mz	Q1_chg	Q3_mz	Q3_chg	Ion	Rank	RI	SSRT	RT_Cat	N_map
P02461	K	NSIAYMDQASGNVK	K	1.10	QTrap5500	749.35	2	315.17	1	b3	1	38369248	25.1	23.6	1
P02461	K	NSIAYMDQASGNVK	K	1.10	QTrap5500	749.35	2	949.44	1	y9	2	21546918	25.1	23.6	1
P02461	K	NSIAYMDQASGNVK	K	1.10	QTrap5500	749.35	2	818.40	1	y8	3	13684084	25.1	23.6	1
P02461	K	NSIAYMDQASGNVK	K	1.10	QTrap5500	749.35	2	504.28	1	y5	4	13095294	25.1	23.6	1
P02461	K	FTYTVLEDGC[160]TK	H	1.06	QTrap5500	717.34	2	822.37	1	y7	1	449945	24.9	30.8	1
P02461	K	FTYTVLEDGC[160]TK	H	1.06	QTrap5500	717.34	2	580.24	1	y5	2	313598	24.9	30.8	1
P02461	K	FTYTVLEDGC[160]TK	H	1.06	QTrap5500	717.34	2	921.44	1	y8	3	231451	24.9	30.8	1
P02461	K	FTYTVLEDGC[160]TK	H	1.06	QTrap5500	717.34	2	465.21	1	y4	4	133991	24.9	30.8	1
P02461	K	SGEYWVDPNQGC[160]K	L	0.97	QTrap5500	770.33	2	703.32	1	y6	1	13175603	20.9	25.3	1
P02461	K	SGEYWVDPNQGC[160]K	L	0.97	QTrap5500	770.33	2	818.35	1	y7	2	11114601	20.9	25.3	1
P02461	K	SGEYWVDPNQGC[160]K	L	0.97	QTrap5500	770.33	2	917.42	1	y8	3	9311223	20.9	25.3	1
P02461	K	SGEYWVDPNQGC[160]K	L	0.97	QTrap5500	770.33	2	437.17	1	b4	4	6776585	20.9	25.3	1
P02461	R	GPPGPQGLPGLAGTAGEPGR	D	0.93	QTrap5500	595.98	3	515.26	1	y5	1	1911812	26.0	32.8	1
P02461	R	GPPGPQGLPGLAGTAGEPGR	D	0.93	QTrap5500	595.98	3	329.19	1	y3	2	1457391	26.0	32.8	1
P02461	R	GPPGPQGLPGLAGTAGEPGR	D	0.93	QTrap5500	595.98	3	586.29	1	y6	3	1095626	26.0	32.8	1
P02461	R	GPPGPQGLPGLAGTAGEPGR	D	0.93	QTrap5500	595.98	3	534.27	1	b6	4	880346	26.0	32.8	1
P02461	K	DGSPGEPGANGLPGAAGER	G	0.93	QTrap5500	854.90	2	657.33	1	y7	1	15412084	16.2	22.5	1
P02461	K	DGSPGEPGANGLPGAAGER	G	0.93	QTrap5500	854.90	2	583.80	2	y13	2	10903579	16.2	22.5	1
P02461	K	DGSPGEPGANGLPGAAGER	G	0.93	QTrap5500	854.90	2	725.36	2	y16	3	10136746	16.2	22.5	1
P02461	K	DGSPGEPGANGLPGAAGER	G	0.93	QTrap5500	854.90	2	543.21	1	b6	4	7714273	16.2	22.5	1
Protein	Pre AA	Sequence	Fol AA	Adj SS	Source	Q1_mz	Q1_chg	Q3_mz	Q3_chg	Ion	Rank	RI	SSRT	RT_Cat	N_map
P02768	K	LVNEVTEFAK	T	7.40	QTrap5500	575.31	2	937.46	1	y8	1	12112818	24.5	27.1	1
P02768	K	LVNEVTEFAK	T	7.40	QTrap5500	575.31	2	694.38	1	y6	2	6070199	24.5	27.1	1
P02768	K	LVNEVTEFAK	T	7.40	QTrap5500	575.31	2	595.31	1	y5	3	4333378	24.5	27.1	1
P02768	K	LVNEVTEFAK	T	7.40	QTrap5500	575.31	2	213.16	1	b2	4	3320715	24.5	27.1	1
P02768	K	LVN[115]EVTEFAK	T	7.40	QTrap5500	575.80	2	938.45	1	y8	1	29152268	24.5	27.4	1
P02768	K	LVN[115]EVTEFAK	T	7.40	QTrap5500	575.80	2	213.16	1	b2	2	7760474	24.5	27.4	1
P02768	K	LVN[115]EVTEFAK	T	7.40	QTrap5500	575.80	2	595.31	1	y5	3	6224450	24.5	27.4	1
P02768	K	LVN[115]EVTEFAK	T	7.40	QTrap5500	575.80	2	694.38	1	y6	4	5182950	24.5	27.4	1
P02768	K	EFNAETFTFHADIC[160]TLSEK	E	1.83	QTrap5500	754.01	3	835.40	2	y14	1	1130835	39.3	39.8	1
P02768	K	EFNAETFTFHADIC[160]TLSEK	E	1.83	QTrap5500	754.01	3	231.60	2	b4	2	1108852	39.3	39.8	1
P02768	K	EFNAETFTFHADIC[160]TLSEK	E	1.83	QTrap5500	754.01	3	992.94	2	b17	3	665467	39.3	39.8	1
P02768	K	EFNAETFTFHADIC[160]TLSEK	E	1.83	QTrap5500	754.01	3	899.92	2	y15	4	665264	39.3	39.8	1
P02768	K	SLHTLFGDK	L	1.39	QTrap5500	339.85	3	319.16	1	y3	1	7786399	23.3	19.6	1
P02768	K	SLHTLFGDK	L	1.39	QTrap5500	339.85	3	466.23	1	y4	2	6681889	23.3	19.6	1
P02768	K	SLHTLFGDK	L	1.39	QTrap5500	339.85	3	262.14	1	y2	3	6090517	23.3	19.6	1
P02768	K	SLHTLFGDK	L	1.39	QTrap5500	339.85	3	252.81	3	b7	4	3725377	23.3	19.6	1
P02768	K	LVAASQAALGL	-	1.38	QTrap5500	507.30	2	712.40	1	b8	1	15772119	27.9	36.0	1
P02768	K	LVAASQAALGL	-	1.38	QTrap5500	507.30	2	641.36	1	b7	2	10347930	27.9	36.0	1
P02768	K	LVAASQAALGL	-	1.38	QTrap5500	507.30	2	213.16	1	b2	3	6291352	27.9	36.0	1
P02768	K	LVAASQAALGL	-	1.38	QTrap5500	507.30	2	570.33	1	b6	4	4610126	27.9	36.0	1
Protein	Pre AA	Sequence	Fol AA	Adj SS	Source	Q1_mz	Q1_chg	Q3_mz	Q3_chg	Ion	Rank	RI	SSRT	RT_Cat	N_map
P02787	K	SASDLTWDN[115]LK	G	6.05	QTrap5500	625.80	2	777.38	1	y6	1	6929504	26.9	27.2	1
P02787	K	SASDLTWDN[115]LK	G	6.05	QTrap5500	625.80	2	676.33	1	y5	2	5301633	26.9	27.2	1
P02787	K	SASDLTWDN[115]LK	G	6.05	QTrap5500	625.80	2	361.14	1	b4	3	3235235	26.9	27.2	1
P02787	K	SASDLTWDN[115]LK	G	6.05	QTrap5500	625.80	2	890.46	1	y7	4	2548675	26.9	27.2	1
P02787	K	DGAGDVAFVK	H	5.80	QTrap5500	489.75	2	735.40	1	y7	1	136437520	21.2	18.2	1
P02787	K	DGAGDVAFVK	H	5.80	QTrap5500	489.75	2	563.36	1	y5	2	73525920	21.2	18.2	1
P02787	K	DGAGDVAFVK	H	5.80	QTrap5500	489.75	2	464.29	1	y4	3	56991476	21.2	18.2	1
P02787	K	DGAGDVAFVK	H	5.80	QTrap5500	489.75	2	678.38	1	y6	4	45299676	21.2	18.2	1
P02787	K	IMN[115]GEADAMSLDGGFVYIAGK	C	1.60	QTrap5500	720.67	3	551.32	1	y5	1	1757084	38.5	45.1	1
P02787	K	IMN[115]GEADAMSLDGGFVYIAGK	C	1.60	QTrap5500	720.67	3	911.50	1	y9	2	1129081	38.5	45.1	1
P02787	K	IMN[115]GEADAMSLDGGFVYIAGK	C	1.60	QTrap5500	720.67	3	275.17	1	y3	3	936763	38.5	45.1	1
P02787	K	IMN[115]GEADAMSLDGGFVYIAGK	C	1.60	QTrap5500	720.67	3	388.26	1	y4	4	881820	38.5	45.1	1
P02787	R	QQQHLFGSNVTDC[160]SGNFC[160]LFR	S	1.60	QTrap5500	839.05	3	1000.47	1	y8	1	61142	38.1	43.1	1
P02787	R	QQQHLFGSNVTDC[160]SGNFC[160]LFR	S	1.60	QTrap5500	839.05	3	913.44	1	y7	2	44467	38.1	43.1	1
P02787	R	QQQHLFGSNVTDC[160]SGNFC[160]LFR	S	1.60	QTrap5500	839.05	3	520.75	2	b9	3	42614	38.1	43.1	1
P02787	R	QQQHLFGSNVTDC[160]SGNFC[160]LFR	S	1.60	QTrap5500	839.05	3	322.19	1	y2	4	35203	38.1	43.1	1
P02787	K	MYLGYEYVTAIR	N	1.53	QTrap5500	739.87	2	851.46	1	y7	1	1168397	35.2	40.9	1
P02787	K	MYLGYEYVTAIR	N	1.53	QTrap5500	739.87	2	460.29	1	y4	2	597530	35.2	40.9	1
P02787	K	MYLGYEYVTAIR	N	1.53	QTrap5500	739.87	2	559.36	1	y5	3	534578	35.2	40.9	1
P02787	K	MYLGYEYVTAIR	N	1.53	QTrap5500	739.87	2	295.11	1	b2	4	470760	35.2	40.9	1
Protein	Pre AA	Sequence	Fol AA	Adj SS	Source	Q1_mz	Q1_chg	Q3_mz	Q3_chg	Ion	Rank	RI	SSRT	RT_Cat	N_map
P05154	R	VVGVPYQGNATALFILPSEGK	M	2.00	QTrap5500	720.73	3	517.26	1	y5	1	56839356	39.4	48.7	1
P05154	R	VVGVPYQGNATALFILPSEGK	M	2.00	QTrap5500	720.73	3	630.35	1	y6	2	26186584	39.4	48.7	1
P05154	R	VVGVPYQGNATALFILPSEGK	M	2.00	QTrap5500	720.73	3	256.17	1	b3	3	22532368	39.4	48.7	1
P05154	R	VVGVPYQGNATALFILPSEGK	M	2.00	QTrap5500	720.73	3	743.43	1	y7	4	19035968	39.4	48.7	1
P05154	R	VVGVPYQGN[115]ATALFILPSEGK	M	2.00	QTrap5500	721.06	3	517.26	1	y5	1	2875897	39.4	46.7	1
P05154	R	VVGVPYQGN[115]ATALFILPSEGK	M	2.00	QTrap5500	721.06	3	630.35	1	y6	2	1397344	39.4	46.7	1
P05154	R	VVGVPYQGN[115]ATALFILPSEGK	M	2.00	QTrap5500	721.06	3	743.43	1	y7	3	1259703	39.4	46.7	1
P05154	R	VVGVPYQGN[115]ATALFILPSEGK	M	2.00	QTrap5500	721.06	3	890.50	1	y8	4	1034264	39.4	46.7	1
P05154	R	GFQQLLQELNQPR	D	1.20	QTrap5500	785.92	2	884.46	1	y7	1	1395977	33.3	43.1	1
P05154	R	GFQQLLQELNQPR	D	1.20	QTrap5500	785.92	2	997.54	1	y8	2	1360829	33.3	43.1	1
P05154	R	GFQQLLQELNQPR	D	1.20	QTrap5500	785.92	2	756.40	1	y6	3	863887	33.3	43.1	1
P05154	R	GFQQLLQELNQPR	D	1.20	QTrap5500	785.92	2	272.17	1	y2	4	838395	33.3	43.1	1
P05154	K	TLYLADTFPTNFR	D	1.15	QTrap5500	779.90	2	997.47	1	y8	1	1236966	37.3	44.6	1
P05154	K	TLYLADTFPTNFR	D	1.15	QTrap5500	779.90	2	634.33	1	y5	2	1199601	37.3	44.6	1
P05154	K	TLYLADTFPTNFR	D	1.15	QTrap5500	779.90	2	781.40	1	y6	3	1162919	37.3	44.6	1
P05154	K	TLYLADTFPTNFR	D	1.15	QTrap5500	779.90	2	378.20	1	b3	4	944442	37.3	44.6	1
P05154	K	AVVEVDESGTR	A	1.14	QTrap5500	581.29	2	892.40	1	y8	1	2323554	13.6	16.1	1
P05154	K	AVVEVDESGTR	A	1.14	QTrap5500	581.29	2	664.29	1	y6	2	1759349	13.6	16.1	1
P05154	K	AVVEVDESGTR	A	1.14	QTrap5500	581.29	2	763.36	1	y7	3	1695286	13.6	16.1	1
P05154	K	AVVEVDESGTR	A	1.14	QTrap5500	581.29	2	991.47	1	y9	4	1203419	13.6	16.1	1
Protein	Pre AA	Sequence	Fol AA	Adj SS	Source	Q1_mz	Q1_chg	Q3_mz	Q3_chg	Ion	Rank	RI	SSRT	RT_Cat	N_map
P06396	K	TGAQELLR	V	7.20	QTrap5500	444.25	2	658.39	1	y5	1	2455692	19.7	20.8	1
P06396	K	TGAQELLR	V	7.20	QTrap5500	444.25	2	530.33	1	y4	2	2030603	19.7	20.8	1
P06396	K	TGAQELLR	V	7.20	QTrap5500	444.25	2	729.43	1	y6	3	1789307	19.7	20.8	1
P06396	K	TGAQELLR	V	7.20	QTrap5500	444.25	2	401.29	1	y3	4	1409357	19.7	20.8	1
P06396	R	EVQGFESATFLGYFK	S	1.98	QTrap5500	861.92	2	514.27	1	y4	1	5444687	41.9	45.9	1
P06396	R	EVQGFESATFLGYFK	S	1.98	QTrap5500	861.92	2	875.47	1	y7	2	5010763	41.9	45.9	1
P06396	R	EVQGFESATFLGYFK	S	1.98	QTrap5500	861.92	2	627.35	1	y5	3	3562133	41.9	45.9	1
P06396	R	EVQGFESATFLGYFK	S	1.98	QTrap5500	861.92	2	747.87	2	y13	4	3402227	41.9	45.9	1
P06396	K	AGALNSNDAFVLK	T	1.68	QTrap5500	660.35	2	893.47	1	y8	1	15501272	28.4	27.8	1
P06396	K	AGALNSNDAFVLK	T	1.68	QTrap5500	660.35	2	560.80	2	y10	2	13554078	28.4	27.8	1
P06396	K	AGALNSNDAFVLK	T	1.68	QTrap5500	660.35	2	200.10	1	b3	3	13103260	28.4	27.8	1
P06396	K	AGALNSNDAFVLK	T	1.68	QTrap5500	660.35	2	359.27	1	y3	4	10981665	28.4	27.8	1
P06396	K	HVVPNEVVVQR	L	1.66	QTrap5500	425.91	3	501.31	1	y4	1	5170763	21.7	19.9	1
P06396	K	HVVPNEVVVQR	L	1.66	QTrap5500	425.91	3	676.34	1	b6	2	4925871	21.7	19.9	1
P06396	K	HVVPNEVVVQR	L	1.66	QTrap5500	425.91	3	402.25	1	y3	3	4751950	21.7	19.9	1
P06396	K	HVVPNEVVVQR	L	1.66	QTrap5500	425.91	3	336.20	1	b3	4	4244632	21.7	19.9	1
P06396	R	YIETDPANR	D	1.41	QTrap5500	539.76	2	802.37	1	y7	1	124971328	13.4	14.2	1
P06396	R	YIETDPANR	D	1.41	QTrap5500	539.76	2	457.25	1	y4	2	80511888	13.4	14.2	1
P06396	R	YIETDPANR	D	1.41	QTrap5500	539.76	2	673.33	1	y6	3	47363444	13.4	14.2	1
P06396	R	YIETDPANR	D	1.41	QTrap5500	539.76	2	277.16	1	b2	4	29271318	13.4	14.2	1
Protein	Pre AA	Sequence	Fol AA	Adj SS	Source	Q1_mz	Q1_chg	Q3_mz	Q3_chg	Ion	Rank	RI	SSRT	RT_Cat	N_map
P07911	R	C[160]NTAAPMWLNGTHPSSDEGIVSR	K	1.61	QTrap5500	625.79	4	784.89	2	y15	1	44740	31.7	32.2	1
P07911	R	C[160]NTAAPMWLNGTHPSSDEGIVSR	K	1.61	QTrap5500	625.79	4	727.82	2	b13	2	30361	31.7	32.2	1
P07911	R	C[160]NTAAPMWLNGTHPSSDEGIVSR	K	1.61	QTrap5500	625.79	4	361.22	1	y3	3	21393	31.7	32.2	1
P07911	R	C[160]NTAAPMWLNGTHPSSDEGIVSR	K	1.61	QTrap5500	625.79	4	671.32	2	y13	4	19652	31.7	32.2	1
P07911	R	C[160]NTAAPMWLN[115]GTHPSSDEGIVSR	K	1.61	QTrap5500	834.38	3	992.47	2	y18	1	1795562	31.7	34.8	1
P07911	R	C[160]NTAAPMWLN[115]GTHPSSDEGIVSR	K	1.61	QTrap5500	834.38	3	376.13	1	b3	2	817835	31.7	34.8	1
P07911	R	C[160]NTAAPMWLN[115]GTHPSSDEGIVSR	K	1.61	QTrap5500	834.38	3	428.88	3	y12	3	464498	31.7	34.8	1
P07911	R	C[160]NTAAPMWLN[115]GTHPSSDEGIVSR	K	1.61	QTrap5500	834.38	3	518.23	3	b14	4	463644	31.7	34.8	1
P07911	K	VFMYLSDSR	C	1.55	QTrap5500	559.27	2	871.40	1	y7	1	5010602	27.0	26.8	1
P07911	K	VFMYLSDSR	C	1.55	QTrap5500	559.27	2	247.14	1	b2	2	4591571	27.0	26.8	1
P07911	K	VFMYLSDSR	C	1.55	QTrap5500	559.27	2	740.36	1	y6	3	3638863	27.0	26.8	1
P07911	K	VFMYLSDSR	C	1.55	QTrap5500	559.27	2	262.15	1	y2	4	3489336	27.0	26.8	1
P07911	K	TALQPMVSALNIR	V	1.50	QTrap5500	471.93	3	673.40	1	y6	1	22311472	35.0	37.0	1
P07911	K	TALQPMVSALNIR	V	1.50	QTrap5500	471.93	3	515.33	1	y4	2	11345650	35.0	37.0	1
P07911	K	TALQPMVSALNIR	V	1.50	QTrap5500	471.93	3	586.37	1	y5	3	9935042	35.0	37.0	1
P07911	K	TALQPMVSALNIR	V	1.50	QTrap5500	471.93	3	772.47	1	y7	4	9649556	35.0	37.0	1
P07911	R	STEYGEGYAC[160]DTDLR	G	1.49	QTrap5500	868.86	2	779.34	1	y6	1	32203456	21.5	23.4	1
P07911	R	STEYGEGYAC[160]DTDLR	G	1.49	QTrap5500	868.86	2	710.30	2	y12	2	24463208	21.5	23.4	1
P07911	R	STEYGEGYAC[160]DTDLR	G	1.49	QTrap5500	868.86	2	504.28	1	y4	3	18467532	21.5	23.4	1
P07911	R	STEYGEGYAC[160]DTDLR	G	1.49	QTrap5500	868.86	2	403.23	1	y3	4	16705619	21.5	23.4	1
Protein	Pre AA	Sequence	Fol AA	Adj SS	Source	Q1_mz	Q1_chg	Q3_mz	Q3_chg	Ion	Rank	RI	SSRT	RT_Cat	N_map
P41222	R	TMLLQPAGSLGSYSYR	S	1.75	QTrap5500	581.96	3	732.33	1	y6	1	6491976	33.6	33.2	1
P41222	R	TMLLQPAGSLGSYSYR	S	1.75	QTrap5500	581.96	3	588.28	1	y4	2	1919443	33.6	33.2	1
P41222	R	TMLLQPAGSLGSYSYR	S	1.75	QTrap5500	581.96	3	675.31	1	y5	3	1857606	33.6	33.2	1
P41222	R	TMLLQPAGSLGSYSYR	S	1.75	QTrap5500	581.96	3	587.32	1	b5	4	1785185	33.6	33.2	1
P41222	K	AQGFTEDTIVFLPQTDK	C	1.59	QTrap5500	637.32	3	588.30	1	y5	1	12578251	36.0	43.4	1
P41222	K	AQGFTEDTIVFLPQTDK	C	1.59	QTrap5500	637.32	3	848.45	1	y7	2	6027547	36.0	43.4	1
P41222	K	AQGFTEDTIVFLPQTDK	C	1.59	QTrap5500	637.32	3	947.52	1	y8	3	4576932	36.0	43.4	1
P41222	K	AQGFTEDTIVFLPQTDK	C	1.59	QTrap5500	637.32	3	701.38	1	y6	4	4320897	36.0	43.4	1
P41222	K	SVVAPATDGGLNLTSTFLR	K	1.48	QTrap5500	640.35	3	623.35	1	y5	1	2140059	36.6	42.4	1
P41222	K	SVVAPATDGGLNLTSTFLR	K	1.48	QTrap5500	640.35	3	724.40	1	y6	2	1906873	36.6	42.4	1
P41222	K	SVVAPATDGGLNLTSTFLR	K	1.48	QTrap5500	640.35	3	781.91	2	y15	3	1724418	36.6	42.4	1
P41222	K	SVVAPATDGGLNLTSTFLR	K	1.48	QTrap5500	640.35	3	286.18	1	b3	4	1365739	36.6	42.4	1
P41222	K	SVVAPATDGGLN[115]LTSTFLR	K	1.48	QTrap5500	640.67	3	724.40	1	y6	1	5385745	36.6	45.3	1
P41222	K	SVVAPATDGGLN[115]LTSTFLR	K	1.48	QTrap5500	640.67	3	623.35	1	y5	2	4643183	36.6	45.3	1
P41222	K	SVVAPATDGGLN[115]LTSTFLR	K	1.48	QTrap5500	640.67	3	782.40	2	y15	3	3547045	36.6	45.3	1
P41222	K	SVVAPATDGGLN[115]LTSTFLR	K	1.48	QTrap5500	640.67	3	837.48	1	y7	4	2148444	36.6	45.3	1
P41222	R	WFSAGLASNSSWLR	E	1.08	QTrap5500	791.39	2	920.46	1	y8	1	1291406	37.2	45.1	1
P41222	R	WFSAGLASNSSWLR	E	1.08	QTrap5500	791.39	2	849.42	1	y7	2	1030081	37.2	45.1	1
P41222	R	WFSAGLASNSSWLR	E	1.08	QTrap5500	791.39	2	474.28	1	y3	3	381721	37.2	45.1	1
P41222	R	WFSAGLASNSSWLR	E	1.08	QTrap5500	791.39	2	421.19	1	b3	4	375170	37.2	45.1	1
Protein	Pre AA	Sequence	Fol AA	Adj SS	Source	Q1_mz	Q1_chg	Q3_mz	Q3_chg	Ion	Rank	RI	SSRT	RT_Cat	N_map
P68871	K	VNVDEVGGEALGR	L	1.60	QTrap5500	657.84	2	659.35	1	y7	1	10955138	21.2	26.1	1
P68871	K	VNVDEVGGEALGR	L	1.60	QTrap5500	657.84	2	758.42	1	y8	2	5014500	21.2	26.1	1
P68871	K	VNVDEVGGEALGR	L	1.60	QTrap5500	657.84	2	214.12	1	b2	3	2803096	21.2	26.1	1
P68871	K	VNVDEVGGEALGR	L	1.60	QTrap5500	657.84	2	416.26	1	y4	4	2679749	21.2	26.1	1
P68871	K	GTFATLSELHC[160]DK	L	1.09	QTrap5500	493.57	3	587.28	2	y10	1	192037	28.8	29.0	1
P68871	K	GTFATLSELHC[160]DK	L	1.09	QTrap5500	493.57	3	551.76	2	y9	2	151058	28.8	29.0	1
P68871	K	GTFATLSELHC[160]DK	L	1.09	QTrap5500	493.57	3	660.82	2	y11	3	129341	28.8	29.0	1
P68871	K	GTFATLSELHC[160]DK	L	1.09	QTrap5500	493.57	3	888.39	1	y7	4	91288	28.8	29.0	1
P68871	K	EFTPPVQAAYQK	V	1.07	QTrap5500	460.24	3	580.31	1	y5	1	96477	21.7	27.3	1
P68871	K	EFTPPVQAAYQK	V	1.07	QTrap5500	460.24	3	501.27	2	y9	2	82807	21.7	27.3	1
P68871	K	EFTPPVQAAYQK	V	1.07	QTrap5500	460.24	3	708.37	1	y6	3	61359	21.7	27.3	1
P68871	K	EFTPPVQAAYQK	V	1.07	QTrap5500	460.24	3	509.27	1	y4	4	60448	21.7	27.3	1
P68871	R	FFESFGDLSTPDAVMGNPK	V	1.59	IonTrap	1029.98	2	928.46	1	y9	1	10000	38.0		1
P68871	R	FFESFGDLSTPDAVMGNPK	V	1.59	IonTrap	1029.98	2	1116.54	1	y11	2	8392	38.0		1
P68871	R	FFESFGDLSTPDAVMGNPK	V	1.59	IonTrap	1029.98	2	546.27	1	y5	3	2743	38.0		1
P68871	R	FFESFGDLSTPDAVMGNPK	V	1.59	IonTrap	1029.98	2	1229.62	1	y12	4	2711	38.0		1
P68871	R	LLGNVLVC[160]VLAHHFGK	E	1.23	IonTrap	593.00	3	270.49	3	y7	1	7008	39.2		1
P68871	R	LLGNVLVC[160]VLAHHFGK	E	1.23	IonTrap	593.00	3	355.23	2	b7	2	5281	39.2		1
P68871	R	LLGNVLVC[160]VLAHHFGK	E	1.23	IonTrap	593.00	3	488.26	1	y4	3	4545	39.2		1
P68871	R	LLGNVLVC[160]VLAHHFGK	E	1.23	IonTrap	593.00	3	775.92	2	y14	4	3077	39.2		1
Protein	Pre AA	Sequence	Fol AA	Adj SS	Source	Q1_mz	Q1_chg	Q3_mz	Q3_chg	Ion	Rank	RI	SSRT	RT_Cat	N_map
P98160	R	IAHVELADAGQYR	C	1.82	QTrap5500	481.58	3	523.26	1	y4	1	1148635	23.7	25.6	1
P98160	R	IAHVELADAGQYR	C	1.82	QTrap5500	481.58	3	550.30	1	b5	2	694744	23.7	25.6	1
P98160	R	IAHVELADAGQYR	C	1.82	QTrap5500	481.58	3	709.33	1	y6	3	690233	23.7	25.6	1
P98160	R	IAHVELADAGQYR	C	1.82	QTrap5500	481.58	3	663.38	1	b6	4	486226	23.7	25.6	1
P98160	R	LLSGPYFWSLPSR	F	1.43	QTrap5500	761.91	2	359.20	1	y3	1	4354859	39.1	49.2	1
P98160	R	LLSGPYFWSLPSR	F	1.43	QTrap5500	761.91	2	745.40	1	y6	2	3035006	39.1	49.2	1
P98160	R	LLSGPYFWSLPSR	F	1.43	QTrap5500	761.91	2	559.32	1	y5	3	2643778	39.1	49.2	1
P98160	R	LLSGPYFWSLPSR	F	1.43	QTrap5500	761.91	2	892.47	1	y7	4	1440331	39.1	49.2	1
P98160	R	ALVNFTR	S	1.11	QTrap5500	410.74	2	636.35	1	y5	1	76142744	20.7	23.0	1
P98160	R	ALVNFTR	S	1.11	QTrap5500	410.74	2	537.28	1	y4	2	68833680	20.7	23.0	1
P98160	R	ALVNFTR	S	1.11	QTrap5500	410.74	2	423.24	1	y3	3	14155769	20.7	23.0	1
P98160	R	ALVNFTR	S	1.11	QTrap5500	410.74	2	276.17	1	y2	4	5343519	20.7	23.0	1
P98160	R	ALVN[115]FTR	S	1.11	QTrap5500	411.23	2	637.33	1	y5	1	199872	20.7	23.9	1
P98160	R	ALVN[115]FTR	S	1.11	QTrap5500	411.23	2	538.26	1	y4	2	176846	20.7	23.9	1
P98160	R	ALVN[115]FTR	S	1.11	QTrap5500	411.23	2	423.24	1	y3	3	98030	20.7	23.9	1
P98160	R	ALVN[115]FTR	S	1.11	QTrap5500	411.23	2	750.41	1	y6	4	14246	20.7	23.9	1
P98160	R	YELGSGLAVLR	S	1.10	QTrap5500	589.33	2	885.55	1	y9	1	30528000	30.0	38.2	1
P98160	R	YELGSGLAVLR	S	1.10	QTrap5500	589.33	2	293.11	1	b2	2	20863152	30.0	38.2	1
P98160	R	YELGSGLAVLR	S	1.10	QTrap5500	589.33	2	772.47	1	y8	3	19636592	30.0	38.2	1
P98160	R	YELGSGLAVLR	S	1.10	QTrap5500	589.33	2	715.45	1	y7	4	9023484	30.0	38.2	1
Protein	Pre AA	Sequence	Fol AA	Adj SS	Source	Q1_mz	Q1_chg	Q3_mz	Q3_chg	Ion	Rank	RI	SSRT	RT_Cat	N_map
Q12907	R	VFPYISVMVNNGSLSYDHSK	D	1.54	QTrap5500	753.04	3	670.99	3	y18	1	192369	38.0	42.1	1
Q12907	R	VFPYISVMVNNGSLSYDHSK	D	1.54	QTrap5500	753.04	3	875.93	2	y16	2	82166	38.0	42.1	1
Q12907	R	VFPYISVMVNNGSLSYDHSK	D	1.54	QTrap5500	753.04	3	936.44	1	y8	3	76615	38.0	42.1	1
Q12907	R	VFPYISVMVNNGSLSYDHSK	D	1.54	QTrap5500	753.04	3	993.46	1	y9	4	68430	38.0	42.1	1
Q12907	R	VFPYISVMVNN[115]GSLSYDHSK	D	1.54	QTrap5500	753.37	3	736.33	1	y6	1	3352620	38.0	45.0	1
Q12907	R	VFPYISVMVNN[115]GSLSYDHSK	D	1.54	QTrap5500	753.37	3	876.42	2	y16	2	2627729	38.0	45.0	1
Q12907	R	VFPYISVMVNN[115]GSLSYDHSK	D	1.54	QTrap5500	753.37	3	671.32	3	y18	3	2537118	38.0	45.0	1
Q12907	R	VFPYISVMVNN[115]GSLSYDHSK	D	1.54	QTrap5500	753.37	3	993.46	1	y9	4	2174672	38.0	45.0	1
Q12907	K	NLHGDGIALWYTR	D	1.52	QTrap5500	505.93	3	625.31	1	y4	1	2056206	32.0	37.5	1
Q12907	K	NLHGDGIALWYTR	D	1.52	QTrap5500	505.93	3	439.23	1	y3	2	1400983	32.0	37.5	1
Q12907	K	NLHGDGIALWYTR	D	1.52	QTrap5500	505.93	3	778.38	1	b8	3	709178	32.0	37.5	1
Q12907	K	NLHGDGIALWYTR	D	1.52	QTrap5500	505.93	3	738.39	1	y5	4	614408	32.0	37.5	1
Q12907	R	DHDTFLAVR	Y	1.11	QTrap5500	358.52	3	345.23	1	y3	1	1944244	23.1	21.3	1
Q12907	R	DHDTFLAVR	Y	1.11	QTrap5500	358.52	3	458.31	1	y4	2	920007	23.1	21.3	1
Q12907	R	DHDTFLAVR	Y	1.11	QTrap5500	358.52	3	469.17	1	b4	3	831233	23.1	21.3	1
Q12907	R	DHDTFLAVR	Y	1.11	QTrap5500	358.52	3	616.24	1	b5	4	638295	23.1	21.3	1
Q12907	R	WTELAGC[160]TADFR	N	1.07	QTrap5500	713.83	2	826.35	1	y7	1	129522040	29.6	30.3	1
Q12907	R	WTELAGC[160]TADFR	N	1.07	QTrap5500	713.83	2	897.39	1	y8	2	114210928	29.6	30.3	1
Q12907	R	WTELAGC[160]TADFR	N	1.07	QTrap5500	713.83	2	322.19	1	y2	3	65067776	29.6	30.3	1
Q12907	R	WTELAGC[160]TADFR	N	1.07	QTrap5500	713.83	2	417.18	1	b3	4	27380190	29.6	30.3	1
